# Supplementary material for: Transcriptome Analysis and Gene Expression Profiling of the Peanut Small Seed Mutant Identified Genes Involved in Seed Size Control
Source: Int J Mol Sci. 2022 Aug 27;23(17):9726. doi: 10.3390/ijms23179726 (PMC9456316; doi:10.3390/ijms23179726)
Supplement: Supplementary file 1 [file ijms-23-09726-s001.zip]

Archive with 6 entries (6 files):
- Supplementary Table S1.xls
- Supplementary Table S2.xls
- Supplementary Table S3.xls
- Supplementary Table S4.xls
- Supplementary Table S5.xls
- Supplementary Table S6.xls
