# Supplementary material for: Transcriptome Analysis and Gene Expression Profiling of the Peanut Small Seed Mutant Identified Genes Involved in Seed Size Control
Source: Int J Mol Sci. 2022 Aug 27;23(17):9726. doi: 10.3390/ijms23179726 (PMC9456316; doi:10.3390/ijms23179726)
Supplement: Supplementary file 1 [file ijms-23-09726-s001.zip › Supplementary Table S1.xls]

## Sheet: Supplementary table S1
Supplementary Table S1. Summary of RNA-seq data from seeds of ssm1 and LH11
Sample		Total Raw Reads (M)	Total Clean Reads (M)	Clean Reads Q20(%)	Clean Reads Ratio(%)	Total Mapping Genome Ratio(%)	Unigene Mapping Genome Ratio(%)	Total Mapping Gene Ratio(%)	Unigene Mapping Gene Ratio(%)
Reads in DAP10 seeds	LHS10_1	21.75	21.7	97.96	99.77	92.3	33.97	75.42	11.19
	LHS10_2	21.75	21.69	98.09	99.75	94.39	32.54	81.15	11.12
	LHS10_3	21.75	21.7	98.18	99.79	95.34	34.27	80.03	11.49
	ssmS10_1	21.75	21.7	98.17	99.76	96.37	35.77	81.12	12.8
	ssmS10_2	21.75	21.7	98.16	99.78	96.53	35.3	82.21	12.6
	ssmS10_3	21.75	21.7	98.21	99.78	96.24	35.59	81.03	12.57
Reads in DAP20 seeds	LHS20_1	21.75	21.69	98.07	99.75	97.1	34.05	82.56	11.1
	LHS20_2	21.75	21.7	98.17	99.77	97.71	31.77	85.33	10.59
	LHS20_3	21.75	21.69	97.99	99.75	97.2	34.21	84.54	11.94
	ssmS20_1	21.75	21.69	98.03	99.72	95.51	35.34	81.24	13.47
	ssmS20_2	21.75	21.69	98.12	99.72	96.59	35.2	81.75	12.36
	ssmS20_3	21.75	21.69	98.08	99.73	96.22	35.91	81.76	13.38
Reads in DAP40 seeds	LHS40_1	20.61	20.56	97.96	99.74	96.42	34.44	79.9	10.93
	LHS40_2	21.75	21.7	98.35	99.8	94.67	30.59	81.37	10.18
	LHS40_3	21.75	21.69	98.09	99.72	97.1	28.41	85.03	9.82
	ssmS40_1	21.75	21.69	97.92	99.74	93.38	31.76	80.85	10.76
	ssmS40_2	21.75	21.71	98.16	99.84	96.57	32.7	84.59	10.84
	ssmS40_3	21.75	21.71	98.31	99.82	96	33.65	81.67	10.87
