# Supplementary material for: Transcriptome Analysis and Gene Expression Profiling of the Peanut Small Seed Mutant Identified Genes Involved in Seed Size Control
Source: Int J Mol Sci. 2022 Aug 27;23(17):9726. doi: 10.3390/ijms23179726 (PMC9456316; doi:10.3390/ijms23179726)
Supplement: Supplementary file 1 [file ijms-23-09726-s001.zip › Supplementary Table S2.xls]

## Sheet: DAP10
Supplementary Table S2. Differentially expressed genes between ssm1 and LH11
Gene ID	LH11 DAP10 FPKM	ssm1 DAP10 FPKM	Relative expression level (ssm1/LH11)			Nr	Kegg Orthology
			log2 (DAP10)	Q-value (DAP10)	P-value (DAP10)
arahy.Tifrunner.gnm1.ann1.006X4N	2.886	11.643	1.57705	0.000143598	4.77021e-06	XP_015937520.1|8.1e-260|WAS/WASL-interacting protein family member 1-like isoform X2 [Arachis duranensis]	K15923//alpha-L-fucosidase 2 [EC:3.2.1.51]+ko00511//Other glycan degradation;K21751//down-regulator of transcription 1
arahy.Tifrunner.gnm1.ann1.009NTH	2.313	1.24	-1.28119	0.0234432	0.00260592	AXC48122.1|3.8e-125|hypothetical chloroplast RF21 (chloroplast) [Arachis hypogaea]	K10706//senataxin [EC:3.6.4.-];K02967//small subunit ribosomal protein S2+ko03010//Ribosome
arahy.Tifrunner.gnm1.ann1.00A31M	3.066	9.116	1.14105	0.00248528	0.000148951	XP_015959828.1|4.8e-131|methyltransferase-like protein 13 [Arachis duranensis]	K22857//EEF1A lysine methyltransferase 4 [EC:2.1.1.-];K22857//EEF1A lysine methyltransferase 4 [EC:2.1.1.-]
arahy.Tifrunner.gnm1.ann1.00EXCN	0.123	1.276	2.37539	0.0260689	0.00299151	XP_015935845.1|3.6e-78|uncharacterized protein LOC107461806 [Arachis duranensis]	K04733//interleukin-1 receptor-associated kinase 4 [EC:2.7.11.1]
arahy.Tifrunner.gnm1.ann1.00HJQK	2.286	0.993	-1.52236	0.0141198	0.00133821	XP_015950495.1|5.7e-277|protein trichome birefringence-like 35 isoform X2 [Arachis duranensis]
arahy.Tifrunner.gnm1.ann1.00HR05	6.926	5.17	-0.840243	0.0010364	5.08131e-05	XP_016174996.1|0.0e+00|probable pre-mRNA-splicing factor ATP-dependent RNA helicase DEAH5 isoform X2 [Arachis ipaensis]	K12818//ATP-dependent RNA helicase DHX8/PRP22 [EC:3.6.4.13]+ko03040//Spliceosome
arahy.Tifrunner.gnm1.ann1.00IH7J	0.496	0.18	-1.68568	0.0347724	0.00436557	XP_025697985.1|0.0e+00|putative disease resistance protein RGA1 isoform X1 [Arachis hypogaea]	K15078//structure-specific endonuclease subunit SLX1 [EC:3.6.1.-]
arahy.Tifrunner.gnm1.ann1.00JV9G	6.41	1.96	-2.06405	3.52801e-05	9.22927e-07	XP_016177354.1|5.6e-222|transcription factor PIF3 [Arachis ipaensis]	K12126//phytochrome-interacting factor 3+ko04712//Circadian rhythm - plant+ko04075//Plant hormone signal transduction
arahy.Tifrunner.gnm1.ann1.00PPME	108.643	65.256	-1.15896	0.000243936	8.89813e-06	XP_016180280.1|2.6e-191|eukaryotic translation initiation factor 2 subunit alpha homolog [Arachis ipaensis]	K03237//translation initiation factor 2 subunit 1+ko04141//Protein processing in endoplasmic reticulum+ko03013//RNA transport
arahy.Tifrunner.gnm1.ann1.00SZA6	1.936	7.656	1.5324	0.0212201	0.00228377	XP_025699367.1|7.1e-127|uncharacterized protein LOC112801055 [Arachis hypogaea]
arahy.Tifrunner.gnm1.ann1.00UVWE	28.51	19.23	-0.942472	0.0297593	0.00358218	XP_027333767.1|0.0e+00|probable 1-deoxy-D-xylulose-5-phosphate synthase, chloroplastic [Abrus precatorius]	K01662//1-deoxy-D-xylulose-5-phosphate synthase [EC:2.2.1.7]+ko00900//Terpenoid backbone biosynthesis+ko01100//Metabolic pathways+ko01110//Biosynthesis of secondary metabolites+ko00730//Thiamine metabolism
arahy.Tifrunner.gnm1.ann1.00VVAL	18.363	7.12	-1.7263	0.036577	0.00467002	XP_015939133.1|5.9e-71|11 kDa late embryogenesis abundant protein [Arachis duranensis]
arahy.Tifrunner.gnm1.ann1.00XFQD	2.726	0.663	-2.28493	0.000542512	2.29188e-05	XP_003534604.1|1.6e-24|protein LITTLE ZIPPER 2 [Glycine max]
arahy.Tifrunner.gnm1.ann1.01135Y	6.446	4.516	-0.924283	0.0193754	0.00202216	XP_025696993.1|2.6e-189|F-box/kelch-repeat protein At3g06240-like [Arachis hypogaea]	K11649//SWI/SNF related-matrix-associated actin-dependent regulator of chromatin subfamily C;K08955//ATP-dependent metalloprotease [EC:3.4.24.-]
arahy.Tifrunner.gnm1.ann1.011VCX	8.25	21.58	0.982578	0.00021173	7.50482e-06	XP_020964432.1|1.1e-14|syntaxin-132 isoform X2 [Arachis ipaensis]	K08486//syntaxin 1B/2/3+ko04130//SNARE interactions in vesicular transport;K08486//syntaxin 1B/2/3+ko04130//SNARE interactions in vesicular transport;K08486//syntaxin 1B/2/3+ko04130//SNARE interactions in vesicular transport
arahy.Tifrunner.gnm1.ann1.015YF3	0.03	12.54	7.0657	9.51818e-26	1.40711e-28	XP_020962478.1|8.2e-167|uncharacterized WD repeat-containing protein C17D11.16 isoform X1 [Arachis ipaensis]	K14791//periodic tryptophan protein 1;K14791//periodic tryptophan protein 1;K14791//periodic tryptophan protein 1;K14791//periodic tryptophan protein 1
arahy.Tifrunner.gnm1.ann1.0188KY	0.3	1.226	1.51918	0.0463067	0.00643496	XP_015945272.1|2.0e-121|homologous-pairing protein 2 homolog [Arachis duranensis]	K06695//26S proteasome regulatory subunit, ATPase 3, interacting protein
arahy.Tifrunner.gnm1.ann1.01AR4S	31.876	18.776	-1.10089	0.0449097	0.0061654	XP_025693984.1|4.1e-55|mitochondrial pyruvate carrier 4 [Arachis hypogaea]	K22139//mitochondrial pyruvate carrier 2
arahy.Tifrunner.gnm1.ann1.01D2LU	3.823	1.866	-1.44377	0.00429342	0.000292565	XP_025980115.1|0.0e+00|protein CELLULOSE SYNTHASE INTERACTIVE 1 [Glycine max]	K08332//vacuolar protein 8;K08332//vacuolar protein 8
arahy.Tifrunner.gnm1.ann1.01DGNM	5.183	13.946	1.02802	0.0149967	0.00144549	XP_015944143.1|5.5e-177|uncharacterized protein LOC107469279 isoform X1 [Arachis duranensis]
arahy.Tifrunner.gnm1.ann1.01LB4B	1.966	7.516	1.40846	0.0391285	0.00513325	XP_025625169.1|2.1e-115|uncharacterized protein LOC112717316 [Arachis hypogaea]	K14554//U3 small nucleolar RNA-associated protein 21+ko03008//Ribosome biogenesis in eukaryotes;K14554//U3 small nucleolar RNA-associated protein 21+ko03008//Ribosome biogenesis in eukaryotes;K14554//U3 small nucleolar RNA-associated protein 21+ko03008//Ribosome biogenesis in eukaryotes
arahy.Tifrunner.gnm1.ann1.01NQBU	185.86	51.91	-2.22631	6.75044e-07	1.12474e-08	XP_016195356.1|2.4e-291|aspartic proteinase [Arachis ipaensis]	K08245//phytepsin [EC:3.4.23.40];K08245//phytepsin [EC:3.4.23.40];K08245//phytepsin [EC:3.4.23.40]
arahy.Tifrunner.gnm1.ann1.01WB0T	17.74	12.65	-0.859892	0.0295239	0.00353894	XP_025687213.1|1.5e-285|patellin-3-like [Arachis hypogaea]	K19996//phosphatidylinositol transfer protein SFH5
arahy.Tifrunner.gnm1.ann1.01ZVMZ	3.79	0.336	-2.89987	0.0185019	0.00190434	XP_016173391.1|4.5e-105|basic leucine zipper 43-like [Arachis ipaensis]	K09060//plant G-box-binding factor
arahy.Tifrunner.gnm1.ann1.023UF6	16.473	12.83	-0.786228	0.0142548	0.00135564	XP_025704130.1|0.0e+00|probable ADP-ribosylation factor GTPase-activating protein AGD6 [Arachis hypogaea]	K12492//ADP-ribosylation factor GTPase-activating protein 1+ko04144//Endocytosis
arahy.Tifrunner.gnm1.ann1.026BRM	2.72	0.836	-2.02497	2.13473e-06	3.95781e-08	XP_016170858.2|0.0e+00|glutamate receptor 3.4 isoform X2 [Arachis ipaensis]	K05387//glutamate receptor, ionotropic, plant
arahy.Tifrunner.gnm1.ann1.02IZMF	0.256	0.046	-2.49749	0.0348793	0.00438228	XP_015939538.1|1.7e-223|transcription factor PIF3 [Arachis duranensis]	K12126//phytochrome-interacting factor 3+ko04712//Circadian rhythm - plant+ko04075//Plant hormone signal transduction
arahy.Tifrunner.gnm1.ann1.02K5W7	33.323	22.126	-1.01983	0.0218389	0.00237772	XP_025620521.1|5.0e-156|cyclase-like protein 2 [Arachis hypogaea]
arahy.Tifrunner.gnm1.ann1.02S8F1	31.776	9.006	-2.18592	9.17801e-05	2.84103e-06	XP_025618080.1|1.4e-298|cyclic dof factor 3-like [Arachis hypogaea]	K11323//histone arginine demethylase JMJD6 [EC:1.14.11.-]
arahy.Tifrunner.gnm1.ann1.033PPZ	0.82	4.45	2.00325	7.46881e-08	9.9243e-10	XP_025682873.1|3.3e-168|uncharacterized protein LOC112784012 isoform X2 [Arachis hypogaea]	K01805//xylose isomerase [EC:5.3.1.5]+ko00040//Pentose and glucuronate interconversions+ko01100//Metabolic pathways+ko00051//Fructose and mannose metabolism;K01805//xylose isomerase [EC:5.3.1.5]+ko00040//Pentose and glucuronate interconversions+ko01100//Metabolic pathways+ko00051//Fructose and mannose metabolism
arahy.Tifrunner.gnm1.ann1.035P8Y	0.78	2.6	1.26339	0.00914103	0.000764389	XP_016163065.1|2.8e-24|cyclin-D3-1 [Arachis ipaensis]	K14505//cyclin D3, plant+ko04075//Plant hormone signal transduction
arahy.Tifrunner.gnm1.ann1.039TZW	21.143	7.926	-1.7229	0.000395538	1.5843e-05	XP_025689490.1|0.0e+00|ribonuclease TUDOR 1-like [Arachis hypogaea]	K15979//staphylococcal nuclease domain-containing protein 1;K15979//staphylococcal nuclease domain-containing protein 1;K15979//staphylococcal nuclease domain-containing protein 1
arahy.Tifrunner.gnm1.ann1.03B6QV	0.206	1.69	2.52331	0.0010562	5.20778e-05	XP_016169569.1|1.6e-212|uncharacterized protein LOC107612323 [Arachis ipaensis]
arahy.Tifrunner.gnm1.ann1.03CQRM	22.486	12.48	-1.231	3.10161e-05	7.90279e-07	XP_016188355.1|0.0e+00|uncharacterized protein LOC107629922 [Arachis ipaensis]	K17550//protein phosphatase 1 regulatory subunit 7;K19750//dynein assembly factor 1, axonemal;K17550//protein phosphatase 1 regulatory subunit 7;K19750//dynein assembly factor 1, axonemal
arahy.Tifrunner.gnm1.ann1.03HAKR	0.553	2.88	1.71738	0.0275753	0.00323391	XP_016167446.1|1.8e-199|high mobility group B protein 9 isoform X2 [Arachis ipaensis]	K09272//structure-specific recognition protein 1;K09272//structure-specific recognition protein 1
arahy.Tifrunner.gnm1.ann1.03R76N	0.766	0.103	-2.98646	0.000981154	4.76439e-05	XP_015934602.1|1.5e-125|NAD(P)H-quinone oxidoreductase subunit M, chloroplastic [Arachis duranensis]
arahy.Tifrunner.gnm1.ann1.03T58Y	1.333	0.136	-3.62089	8.31863e-08	1.11837e-09	XP_025696637.1|1.7e-209|homeobox-leucine zipper protein HAT7-like isoform X1 [Arachis hypogaea]	K09338//homeobox-leucine zipper protein
arahy.Tifrunner.gnm1.ann1.03TWSZ	0.88	33.01	4.31923	6.40595e-08	8.36716e-10	KRH44744.1|8.1e-18|hypothetical protein GLYMA_08G228600 [Glycine max]
arahy.Tifrunner.gnm1.ann1.03VRI3	59.19	34.21	-1.10711	0.0360667	0.00458042	XP_003525287.1|1.2e-255|hexokinase-1 [Glycine max]	K00844//hexokinase [EC:2.7.1.1]+ko00010//Glycolysis / Gluconeogenesis+ko00520//Amino sugar and nucleotide sugar metabolism+ko01100//Metabolic pathways+ko00052//Galactose metabolism+ko00051//Fructose and mannose metabolism+ko00500//Starch and sucrose metabolism+ko01110//Biosynthesis of secondary metabolites+ko01200//Carbon metabolism;K00844//hexokinase [EC:2.7.1.1]+ko00010//Glycolysis / Gluconeoge…
arahy.Tifrunner.gnm1.ann1.03WWG0	1.606	6.566	1.54971	0.000708834	3.18191e-05	XP_015964805.1|8.7e-210|putative 12-oxophytodienoate reductase 11 [Arachis duranensis]	K05894//12-oxophytodienoic acid reductase [EC:1.3.1.42]+ko00592//alpha-Linolenic acid metabolism+ko01100//Metabolic pathways+ko01110//Biosynthesis of secondary metabolites;K05894//12-oxophytodienoic acid reductase [EC:1.3.1.42]+ko00592//alpha-Linolenic acid metabolism+ko01100//Metabolic pathways+ko01110//Biosynthesis of secondary metabolites;K05894//12-oxophytodienoic acid reductase [EC:1.3.1.42]…
arahy.Tifrunner.gnm1.ann1.0410DC	11.606	36.073	1.20809	2.19188e-07	3.22509e-09	XP_016197182.1|2.9e-132|hepatocyte growth factor-regulated tyrosine kinase substrate isoform X1 [Arachis ipaensis]	K00921//1-phosphatidylinositol-3-phosphate 5-kinase [EC:2.7.1.150]+ko04145//Phagosome+ko01100//Metabolic pathways+ko04070//Phosphatidylinositol signaling system+ko00562//Inositol phosphate metabolism
arahy.Tifrunner.gnm1.ann1.043Q1E	0	0.58	3.02357	0.0260953	0.00299816	XP_020963779.1|8.6e-23|uncharacterized protein LOC107613843 [Arachis ipaensis]	K08134//procollagen-proline 3-dioxygenase 1 [EC:1.14.11.7]
arahy.Tifrunner.gnm1.ann1.043YES	180.886	45.293	-2.2679	0.00676451	0.000519308	XP_015935441.1|3.4e-97|zinc finger A20 and AN1 domain-containing stress-associated protein 8 [Arachis duranensis]
arahy.Tifrunner.gnm1.ann1.044LWD	1.94	0.97	-1.38336	0.00319566	0.000201643	XP_025623715.1|0.0e+00|mechanosensitive ion channel protein 10-like [Arachis hypogaea]	K22048//mechanosensitive ion channel protein 4/5/6/7/8/9/10
arahy.Tifrunner.gnm1.ann1.045PL1	2.336	7.78	1.3078	0.0161029	0.0015832	XP_016188864.1|3.2e-147|auxin-responsive protein IAA27 [Arachis ipaensis]	K14484//auxin-responsive protein IAA+ko04075//Plant hormone signal transduction
arahy.Tifrunner.gnm1.ann1.047JWD	0.483	2.196	1.70352	0.0152517	0.00147883	XP_020999060.1|5.9e-50|uncharacterized protein LOC107491319 isoform X4 [Arachis duranensis]
arahy.Tifrunner.gnm1.ann1.04JNDX	9.743	27.07	1.0229	0.00345589	0.000222271	XP_015941886.1|4.8e-144|transcription factor DIVARICATA [Arachis duranensis]	K08869//aarF domain-containing kinase;K17613//calcineurin-binding protein cabin-1;K05909//laccase [EC:1.10.3.2];K15397//3-ketoacyl-CoA synthase [EC:2.3.1.199]+ko01100//Metabolic pathways+ko01110//Biosynthesis of secondary metabolites+ko00062//Fatty acid elongation
arahy.Tifrunner.gnm1.ann1.04P64Q	10.99	8.073	-0.829706	0.0428861	0.00578583	XP_016201772.2|0.0e+00|extra-large guanine nucleotide-binding protein 1, partial [Arachis ipaensis]	K04630//guanine nucleotide-binding protein G(i) subunit alpha
arahy.Tifrunner.gnm1.ann1.04VE6P	4.446	0	-7.42977	2.42762e-18	6.79769e-21	XP_025657098.1|7.8e-237|uncharacterized protein LOC112751967 isoform X1 [Arachis hypogaea]
arahy.Tifrunner.gnm1.ann1.04YXC9	1.553	7.416	1.82322	0.000238308	8.65412e-06	OMO72269.1|5.1e-18|hypothetical protein COLO4_27735 [Corchorus olitorius]	K19613//leucine-rich repeat protein SHOC2;K19613//leucine-rich repeat protein SHOC2
arahy.Tifrunner.gnm1.ann1.04ZIEQ	1.706	0.786	-1.44055	0.0122568	0.00111318	XP_015937952.1|0.0e+00|auxin response factor 18 isoform X4 [Arachis duranensis]	K14486//auxin response factor+ko04075//Plant hormone signal transduction;K14486//auxin response factor+ko04075//Plant hormone signal transduction;K14486//auxin response factor+ko04075//Plant hormone signal transduction
arahy.Tifrunner.gnm1.ann1.05088S	0.866	0.266	-1.89281	0.0392473	0.00515293	XP_016172372.1|4.3e-254|F-box/kelch-repeat protein At3g23880-like [Arachis ipaensis]	K11649//SWI/SNF related-matrix-associated actin-dependent regulator of chromatin subfamily C;K21596//calmodulin-binding transcription activator;K15030//translation initiation factor 3 subunit M
arahy.Tifrunner.gnm1.ann1.050RSH	0.416	1.596	1.4886	0.00966132	0.000818707	XP_020995633.1|1.5e-220|probable leucine-rich repeat receptor-like protein kinase At5g49770 isoform X4 [Arachis duranensis]	K04733//interleukin-1 receptor-associated kinase 4 [EC:2.7.11.1]
arahy.Tifrunner.gnm1.ann1.051ZG9	60.203	11.54	-2.53253	0.00708794	0.000552642	XP_016188804.1|8.8e-168|early nodulin-like protein 2 [Arachis ipaensis]	K03006//DNA-directed RNA polymerase II subunit RPB1 [EC:2.7.7.6]+ko03020//RNA polymerase
arahy.Tifrunner.gnm1.ann1.052ZN8	9.53	0.36	-3.56881	0.0035216	0.000227844	XP_016169594.1|2.6e-202|ADP,ATP carrier protein 1, mitochondrial [Arachis ipaensis]	K05863//solute carrier family 25 (mitochondrial adenine nucleotide translocator), member 4/5/6/31
arahy.Tifrunner.gnm1.ann1.054DCV	7.603	15.226	0.598658	0.0420691	0.0056339	XP_015937551.1|4.5e-109|vacuolar protein sorting-associated protein 20 homolog 2 [Arachis duranensis]	K12195//charged multivesicular body protein 6+ko04144//Endocytosis;K12195//charged multivesicular body protein 6+ko04144//Endocytosis
arahy.Tifrunner.gnm1.ann1.0568A9	2.07	7.123	1.33948	1.37935e-05	3.20026e-07	XP_025682873.1|4.9e-283|uncharacterized protein LOC112784012 isoform X2 [Arachis hypogaea]	K01805//xylose isomerase [EC:5.3.1.5]+ko00040//Pentose and glucuronate interconversions+ko01100//Metabolic pathways+ko00051//Fructose and mannose metabolism;K01805//xylose isomerase [EC:5.3.1.5]+ko00040//Pentose and glucuronate interconversions+ko01100//Metabolic pathways+ko00051//Fructose and mannose metabolism;K01805//xylose isomerase [EC:5.3.1.5]+ko00040//Pentose and glucuronate interconversio…
arahy.Tifrunner.gnm1.ann1.05769Z	0	2.843	5.66729	1.33788e-08	1.48919e-10	XP_025662185.1|3.9e-226|probable indole-3-pyruvate monooxygenase YUCCA10 [Arachis hypogaea]	K11816//indole-3-pyruvate monooxygenase [EC:1.14.13.168]+ko00380//Tryptophan metabolism+ko01100//Metabolic pathways
arahy.Tifrunner.gnm1.ann1.05A8K1	11.966	86.533	2.36316	6.73347e-06	1.44514e-07	PON75956.1|3.4e-51|Histone H, partial [Parasponia andersonii]	K11254//histone H4
arahy.Tifrunner.gnm1.ann1.05C3SW	7.716	3.416	-1.58223	0.00357681	0.000233034	XP_016171843.1|2.4e-151|uncharacterized protein LOC107614132 [Arachis ipaensis]	K12842//U2-associated protein SR140+ko03040//Spliceosome
arahy.Tifrunner.gnm1.ann1.05JDR6	0.716	2.636	1.63894	0.00252149	0.000151429	XP_016181175.1|2.0e-59|sucrose-phosphatase 1 isoform X2 [Arachis ipaensis]	K07024//sucrose-6-phosphatase [EC:3.1.3.24]+ko00500//Starch and sucrose metabolism;K07024//sucrose-6-phosphatase [EC:3.1.3.24]+ko00500//Starch and sucrose metabolism;K07024//sucrose-6-phosphatase [EC:3.1.3.24]+ko00500//Starch and sucrose metabolism
arahy.Tifrunner.gnm1.ann1.05M2SK	7.573	6.046	-0.728676	0.0377965	0.00489277	XP_016168618.1|0.0e+00|neutral ceramidase [Arachis ipaensis]	K12349//neutral ceramidase [EC:3.5.1.23]+ko00600//Sphingolipid metabolism+ko01100//Metabolic pathways;K12349//neutral ceramidase [EC:3.5.1.23]+ko00600//Sphingolipid metabolism+ko01100//Metabolic pathways
arahy.Tifrunner.gnm1.ann1.05MEX4	0.783	5.903	2.33513	0.0162218	0.00160224	XP_025640913.1|2.2e-56|uncharacterized protein LOC112735601 [Arachis hypogaea]	K13025//ATP-dependent RNA helicase [EC:3.6.4.13]+ko03040//Spliceosome+ko03015//mRNA surveillance pathway+ko03013//RNA transport;K07943//ADP-ribosylation factor-like protein 2
arahy.Tifrunner.gnm1.ann1.05THYH	9.136	0.013	-7.46157	1.43778e-20	3.25079e-23	XP_016194008.2|4.8e-245|seipin-1 [Arachis ipaensis]	K19365//seipin
arahy.Tifrunner.gnm1.ann1.05X33F	104.963	57.683	-1.28864	0.00183752	0.000102235	KGN52120.1|2.1e-32|hypothetical protein Csa_5G611020 [Cucumis sativus]	K12741//heterogeneous nuclear ribonucleoprotein A1/A3+ko03040//Spliceosome
arahy.Tifrunner.gnm1.ann1.05YYMQ	26.02	64.68	0.849086	0.0464655	0.00647221	XP_022639717.1|2.6e-254|polyubiquitin-A isoform X3 [Vigna radiata var. radiata]	K08770//ubiquitin C
arahy.Tifrunner.gnm1.ann1.05ZMZX	1.156	6.55	2.01915	3.51726e-08	4.31881e-10	XP_020963779.1|1.1e-96|uncharacterized protein LOC107613843 [Arachis ipaensis]	K08134//procollagen-proline 3-dioxygenase 1 [EC:1.14.11.7]
arahy.Tifrunner.gnm1.ann1.06AUCQ	0.23	0	-3.14143	0.021242	0.00228654	XP_015949592.1|2.2e-123|protein LIGHT-DEPENDENT SHORT HYPOCOTYLS 4-like [Arachis duranensis]
arahy.Tifrunner.gnm1.ann1.06CHHF	0	0.3	3.54719	0.00512414	0.000365392	RDX97377.1|4.1e-273|Internal alternative NAD(P)H-ubiquinone oxidoreductase A2, mitochondrial, partial [Mucuna pruriens]	K17871//NADH:ubiquinone reductase (non-electrogenic) [EC:1.6.5.9]
arahy.Tifrunner.gnm1.ann1.06CRWC	0.346	1.443	1.61596	0.00230681	0.000135608	XP_016190924.1|5.9e-166|myb family transcription factor PHL8 isoform X1 [Arachis ipaensis]	K01940//argininosuccinate synthase [EC:6.3.4.5]+ko00250//Alanine, aspartate and glutamate metabolism+ko00220//Arginine biosynthesis+ko01230//Biosynthesis of amino acids+ko01100//Metabolic pathways+ko01110//Biosynthesis of secondary metabolites;K14491//two-component response regulator ARR-B family+ko04075//Plant hormone signal transduction
arahy.Tifrunner.gnm1.ann1.06HUX3	3.283	2.4	-0.857679	0.0397568	0.00524471	XP_025615835.1|0.0e+00|uncharacterized protein LOC112707982 [Arachis hypogaea]
arahy.Tifrunner.gnm1.ann1.06MJS5	2.02	14.54	2.13614	0.0439957	0.00599827	XP_015959950.1|3.6e-55|uncharacterized protein LOC107483850 [Arachis duranensis]
arahy.Tifrunner.gnm1.ann1.06RI6S	294.02	2.073	-4.97904	9.9673e-06	2.22933e-07	XP_015941413.1|0.0e+00|low-temperature-induced 65 kDa protein [Arachis duranensis]	K17046//protein DEK
arahy.Tifrunner.gnm1.ann1.06X6UX	4.21	3	-0.913946	0.0367755	0.0047061	XP_015949237.1|0.0e+00|phosphatidate phosphatase PAH1 isoform X1 [Arachis duranensis]	K15728//phosphatidate phosphatase LPIN [EC:3.1.3.4]+ko01100//Metabolic pathways+ko01110//Biosynthesis of secondary metabolites+ko00564//Glycerophospholipid metabolism+ko00561//Glycerolipid metabolism;K15728//phosphatidate phosphatase LPIN [EC:3.1.3.4]+ko01100//Metabolic pathways+ko01110//Biosynthesis of secondary metabolites+ko00564//Glycerophospholipid metabolism+ko00561//Glycerolipid metabolism
arahy.Tifrunner.gnm1.ann1.072NVT	2.846	0.15	-3.14579	0.0122736	0.00111536	XP_025612820.1|1.3e-238|stearoyl-[acyl-carrier-protein] 9-desaturase 6, chloroplastic-like [Arachis hypogaea]	K03921//acyl-[acyl-carrier-protein] desaturase [EC:1.14.19.2 1.14.19.11 1.14.19.26]+ko00061//Fatty acid biosynthesis+ko01212//Fatty acid metabolism+ko01040//Biosynthesis of unsaturated fatty acids
arahy.Tifrunner.gnm1.ann1.075A5E	2.506	0.506	-2.75708	4.78167e-05	1.30983e-06	XP_016202698.1|0.0e+00|pentatricopeptide repeat-containing protein At2g02750 [Arachis ipaensis]	K15271//ATP-dependent DNA helicase HFM1/MER3 [EC:3.6.4.12];K06180//23S rRNA pseudouridine1911/1915/1917 synthase [EC:5.4.99.23];K15271//ATP-dependent DNA helicase HFM1/MER3 [EC:3.6.4.12]
arahy.Tifrunner.gnm1.ann1.077RRC	6.216	0.76	-3.22483	1.52173e-05	3.57077e-07	XP_027361307.1|2.8e-215|O-glucosyltransferase rumi homolog [Abrus precatorius]	K13667//protein glucosyltransferase [EC:2.4.1.-]+ko00514//Other types of O-glycan biosynthesis
arahy.Tifrunner.gnm1.ann1.078CEZ	0.403	2.3	1.9317	0.00245982	0.000147041	XP_016186750.1|0.0e+00|type I inositol polyphosphate 5-phosphatase 2 isoform X1 [Arachis ipaensis]	K20279//synaptojanin [EC:3.1.3.36]+ko01100//Metabolic pathways+ko04070//Phosphatidylinositol signaling system+ko00562//Inositol phosphate metabolism
arahy.Tifrunner.gnm1.ann1.078QS1	208.423	544.836	0.965419	0.0196049	0.00205299	XP_021648882.1|3.1e-41|probable histone H2B.3 [Hevea brasiliensis]	K11252//histone H2B
arahy.Tifrunner.gnm1.ann1.07A84U	0	0.986	3.35709	0.0101808	0.000876483	XP_020996179.1|7.4e-69|uncharacterized protein LOC107484602 isoform X1 [Arachis duranensis]
arahy.Tifrunner.gnm1.ann1.07PP75	44.466	30.82	-0.946314	0.000367799	1.45144e-05	XP_015953763.1|0.0e+00|activating signal cointegrator 1 complex subunit 2 homolog [Arachis duranensis]	K16903//L-tryptophan---pyruvate aminotransferase [EC:2.6.1.99]+ko00380//Tryptophan metabolism+ko01100//Metabolic pathways;K21776//protein lin-54;K13192//RNA-binding protein 26
arahy.Tifrunner.gnm1.ann1.07Q55L	0.52	21.803	4.6663	2.38728e-17	7.51515e-20	XP_025684065.1|2.0e-191|splicing factor U2af small subunit B-like [Arachis hypogaea]	K12836//splicing factor U2AF 35 kDa subunit+ko03040//Spliceosome
arahy.Tifrunner.gnm1.ann1.07R66E	11.61	7.35	-1.0747	0.000765484	3.50676e-05	XP_025654571.1|5.2e-290|probable serine/threonine-protein kinase PIX7 [Arachis hypogaea]	K04733//interleukin-1 receptor-associated kinase 4 [EC:2.7.11.1];K04733//interleukin-1 receptor-associated kinase 4 [EC:2.7.11.1];K04733//interleukin-1 receptor-associated kinase 4 [EC:2.7.11.1]
arahy.Tifrunner.gnm1.ann1.07RE6Z	1.08	0.576	-1.2566	0.0281825	0.00333257	XP_015953557.1|3.7e-237|equilibrative nucleotide transporter 3-like [Arachis duranensis]	K15014//solute carrier family 29 (equilibrative nucleoside transporter), member 1/2/3;K15014//solute carrier family 29 (equilibrative nucleoside transporter), member 1/2/3
arahy.Tifrunner.gnm1.ann1.07YSYM	6.863	18.526	0.972669	0.0183718	0.00188681	XP_020986417.1|1.9e-34|kinesin-like protein KIN-5B [Arachis duranensis]	K10398//kinesin family member 11
arahy.Tifrunner.gnm1.ann1.0811LV	0.593	0.243	-1.66545	0.0170686	0.00170893	XP_020994581.1|0.0e+00|L-type lectin-domain containing receptor kinase IX.1-like [Arachis duranensis]	K04733//interleukin-1 receptor-associated kinase 4 [EC:2.7.11.1]
arahy.Tifrunner.gnm1.ann1.08CHDU	21.626	2.923	-2.95179	0.00127488	6.54989e-05	XP_025699176.1|1.6e-202|uncharacterized protein LOC112800933 [Arachis hypogaea]
arahy.Tifrunner.gnm1.ann1.08DVSW	0	25.04	7.28607	8.30044e-17	2.7862e-19	XP_020992028.1|4.5e-27|uncharacterized protein LOC110278162 [Arachis duranensis]
arahy.Tifrunner.gnm1.ann1.08EL86	50.233	20.966	-1.63191	0.0402775	0.00533288	XP_025699693.1|4.5e-78|lactoylglutathione lyase-like [Arachis hypogaea]	K14611//solute carrier family 23 (nucleobase transporter), member 1/2
arahy.Tifrunner.gnm1.ann1.08G8AR	19.323	12.526	-0.999927	0.00110649	5.53084e-05	XP_015953386.1|0.0e+00|uncharacterized protein LOC107477831 [Arachis duranensis]	K17550//protein phosphatase 1 regulatory subunit 7;K19750//dynein assembly factor 1, axonemal;K17550//protein phosphatase 1 regulatory subunit 7;K19750//dynein assembly factor 1, axonemal
arahy.Tifrunner.gnm1.ann1.08HL65	0.646	6.016	2.67461	5.38329e-05	1.51676e-06	XP_019436644.1|7.6e-261|PREDICTED: aldehyde dehydrogenase family 2 member C4-like [Lupinus angustifolius]	K12355//coniferyl-aldehyde dehydrogenase [EC:1.2.1.68]+ko00940//Phenylpropanoid biosynthesis
arahy.Tifrunner.gnm1.ann1.08JA7Z	4.896	3.366	-0.959124	0.0453418	0.00624645	XP_015934697.1|8.1e-295|uncharacterized protein LOC107460807 [Arachis duranensis]	K04733//interleukin-1 receptor-associated kinase 4 [EC:2.7.11.1]
arahy.Tifrunner.gnm1.ann1.08NIWM	2.146	1.133	-1.25904	0.0275948	0.00323764	XP_016191343.1|5.0e-168|uncharacterized protein LOC107632179 [Arachis ipaensis]	K15407//queuine tRNA-ribosyltransferase subunit QTRTD1 [EC:2.4.2.29];K15407//queuine tRNA-ribosyltransferase subunit QTRTD1 [EC:2.4.2.29]
arahy.Tifrunner.gnm1.ann1.08SQ5V	2.76	0.113	-3.3541	0.00616013	0.000458445	XP_025694454.1|2.6e-283|polygalacturonase At1g48100-like [Arachis hypogaea]	K01213//galacturan 1,4-alpha-galacturonidase [EC:3.2.1.67]+ko00040//Pentose and glucuronate interconversions+ko01100//Metabolic pathways
arahy.Tifrunner.gnm1.ann1.08YRK9	608.27	529.326	-0.628305	0.0296482	0.00356364	GAY49550.1|1.5e-261|hypothetical protein CUMW_119970, partial [Citrus unshiu]	K03231//elongation factor 1-alpha+ko03013//RNA transport;K03231//elongation factor 1-alpha+ko03013//RNA transport
arahy.Tifrunner.gnm1.ann1.091A4A	30.71	9.533	-2.04133	3.10413e-05	7.91458e-07	XP_016201918.1|2.3e-173|probable WRKY transcription factor 11 [Arachis ipaensis]	K13425//WRKY transcription factor 22+ko04016//MAPK signaling pathway - plant+ko04626//Plant-pathogen interaction
arahy.Tifrunner.gnm1.ann1.09736N	1.423	8.15	2.03416	0.000244496	8.9384e-06	XP_016177195.1|2.4e-297|protein S-acyltransferase 18 isoform X1 [Arachis ipaensis]	K20027//palmitoyltransferase ZDHHC1/11 [EC:2.3.1.225]
arahy.Tifrunner.gnm1.ann1.0990KC	10.743	2.566	-2.3991	0.00012807	4.17417e-06	XP_025685454.1|1.5e-296|uncharacterized protein LOC112786273 [Arachis hypogaea]	K04733//interleukin-1 receptor-associated kinase 4 [EC:2.7.11.1];K15407//queuine tRNA-ribosyltransferase subunit QTRTD1 [EC:2.4.2.29]
arahy.Tifrunner.gnm1.ann1.09GK0V	2.126	4.87	0.775546	0.0118237	0.00106213	XP_025646236.1|0.0e+00|pentatricopeptide repeat-containing protein At3g18020-like [Arachis hypogaea]	K21198//gamma-soluble NSF attachment protein
arahy.Tifrunner.gnm1.ann1.09KCYQ	0.526	0.05	-3.30688	0.000302763	1.14687e-05	XP_025617686.1|0.0e+00|probable LRR receptor-like serine/threonine-protein kinase At1g74360 [Arachis hypogaea]	K13415//protein brassinosteroid insensitive 1 [EC:2.7.10.1 2.7.11.1]+ko04075//Plant hormone signal transduction
arahy.Tifrunner.gnm1.ann1.09KEBU	3.796	1.01	-2.25592	0.013068	0.00121387	XP_015967925.1|5.9e-285|protein DETOXIFICATION 54 [Arachis duranensis]	K03327//multidrug resistance protein, MATE family;K03327//multidrug resistance protein, MATE family
arahy.Tifrunner.gnm1.ann1.09KNS5	14.556	6.95	-1.4163	0.0294551	0.0035266	XP_025666291.1|3.6e-186|oxygen-evolving enhancer protein 1, chloroplastic-like [Arachis hypogaea]	K02716//photosystem II oxygen-evolving enhancer protein 1+ko01100//Metabolic pathways+ko00195//Photosynthesis
arahy.Tifrunner.gnm1.ann1.09PUMV	4.23	2.22	-1.23977	0.0392399	0.00515059	XP_025675342.1|0.0e+00|uncharacterized protein LOC112775725 [Arachis hypogaea]	K10581//ubiquitin-conjugating enzyme E2 O [EC:2.3.2.24]+ko04120//Ubiquitin mediated proteolysis
arahy.Tifrunner.gnm1.ann1.09RFUL	0.016	5.34	5.90169	1.35911e-11	8.74602e-14	XP_016194460.1|1.2e-202|isoflavone 7-O-methyltransferase-like [Arachis ipaensis]	K13262//isoflavone-7-O-methyltransferase [EC:2.1.1.150]+ko00943//Isoflavonoid biosynthesis
arahy.Tifrunner.gnm1.ann1.09X96J	3.163	8.65	1.02982	0.00239587	0.000142343	XP_015940410.1|2.1e-163|uncharacterized protein LOC107465940 [Arachis duranensis]	K03320//ammonium transporter, Amt family;K07573//exosome complex component CSL4+ko03018//RNA degradation
arahy.Tifrunner.gnm1.ann1.09ZGYD	5.843	3.396	-1.09854	0.0130612	0.0012126	XP_025669018.1|0.0e+00|telomere repeat-binding protein 3-like [Arachis hypogaea]	K03255//protein TIF31;K00430//peroxidase [EC:1.11.1.7]+ko01100//Metabolic pathways+ko01110//Biosynthesis of secondary metabolites+ko00940//Phenylpropanoid biosynthesis;K03255//protein TIF31;K00430//peroxidase [EC:1.11.1.7]+ko01100//Metabolic pathways+ko01110//Biosynthesis of secondary metabolites+ko00940//Phenylpropanoid biosynthesis
arahy.Tifrunner.gnm1.ann1.0A1TZX	0.24	2.22	2.6505	0.000369837	1.46077e-05	XP_015964836.1|2.1e-69|5-methyltetrahydropteroyltriglutamate--homocysteine methyltransferase 1-like [Arachis duranensis]	K00549//5-methyltetrahydropteroyltriglutamate--homocysteine methyltransferase [EC:2.1.1.14]+ko01230//Biosynthesis of amino acids+ko00450//Selenocompound metabolism+ko01100//Metabolic pathways+ko01110//Biosynthesis of secondary metabolites+ko00270//Cysteine and methionine metabolism
arahy.Tifrunner.gnm1.ann1.0A2T8K	0.746	0.063	-3.28869	0.00779328	0.000626883	XP_016169511.1|9.0e-50|subtilisin inhibitor CLSI-I [Arachis ipaensis]
arahy.Tifrunner.gnm1.ann1.0ASR8J	7.11	5.086	-0.896684	0.00274803	0.000167854	XP_025675840.1|1.2e-180|transcription factor bHLH128-like isoform X2 [Arachis hypogaea]
arahy.Tifrunner.gnm1.ann1.0B3TGP	404.79	0.696	-9.04779	3.81844e-66	6.64112e-70	NP_001235250.2|0.0e+00|lipoxygenase [Glycine max]	K15718//linoleate 9S-lipoxygenase [EC:1.13.11.58]+ko00591//Linoleic acid metabolism
arahy.Tifrunner.gnm1.ann1.0B4MFB	7.97	4.926	-1.09824	0.0119325	0.00107419	XP_003556238.1|0.0e+00|phenylalanine ammonia-lyase 2 [Glycine max]	K10775//phenylalanine ammonia-lyase [EC:4.3.1.24]+ko01100//Metabolic pathways+ko01110//Biosynthesis of secondary metabolites+ko00940//Phenylpropanoid biosynthesis+ko00360//Phenylalanine metabolism
arahy.Tifrunner.gnm1.ann1.0BBG36	1.4	4.68	1.31638	0.00226273	0.000131845	XP_016199436.1|9.9e-184|formyltetrahydrofolate deformylase 1, mitochondrial isoform X1 [Arachis ipaensis]	K01433//formyltetrahydrofolate deformylase [EC:3.5.1.10]+ko00670//One carbon pool by folate+ko00630//Glyoxylate and dicarboxylate metabolism
arahy.Tifrunner.gnm1.ann1.0BJ33Y	0.35	0.066	-2.32912	0.0336264	0.00418452	XP_025619614.1|5.8e-127|protein LIGHT-DEPENDENT SHORT HYPOCOTYLS 4-like [Arachis hypogaea]	K13413//mitogen-activated protein kinase kinase 4/5 [EC:2.7.12.2]+ko04016//MAPK signaling pathway - plant+ko04626//Plant-pathogen interaction+ko04075//Plant hormone signal transduction
arahy.Tifrunner.gnm1.ann1.0BML12	0.456	0.12	-2.26797	0.0229267	0.00253204	XP_016166431.1|1.2e-177|NAD(P)H-dependent 6'-deoxychalcone synthase [Arachis ipaensis]	K08243//Polyketide reductase+ko01110//Biosynthesis of secondary metabolites+ko00941//Flavonoid biosynthesis
arahy.Tifrunner.gnm1.ann1.0BXH0B	3.156	1.85	-1.15956	0.00546785	0.000396084	XP_020973281.1|0.0e+00|elongation factor-like GTPase 1 [Arachis ipaensis]	K14536//ribosome assembly protein 1 [EC:3.6.5.-]+ko03008//Ribosome biogenesis in eukaryotes
arahy.Tifrunner.gnm1.ann1.0BZR9P	0.936	7.153	2.29635	0.00823829	0.00067099	XP_015933306.1|1.7e-94|auxin-induced protein 22C [Arachis duranensis]	K14484//auxin-responsive protein IAA+ko04075//Plant hormone signal transduction
arahy.Tifrunner.gnm1.ann1.0C19HY	0.063	1.73	3.85078	1.18489e-05	2.69138e-07	XP_025631632.1|0.0e+00|putative disease resistance protein At3g14460 [Arachis hypogaea]	K19613//leucine-rich repeat protein SHOC2;K12818//ATP-dependent RNA helicase DHX8/PRP22 [EC:3.6.4.13]+ko03040//Spliceosome
arahy.Tifrunner.gnm1.ann1.0C39AK	0.906	5.293	2.02712	0.000438588	1.78572e-05	XP_020967951.1|4.7e-233|F-box/kelch-repeat protein At3g23880-like [Arachis ipaensis]	K11649//SWI/SNF related-matrix-associated actin-dependent regulator of chromatin subfamily C;K21596//calmodulin-binding transcription activator;K17302//coatomer subunit beta';K15030//translation initiation factor 3 subunit M
arahy.Tifrunner.gnm1.ann1.0C3NU9	0.516	2.943	2.05809	0.000216415	7.70855e-06	XP_025652630.1|0.0e+00|E3 ubiquitin-protein ligase MBR2-like [Arachis hypogaea]	K22753//E3 ubiquitin-protein ligase RNF6 [EC:2.3.2.27];K19041//E3 ubiquitin-protein ligase RNF38/44 [EC:2.3.2.27]
arahy.Tifrunner.gnm1.ann1.0C3V8Z	620.326	188.083	-1.91922	0.0267295	0.00309939	XP_015947710.1|1.3e-309|FRIGIDA-like protein 3 [Arachis duranensis]	K20553//5'-3' exoribonuclease 4 [EC:3.1.13.-]+ko04016//MAPK signaling pathway - plant;K20553//5'-3' exoribonuclease 4 [EC:3.1.13.-]+ko04016//MAPK signaling pathway - plant;K08867//WNK lysine deficient protein kinase [EC:2.7.11.1];K18626//trichohyalin;K20553//5'-3' exoribonuclease 4 [EC:3.1.13.-]+ko04016//MAPK signaling pathway - plant;K08867//WNK lysine deficient protein kinase [EC:2.7.11.1];K186…
arahy.Tifrunner.gnm1.ann1.0C6YUW	1.693	0.793	-1.40021	0.048653	0.00685704	XP_016186769.1|5.0e-239|photosystem II stability/assembly factor HCF136, chloroplastic [Arachis ipaensis]
arahy.Tifrunner.gnm1.ann1.0CRJ7F	10.173	7.116	-0.911028	0.00312481	0.000195772	XP_016187805.1|0.0e+00|WEB family protein At3g02930, chloroplastic [Arachis ipaensis]	K12811//ATP-dependent RNA helicase DDX46/PRP5 [EC:3.6.4.13]+ko03040//Spliceosome;K20283//golgin subfamily A member 4
arahy.Tifrunner.gnm1.ann1.0CU6GK	3.393	1.106	-1.99809	0.000252542	9.28086e-06	XP_016176228.1|0.0e+00|trihelix transcription factor GT-2 isoform X1 [Arachis ipaensis]	K12875//apoptotic chromatin condensation inducer in the nucleus+ko03040//Spliceosome+ko03015//mRNA surveillance pathway+ko03013//RNA transport;K14486//auxin response factor+ko04075//Plant hormone signal transduction
arahy.Tifrunner.gnm1.ann1.0D104X	2.143	16.01	2.14923	0.0367755	0.00470422	XP_025624689.1|6.1e-232|serine carboxypeptidase-like 20 [Arachis hypogaea]	K16296//serine carboxypeptidase-like clade I [EC:3.4.16.-];K16296//serine carboxypeptidase-like clade I [EC:3.4.16.-]
arahy.Tifrunner.gnm1.ann1.0D28PY	3.983	1.963	-1.43491	2.46009e-05	6.11846e-07	XP_016166132.1|0.0e+00|uncharacterized protein LOC107608884 isoform X1 [Arachis ipaensis]	K18626//trichohyalin;K18626//trichohyalin
arahy.Tifrunner.gnm1.ann1.0DV40D	1309.79	859.483	-1.02888	0.00416	0.000281231	XP_015941246.1|1.5e-193|peroxidase 42 [Arachis duranensis]	K00430//peroxidase [EC:1.11.1.7]+ko01100//Metabolic pathways+ko01110//Biosynthesis of secondary metabolites+ko00940//Phenylpropanoid biosynthesis
arahy.Tifrunner.gnm1.ann1.0DY23C	1.43	0.093	-3.87479	0.000386944	1.53713e-05	XP_025694602.1|1.2e-85|class-10 pathogenesis-related protein 1-like [Arachis hypogaea]	K05387//glutamate receptor, ionotropic, plant
arahy.Tifrunner.gnm1.ann1.0DY7CF	5.246	18.986	1.37163	0.000828757	3.87446e-05	XP_016190333.1|1.6e-86|uncharacterized protein LOC107631412 [Arachis ipaensis]
arahy.Tifrunner.gnm1.ann1.0E0NWN	3.74	1.746	-1.43462	0.0342213	0.00427402	XP_025629559.1|1.6e-21|pentatricopeptide repeat-containing protein At5g06540-like [Arachis hypogaea]
arahy.Tifrunner.gnm1.ann1.0E14DC	3.903	1.113	-2.15196	0.00208305	0.000119374	XP_016170652.1|0.0e+00|protein SPA1-RELATED 3 isoform X1 [Arachis ipaensis]	K10143//E3 ubiquitin-protein ligase RFWD2 [EC:2.3.2.27]+ko04712//Circadian rhythm - plant+ko04120//Ubiquitin mediated proteolysis
arahy.Tifrunner.gnm1.ann1.0E68DR	20.16	0.07	-6.42409	1.10682e-11	6.98778e-14	XP_015959180.1|5.7e-66|late embryogenesis abundant protein 6-like [Arachis duranensis]
arahy.Tifrunner.gnm1.ann1.0E9YFP	22.23	75.416	1.25641	0.0120334	0.00108602	XP_015957869.1|6.9e-32|probable inositol transporter 2 [Arachis duranensis]	K08150//MFS transporter, SP family, solute carrier family 2 (myo-inositol transporter), member 13;K08150//MFS transporter, SP family, solute carrier family 2 (myo-inositol transporter), member 13
arahy.Tifrunner.gnm1.ann1.0EHY87	0.446	2.253	1.73943	0.0458068	0.00633919	XP_020997665.1|5.5e-54|DNA mismatch repair protein MLH3 isoform X4 [Arachis duranensis]	K08739//DNA mismatch repair protein MLH3+ko03430//Mismatch repair;K08739//DNA mismatch repair protein MLH3+ko03430//Mismatch repair
arahy.Tifrunner.gnm1.ann1.0EU6RV	9.42	0.296	-4.99554	2.96121e-13	1.51416e-15	XP_015935060.1|5.5e-232|heptahelical transmembrane protein 4 [Arachis duranensis]	K07297//adiponectin receptor
arahy.Tifrunner.gnm1.ann1.0EYZ3J	1.193	3.596	1.16717	0.00465734	0.000323439	XP_025616217.1|3.0e-109|microtubule-associated protein RP/EB family member 1A-like isoform X1 [Arachis hypogaea]	K10436//microtubule-associated protein, RP/EB family
arahy.Tifrunner.gnm1.ann1.0EZ7EA	3.883	10.233	0.985013	0.00409855	0.00027558	XP_020997552.1|2.7e-225|ubiquitin carboxyl-terminal hydrolase 20 isoform X2 [Arachis duranensis]	K11855//ubiquitin carboxyl-terminal hydrolase 36/42 [EC:3.4.19.12]
arahy.Tifrunner.gnm1.ann1.0F76FX	1.22	0.476	-1.69005	0.013068	0.00121436	XP_016202803.1|0.0e+00|uncharacterized protein LOC107643621 isoform X1 [Arachis ipaensis]	K17046//protein DEK;K14306//nuclear pore complex protein Nup62+ko03013//RNA transport
arahy.Tifrunner.gnm1.ann1.0FDZ3Y	1.136	0.043	-3.58146	0.00458917	0.000317587	XP_016176962.1|1.3e-300|inorganic phosphate transporter 1-4-like [Arachis ipaensis]	K08176//MFS transporter, PHS family, inorganic phosphate transporter
arahy.Tifrunner.gnm1.ann1.0FEQ3F	29.483	101.203	1.35413	0.000143327	4.75652e-06	XP_015953899.1|4.0e-67|probable histone H2A.1 [Arachis duranensis]	K11251//histone H2A
arahy.Tifrunner.gnm1.ann1.0FMT0L	0.826	2.756	1.24893	0.0145731	0.00139149	XP_016204759.1|4.5e-271|probable GTP-binding protein OBGC2 [Arachis ipaensis]	K03979//GTPase [EC:3.6.5.-];K03979//GTPase [EC:3.6.5.-]
arahy.Tifrunner.gnm1.ann1.0FNG65	4.626	2.5	-1.2455	0.0102799	0.000886621	XP_016180017.1|3.5e-251|BTB/POZ domain-containing protein At3g05675 [Arachis ipaensis]
arahy.Tifrunner.gnm1.ann1.0FU07W	9.866	7.593	-0.799239	0.0181616	0.001857	XP_015936068.1|0.0e+00|homeobox-leucine zipper protein HDG2 isoform X1 [Arachis duranensis]	K09338//homeobox-leucine zipper protein
arahy.Tifrunner.gnm1.ann1.0FWB0U	5.413	2.78	-1.37603	0.0192713	0.00200615	XP_025620117.1|0.0e+00|protein NLP7-like [Arachis hypogaea]	K03028//26S proteasome regulatory subunit N1+ko03050//Proteasome;K11838//ubiquitin carboxyl-terminal hydrolase 7 [EC:3.4.19.12]
arahy.Tifrunner.gnm1.ann1.0G17QL	12.506	7.466	-1.12513	0.000775947	3.57457e-05	XP_016187409.1|1.7e-236|F-box/kelch-repeat protein At5g60570 [Arachis ipaensis]	K04733//interleukin-1 receptor-associated kinase 4 [EC:2.7.11.1];K10443//kelch-like protein 2/3;K06027//vesicle-fusing ATPase [EC:3.6.4.6];K17535//serine/threonine-protein kinase TNNI3K [EC:2.7.11.1]
arahy.Tifrunner.gnm1.ann1.0GES1T	2.393	0	-4.274	0.000250755	9.21081e-06	XP_016196429.1|6.8e-52|uncharacterized protein LOC107637535 [Arachis ipaensis]
arahy.Tifrunner.gnm1.ann1.0H5DHB	6.196	2.833	-1.52841	0.000235212	8.50079e-06	XP_015964236.1|0.0e+00|zinc finger CCCH domain-containing protein 6 isoform X1 [Arachis duranensis]
arahy.Tifrunner.gnm1.ann1.0H89JH	0.756	2.533	1.31542	0.0174327	0.0017573	XP_016172181.1|2.6e-269|DDT domain-containing protein DDR4 isoform X1 [Arachis ipaensis]
arahy.Tifrunner.gnm1.ann1.0H8BAV	2.396	6.263	0.960998	0.00273412	0.00016659	XP_025695595.1|8.3e-181|protein SCO1 homolog 1, mitochondrial-like [Arachis hypogaea]	K07152//protein SCO1/2;K07152//protein SCO1/2
arahy.Tifrunner.gnm1.ann1.0HE1Z7	34.303	2.36	-3.92534	2.0547e-08	2.38715e-10	XP_015963545.1|1.9e-156|acidic 27 kDa endochitinase [Arachis duranensis]	K20547//basic endochitinase B [EC:3.2.1.14]+ko04016//MAPK signaling pathway - plant+ko00520//Amino sugar and nucleotide sugar metabolism+ko01100//Metabolic pathways
arahy.Tifrunner.gnm1.ann1.0HG9JC	35.59	19.953	-1.24343	9.52234e-07	1.62468e-08	XP_025645653.1|4.6e-274|uncharacterized protein At5g49945-like [Arachis hypogaea]	K04035//magnesium-protoporphyrin IX monomethyl ester (oxidative) cyclase [EC:1.14.13.81]+ko00860//Porphyrin and chlorophyll metabolism+ko01100//Metabolic pathways+ko01110//Biosynthesis of secondary metabolites;K02184//formin 2;K04730//interleukin-1 receptor-associated kinase 1 [EC:2.7.11.1]
arahy.Tifrunner.gnm1.ann1.0HHX3D	56.786	0.256	-7.69146	2.29014e-41	1.27458e-44	XP_016172063.1|2.2e-133|protein DOG1-like 4 isoform X2 [Arachis ipaensis]	K21867//potassium channel;K14431//transcription factor TGA+ko04075//Plant hormone signal transduction
arahy.Tifrunner.gnm1.ann1.0HK6QF	10.486	6.043	-1.21834	0.000973114	4.70075e-05	XP_016188916.1|5.4e-227|F-box/kelch-repeat protein At3g23880 [Arachis ipaensis]	K17302//coatomer subunit beta';K11649//SWI/SNF related-matrix-associated actin-dependent regulator of chromatin subfamily C;K21596//calmodulin-binding transcription activator;K04079//molecular chaperone HtpG+ko04141//Protein processing in endoplasmic reticulum+ko04626//Plant-pathogen interaction
arahy.Tifrunner.gnm1.ann1.0HTC6K	186.593	92.993	-1.42355	0.0148248	0.00142403	RDY11368.1|2.3e-86|Ubiquitin-conjugating enzyme E2 2, partial [Mucuna pruriens]	K10573//ubiquitin-conjugating enzyme E2 A [EC:2.3.2.23]+ko04120//Ubiquitin mediated proteolysis
arahy.Tifrunner.gnm1.ann1.0HZN60	1.463	3.583	0.864777	0.014699	0.00140633	XP_016171264.1|0.0e+00|cleavage and polyadenylation specificity factor subunit 3-II isoform X1 [Arachis ipaensis]	K13148//integrator complex subunit 11 [EC:3.1.27.-]
arahy.Tifrunner.gnm1.ann1.0I2RXG	48.523	20.796	-1.61602	0.0213102	0.00229792	XP_025615367.1|0.0e+00|cellulose synthase A catalytic subunit 3 [UDP-forming] [Arachis hypogaea]	K10999//cellulose synthase A [EC:2.4.1.12];K10999//cellulose synthase A [EC:2.4.1.12]
arahy.Tifrunner.gnm1.ann1.0I2Z68	0.436	0.13	-2.04624	0.025461	0.00290284	PNY12480.1|8.2e-260|hypothetical protein L195_g009111 [Trifolium pratense]	K01303//acylaminoacyl-peptidase [EC:3.4.19.1];K15718//linoleate 9S-lipoxygenase [EC:1.13.11.58]+ko00591//Linoleic acid metabolism;K08775//breast cancer 2 susceptibility protein+ko03440//Homologous recombination;K19525//vacuolar protein sorting-associated protein 13A/C
arahy.Tifrunner.gnm1.ann1.0I3WMA	1.58	6.706	1.60378	0.00413925	0.000279479	XP_015973591.1|2.6e-81|uncharacterized protein LOC107496778 [Arachis duranensis]	K06995//uncharacterized protein
arahy.Tifrunner.gnm1.ann1.0IC8QA	1.183	0.246	-2.54936	0.0010895	5.41556e-05	XP_015935105.1|5.4e-128|uncharacterized protein LOC107461153 [Arachis duranensis]
arahy.Tifrunner.gnm1.ann1.0IJH0T	2.843	7.076	0.88453	0.0135385	0.00127033	XP_020998287.1|1.6e-91|uncharacterized protein LOC107489169 isoform X3 [Arachis duranensis]	K07195//exocyst complex component 7;K20222//importin-5;K03255//protein TIF31
arahy.Tifrunner.gnm1.ann1.0IQ56K	3.706	12.423	1.29803	0.000391942	1.56649e-05	XP_025612778.1|1.8e-233|mitochondrial carrier protein MTM1-like [Arachis hypogaea]	K15119//solute carrier family 25, member 39/40;K15119//solute carrier family 25, member 39/40
arahy.Tifrunner.gnm1.ann1.0J6LH7	10.05	6.88	-0.957726	0.00275729	0.000168555	XP_025696713.1|8.7e-165|uncharacterized protein LOC112797823 [Arachis hypogaea]	K07735//putative transcriptional regulator;K07735//putative transcriptional regulator
arahy.Tifrunner.gnm1.ann1.0J7BXD	0.13	0.87	2.30863	0.00230331	0.000135238	XP_025665460.1|1.4e-232|cytochrome b561 and DOMON domain-containing protein At3g61750-like isoform X2 [Arachis hypogaea]
arahy.Tifrunner.gnm1.ann1.0J9HE3	9.573	195.773	3.72378	8.96129e-15	3.75614e-17	XP_025609423.1|8.1e-79|15.7 kDa heat shock protein, peroxisomal-like [Arachis hypogaea]	K13993//HSP20 family protein+ko04141//Protein processing in endoplasmic reticulum
arahy.Tifrunner.gnm1.ann1.0JHG5Q	1.133	3.81	1.30684	0.000239431	8.71157e-06	XP_015959178.1|0.0e+00|uncharacterized protein LOC107483081 isoform X1 [Arachis duranensis]
arahy.Tifrunner.gnm1.ann1.0JWP28	0.1	1.256	2.51798	0.0188979	0.00195641	XP_020967539.1|8.9e-40|zinc transporter ZTP29-like, partial [Arachis ipaensis]	K07238//zinc transporter, ZIP family
arahy.Tifrunner.gnm1.ann1.0K2T49	1.383	4.816	1.35847	0.0355206	0.0044919	XP_025662998.1|6.1e-190|protein CONSERVED ONLY IN THE GREEN LINEAGE 160, chloroplastic-like [Arachis hypogaea]	K02116//ATP synthase protein I
arahy.Tifrunner.gnm1.ann1.0K4BE5	1.003	4.54	1.65946	0.0174749	0.00176308	XP_025605932.1|5.9e-257|transcription factor ICE1-like isoform X3 [Arachis hypogaea]	K13422//transcription factor MYC2+ko04016//MAPK signaling pathway - plant+ko04075//Plant hormone signal transduction;K16190//glucuronokinase [EC:2.7.1.43]+ko00520//Amino sugar and nucleotide sugar metabolism+ko00040//Pentose and glucuronate interconversions+ko01100//Metabolic pathways+ko00053//Ascorbate and aldarate metabolism;K13422//transcription factor MYC2+ko04016//MAPK signaling pathway - pl…
arahy.Tifrunner.gnm1.ann1.0KDC5W	148.956	87.393	-1.17944	0.000194874	6.81587e-06	XP_016203406.1|1.7e-213|glutamine synthetase nodule isozyme [Arachis ipaensis]	K01915//glutamine synthetase [EC:6.3.1.2]+ko00250//Alanine, aspartate and glutamate metabolism+ko00910//Nitrogen metabolism+ko00220//Arginine biosynthesis+ko01230//Biosynthesis of amino acids+ko01100//Metabolic pathways+ko00630//Glyoxylate and dicarboxylate metabolism
arahy.Tifrunner.gnm1.ann1.0KPM2I	5.76	0.026	-7.67456	3.7446e-38	2.40969e-41	XP_025656978.1|0.0e+00|PH, RCC1 and FYVE domains-containing protein 1-like [Arachis hypogaea]	K10614//E3 ubiquitin-protein ligase HERC3 [EC:2.3.2.26]+ko04120//Ubiquitin mediated proteolysis;K10615//E3 ubiquitin-protein ligase HERC4 [EC:2.3.2.26]+ko04120//Ubiquitin mediated proteolysis;K10614//E3 ubiquitin-protein ligase HERC3 [EC:2.3.2.26]+ko04120//Ubiquitin mediated proteolysis;K10615//E3 ubiquitin-protein ligase HERC4 [EC:2.3.2.26]+ko04120//Ubiquitin mediated proteolysis
arahy.Tifrunner.gnm1.ann1.0KSV0I	18.816	18.113	-0.465914	0.0475495	0.00666473	BAF98601.1|0.0e+00|CM0545.290.nc [Lotus japonicus]	K11838//ubiquitin carboxyl-terminal hydrolase 7 [EC:3.4.19.12]
arahy.Tifrunner.gnm1.ann1.0KV6DQ	0.7	2.713	1.52665	0.00529502	0.000380893	XP_016184382.1|0.0e+00|protease Do-like 2, chloroplastic isoform X2 [Arachis ipaensis]	K08669//HtrA serine peptidase 2 [EC:3.4.21.108]
arahy.Tifrunner.gnm1.ann1.0L68TT	43.833	15.716	-1.68007	0.0312418	0.00381169	XP_016165757.1|7.2e-62|glutaredoxin-C6 isoform X2 [Arachis ipaensis]	K03676//glutaredoxin 3
arahy.Tifrunner.gnm1.ann1.0LD5E8	0.186	1.103	1.99394	0.00303054	0.000188899	XP_014524023.1|9.3e-224|lysine histidine transporter 1 [Vigna radiata var. radiata]	K14209//solute carrier family 36 (proton-coupled amino acid transporter);K15015//solute carrier family 32 (vesicular inhibitory amino acid transporter)
arahy.Tifrunner.gnm1.ann1.0LDE9J	4.003	22.773	1.97835	0.000118163	3.79376e-06	XP_016166619.1|6.0e-150|arogenate dehydrogenase 1, chloroplastic [Arachis ipaensis]	K15227//arogenate dehydrogenase (NADP+), plant [EC:1.3.1.78]+ko01230//Biosynthesis of amino acids+ko01100//Metabolic pathways+ko01110//Biosynthesis of secondary metabolites+ko00400//Phenylalanine, tyrosine and tryptophan biosynthesis
arahy.Tifrunner.gnm1.ann1.0LS4T0	4.2	2.076	-1.4325	0.00404788	0.000271469	XP_016162325.1|0.0e+00|protein kinase PVPK-1 [Arachis ipaensis]	K08286//protein-serine/threonine kinase [EC:2.7.11.-]
arahy.Tifrunner.gnm1.ann1.0M18UD	7.566	21.66	1.06233	0.00351206	0.000226738	XP_020980342.1|4.7e-49|uncharacterized protein LOC107493735 [Arachis duranensis]	K13181//ATP-dependent RNA helicase DDX27 [EC:3.6.4.13]
arahy.Tifrunner.gnm1.ann1.0M1DUZ	0.65	0.033	-3.08735	0.0230159	0.0025455	XP_025611198.1|3.4e-152|ACT domain-containing protein ACR11-like [Arachis hypogaea]	K03844//alpha-1,2-mannosyltransferase [EC:2.4.1.131]+ko00510//N-Glycan biosynthesis+ko01100//Metabolic pathways
arahy.Tifrunner.gnm1.ann1.0ME6H4	1.243	5.826	1.7498	0.015165	0.00146669	XP_016166239.1|2.3e-180|laccase-4 isoform X1 [Arachis ipaensis]	K05909//laccase [EC:1.10.3.2]
arahy.Tifrunner.gnm1.ann1.0MFP8V	16.58	7.546	-1.55093	0.000277433	1.03934e-05	XP_020966324.1|0.0e+00|uncharacterized protein LOC107617278 isoform X2 [Arachis ipaensis]	K04650//nuclear receptor co-repressor 1
arahy.Tifrunner.gnm1.ann1.0MH239	3.896	0.103	-3.96238	0.000819322	3.82608e-05	XP_015963229.1|0.0e+00|disease resistance protein RPM1-like [Arachis duranensis]	K13457//disease resistance protein RPM1+ko04626//Plant-pathogen interaction
arahy.Tifrunner.gnm1.ann1.0MSU5M	3.243	8.33	0.952616	0.0282229	0.00334078	XP_016207360.1|0.0e+00|BRCA1-associated RING domain protein 1 [Arachis ipaensis]	K10683//BRCA1-associated RING domain protein 1+ko03440//Homologous recombination;K14638//solute carrier family 15 (peptide/histidine transporter), member 3/4
arahy.Tifrunner.gnm1.ann1.0MYH4H	17.566	102.973	1.97394	0.019335	0.00201644	XP_020976213.1|5.4e-134|bax inhibitor 1 [Arachis ipaensis]	K21889//Bax inhibitor 1
arahy.Tifrunner.gnm1.ann1.0MYI9I	6.083	1.366	-2.17883	0.0174125	0.00175436	XP_016176102.1|0.0e+00|protein EIN4 [Arachis ipaensis]	K14509//ethylene receptor [EC:2.7.13.-]+ko04016//MAPK signaling pathway - plant+ko04075//Plant hormone signal transduction
arahy.Tifrunner.gnm1.ann1.0N1I6I	12.193	5.976	-1.447	6.029e-07	9.87759e-09	XP_020973151.1|1.6e-292|F-box protein SKIP14 [Arachis ipaensis]
arahy.Tifrunner.gnm1.ann1.0N298G	1.77	0.503	-2.05509	0.000713882	3.20953e-05	XP_025686397.1|0.0e+00|uncharacterized protein LOC112788931 [Arachis hypogaea]
arahy.Tifrunner.gnm1.ann1.0N85F7	12.156	4.863	-1.72049	5.83316e-08	7.54799e-10	XP_025668308.1|7.0e-263|protein ECERIFERUM 2-like [Arachis hypogaea]	K13065//shikimate O-hydroxycinnamoyltransferase [EC:2.3.1.133]+ko01100//Metabolic pathways+ko01110//Biosynthesis of secondary metabolites+ko00940//Phenylpropanoid biosynthesis+ko00941//Flavonoid biosynthesis+ko00945//Stilbenoid, diarylheptanoid and gingerol biosynthesis
arahy.Tifrunner.gnm1.ann1.0NK0N0	6.533	2.693	-1.57186	0.00568296	0.000415322	XP_016204738.1|0.0e+00|inorganic phosphate transporter 1-4 [Arachis ipaensis]	K08176//MFS transporter, PHS family, inorganic phosphate transporter
arahy.Tifrunner.gnm1.ann1.0NN33J	1.9	6.216	1.25909	0.0433773	0.00587624	XP_020994082.1|1.0e-62|aspartyl protease family protein 1 isoform X1 [Arachis duranensis]	K00924//kinase [EC:2.7.1.-];K00924//kinase [EC:2.7.1.-]
arahy.Tifrunner.gnm1.ann1.0NSC2B	3.233	12.933	1.48843	0.0118103	0.00106072	XP_025700058.1|1.9e-226|phosphatidylserine decarboxylase proenzyme 1, mitochondrial-like [Arachis hypogaea]	K01613//phosphatidylserine decarboxylase [EC:4.1.1.65]+ko01100//Metabolic pathways+ko01110//Biosynthesis of secondary metabolites+ko00564//Glycerophospholipid metabolism
arahy.Tifrunner.gnm1.ann1.0P0L33	14.386	33.646	0.783271	0.00770966	0.000617744	XP_025612933.1|1.0e-199|replication factor C subunit 3-like [Arachis hypogaea]	K10756//replication factor C subunit 3/5+ko03420//Nucleotide excision repair+ko03030//DNA replication+ko03430//Mismatch repair
arahy.Tifrunner.gnm1.ann1.0P3KCT	1.85	27.866	3.11049	0.000338539	1.31183e-05
arahy.Tifrunner.gnm1.ann1.0P48VX	112.38	72.243	-1.07234	0.0339176	0.00422606	EOY34305.1|2.2e-102|Leucine-rich repeat family protein isoform 1 [Theobroma cacao]	K13418//somatic embryogenesis receptor kinase 1 [EC:2.7.10.1 2.7.11.1]
arahy.Tifrunner.gnm1.ann1.0PBM2M	1	3.21	1.29992	0.00693129	0.000536208	XP_020998908.1|1.5e-159|N-alpha-acetyltransferase 40 isoform X1 [Arachis duranensis]	K20794//N-alpha-acetyltransferase 40 [EC:2.3.1.257];K20794//N-alpha-acetyltransferase 40 [EC:2.3.1.257];K20794//N-alpha-acetyltransferase 40 [EC:2.3.1.257]
arahy.Tifrunner.gnm1.ann1.0PC56D	43.073	19.883	-1.23948	0.00512394	0.000365289	XP_025614422.1|0.0e+00|vacuolar sorting protein 18-like isoform X1 [Arachis hypogaea]	K20181//vacuolar protein sorting-associated protein 18;K20181//vacuolar protein sorting-associated protein 18;K20181//vacuolar protein sorting-associated protein 18;K20181//vacuolar protein sorting-associated protein 18
arahy.Tifrunner.gnm1.ann1.0PDV4E	11.863	28.38	0.844097	0.031505	0.00385312	XP_007150358.1|2.4e-49|hypothetical protein PHAVU_005G146900g [Phaseolus vulgaris]	K03872//elongin-C+ko04120//Ubiquitin mediated proteolysis;K03872//elongin-C+ko04120//Ubiquitin mediated proteolysis
arahy.Tifrunner.gnm1.ann1.0PHB1J	84.353	15.263	-2.41294	0.0100249	0.000858869	XP_016170046.1|1.9e-178|xyloglucan endotransglucosylase/hydrolase protein 31 [Arachis ipaensis]	K08235//xyloglucan:xyloglucosyl transferase [EC:2.4.1.207]
arahy.Tifrunner.gnm1.ann1.0Q74GS	0.19	2.22	2.61758	0.0216976	0.00235403	XP_025610665.1|8.2e-76|protein TRANSPARENT TESTA 9-like isoform X1 [Arachis hypogaea]	K19513//protein CLEC16A
arahy.Tifrunner.gnm1.ann1.0QA3UW	0.593	0	-2.93648	0.0381914	0.0049565	XP_025603853.1|1.8e-151|putative expansin-A17 [Arachis hypogaea]	K20628//expansin;K20628//expansin
arahy.Tifrunner.gnm1.ann1.0QV8DZ	2.073	0.876	-1.6132	0.000861585	4.0624e-05	XP_016166404.1|0.0e+00|uncharacterized protein LOC107609090 [Arachis ipaensis]	K04733//interleukin-1 receptor-associated kinase 4 [EC:2.7.11.1];K04733//interleukin-1 receptor-associated kinase 4 [EC:2.7.11.1]
arahy.Tifrunner.gnm1.ann1.0QZG7W	16.67	6.766	-1.68741	0.0209703	0.0022496	XP_025606863.1|0.0e+00|uncharacterized protein LOC112697764 isoform X1 [Arachis hypogaea]	K18667//activating signal cointegrator complex subunit 2;K18667//activating signal cointegrator complex subunit 2
arahy.Tifrunner.gnm1.ann1.0R3YHS	78.366	234.576	1.16305	0.027359	0.00320188	XP_025689473.1|0.0e+00|calnexin homolog [Arachis hypogaea]	K08054//calnexin+ko04145//Phagosome+ko04141//Protein processing in endoplasmic reticulum
arahy.Tifrunner.gnm1.ann1.0R76NZ	6.263	4.57	-0.880283	0.0219985	0.00240351	XP_025662525.1|0.0e+00|mannosylglycoprotein endo-beta-mannosidase-like [Arachis hypogaea]	K18577//mannosylglycoprotein endo-beta-mannosidase [EC:3.2.1.152];K18577//mannosylglycoprotein endo-beta-mannosidase [EC:3.2.1.152];K18577//mannosylglycoprotein endo-beta-mannosidase [EC:3.2.1.152]
arahy.Tifrunner.gnm1.ann1.0R79PA	0.183	0.773	1.6299	0.029823	0.00359276	XP_016193789.1|8.7e-157|(+)-neomenthol dehydrogenase-like [Arachis ipaensis]	K17497//phosphomannomutase [EC:5.4.2.8]+ko00520//Amino sugar and nucleotide sugar metabolism+ko01100//Metabolic pathways+ko00051//Fructose and mannose metabolism+ko01110//Biosynthesis of secondary metabolites;K15095//(+)-neomenthol dehydrogenase [EC:1.1.1.208]+ko00902//Monoterpenoid biosynthesis+ko01110//Biosynthesis of secondary metabolites
arahy.Tifrunner.gnm1.ann1.0R8S6T	16.226	10.766	-0.98424	0.00049748	2.0763e-05	XP_015973611.1|3.4e-243|plant UBX domain-containing protein 4 isoform X1 [Arachis duranensis]	K14012//UBX domain-containing protein 1+ko04141//Protein processing in endoplasmic reticulum;K14012//UBX domain-containing protein 1+ko04141//Protein processing in endoplasmic reticulum
arahy.Tifrunner.gnm1.ann1.0RH9QK	53.343	23.99	-1.51679	0.0216963	0.00235325	XP_025697827.1|0.0e+00|transcription factor MYC4-like [Arachis hypogaea]	K13422//transcription factor MYC2+ko04016//MAPK signaling pathway - plant+ko04075//Plant hormone signal transduction
arahy.Tifrunner.gnm1.ann1.0S1LA5	1.653	1.053	-1.0692	0.0491552	0.00695048	XP_016176262.1|0.0e+00|protein indeterminate-domain 2 [Arachis ipaensis]	K22410//PR domain zinc finger protein 16;K12309//beta-galactosidase [EC:3.2.1.23]+ko00600//Sphingolipid metabolism+ko00604//Glycosphingolipid biosynthesis - ganglio series+ko00531//Glycosaminoglycan degradation+ko00511//Other glycan degradation+ko01100//Metabolic pathways+ko00052//Galactose metabolism
arahy.Tifrunner.gnm1.ann1.0S2PTK	3.8	0.056	-5.47701	1.24915e-11	7.95155e-14	XP_020999002.1|6.6e-238|alpha-dioxygenase 1-like [Arachis duranensis]	K10529//alpha-dioxygenase [EC:1.-.-.-]+ko00592//alpha-Linolenic acid metabolism
arahy.Tifrunner.gnm1.ann1.0S7KVV	0	0.346	2.97236	0.0302591	0.0036597	XP_015954398.1|9.7e-136|protein At-4/1 isoform X2 [Arachis duranensis]	K20283//golgin subfamily A member 4
arahy.Tifrunner.gnm1.ann1.0S9GR8	16.206	6.416	-1.61475	0.011602	0.00103677	XP_019452892.1|0.0e+00|PREDICTED: potassium transporter 8 [Lupinus angustifolius]	K03549//KUP system potassium uptake protein;K03549//KUP system potassium uptake protein
arahy.Tifrunner.gnm1.ann1.0SG038	10.33	52.14	1.83212	0.0177048	0.00179336	XP_015973685.1|9.0e-256|protein disulfide isomerase-like 2-3 [Arachis duranensis]	K09584//protein disulfide-isomerase A6 [EC:5.3.4.1]+ko04141//Protein processing in endoplasmic reticulum
arahy.Tifrunner.gnm1.ann1.0SJ5VE	3.566	0.703	-2.47811	0.00876074	0.000723903	XP_025656762.1|8.4e-223|1-aminocyclopropane-1-carboxylate oxidase homolog 1-like [Arachis hypogaea]	K13229//2,4-dihydroxy-1,4-benzoxazin-3-one-glucoside dioxygenase [EC:1.14.11.59]+ko00402//Benzoxazinoid biosynthesis;K06892//feruloyl-CoA ortho-hydroxylase [EC:1.14.11.-]+ko01110//Biosynthesis of secondary metabolites+ko00940//Phenylpropanoid biosynthesis
arahy.Tifrunner.gnm1.ann1.0SLH0U	3.616	21.34	1.93898	0.0451392	0.00620441	XP_025668771.1|8.7e-118|NEP1-interacting protein 1-like isoform X1 [Arachis hypogaea]	K19041//E3 ubiquitin-protein ligase RNF38/44 [EC:2.3.2.27]
arahy.Tifrunner.gnm1.ann1.0SMS9Y	1.616	0.813	-1.38961	6.42986e-05	1.87538e-06	XP_025702237.1|0.0e+00|cellulose synthase A catalytic subunit 2 [UDP-forming]-like [Arachis hypogaea]	K10999//cellulose synthase A [EC:2.4.1.12]
arahy.Tifrunner.gnm1.ann1.0T0464	5.22	3.593	-0.946446	0.000963942	4.64728e-05	XP_020971178.1|0.0e+00|protein SPIRRIG isoform X2 [Arachis ipaensis]	K22262//WD repeat and FYVE domain-containing protein 3;K22262//WD repeat and FYVE domain-containing protein 3;K22262//WD repeat and FYVE domain-containing protein 3;K22262//WD repeat and FYVE domain-containing protein 3;K22262//WD repeat and FYVE domain-containing protein 3
arahy.Tifrunner.gnm1.ann1.0T2LLH	6.77	3.05	-1.52062	0.00113691	5.70857e-05	XP_025690314.1|2.1e-200|U-box domain-containing protein 4-like [Arachis hypogaea]	K08332//vacuolar protein 8
arahy.Tifrunner.gnm1.ann1.0T426R	8208.18	1944.23	-2.44255	2.62943e-06	4.98017e-08	XP_025624255.1|8.5e-152|hyoscyamine 6-dioxygenase-like [Arachis hypogaea]	K18054//2'-deoxymugineic-acid 2'-dioxygenase / mugineic-acid 3-dioxygenase [EC:1.14.11.24 1.14.11.25]
arahy.Tifrunner.gnm1.ann1.0T7G4F	2.816	1.183	-1.63228	0.00676451	0.000519777	XP_020966847.1|0.0e+00|cysteine-rich receptor-like protein kinase 10 [Arachis ipaensis]	K04733//interleukin-1 receptor-associated kinase 4 [EC:2.7.11.1]
arahy.Tifrunner.gnm1.ann1.0TB2XJ	20.66	10.326	-1.39215	0.0024805	0.000148579	CDY19672.1|1.7e-43|BnaC09g29280D [Brassica napus]	K02950//small subunit ribosomal protein S12+ko03010//Ribosome
arahy.Tifrunner.gnm1.ann1.0TG4XQ	0.7	2.32	1.24625	0.0279399	0.00329368	XP_025607092.1|0.0e+00|uncharacterized protein LOC112697924 isoform X2 [Arachis hypogaea]	K15449//tRNA wybutosine-synthesizing protein 1 [EC:4.1.3.44]
arahy.Tifrunner.gnm1.ann1.0TKI11	0	1.523	4.16472	0.000346813	1.35233e-05	XP_015972786.1|1.1e-126|uncharacterized protein At1g08160-like [Arachis duranensis]
arahy.Tifrunner.gnm1.ann1.0TWQ75	4.566	11.206	0.881206	0.00808809	0.000656084	XP_025615850.1|0.0e+00|uncharacterized protein LOC112707991 isoform X1 [Arachis hypogaea]	K11446//histone demethylase JARID1 [EC:1.14.11.-]
arahy.Tifrunner.gnm1.ann1.0TX3JS	13.11	6.873	-1.35094	0.0113303	0.00100244	XP_025680034.1|0.0e+00|probable linoleate 9S-lipoxygenase 5 [Arachis hypogaea]	K15718//linoleate 9S-lipoxygenase [EC:1.13.11.58]+ko00591//Linoleic acid metabolism;K15718//linoleate 9S-lipoxygenase [EC:1.13.11.58]+ko00591//Linoleic acid metabolism
arahy.Tifrunner.gnm1.ann1.0U0SSW	91.093	45.71	-1.32043	0.0092632	0.00077738	XP_025639695.1|0.0e+00|protein LHY-like isoform X1 [Arachis hypogaea]	K12133//MYB-related transcription factor LHY+ko04712//Circadian rhythm - plant;K12133//MYB-related transcription factor LHY+ko04712//Circadian rhythm - plant;K12133//MYB-related transcription factor LHY+ko04712//Circadian rhythm - plant;K12133//MYB-related transcription factor LHY+ko04712//Circadian rhythm - plant
arahy.Tifrunner.gnm1.ann1.0U26KL	6.973	3.333	-1.45943	0.0085274	0.000699432	XP_025689464.1|0.0e+00|uncharacterized protein LOC112791009 [Arachis hypogaea]
arahy.Tifrunner.gnm1.ann1.0U86FS	0.886	2.926	1.25305	0.00886073	0.000734487	XP_015972281.2|3.8e-173|uncharacterized protein LOC107495626 isoform X1 [Arachis duranensis]	K01669//deoxyribodipyrimidine photo-lyase [EC:4.1.99.3];K02295//cryptochrome
arahy.Tifrunner.gnm1.ann1.0UF999	5.236	0	-4.62996	0.000138355	4.56235e-06	XP_025657068.1|2.3e-269|ethylene-responsive transcription factor ABR1-like isoform X2 [Arachis hypogaea]	K12900//FUS-interacting serine-arginine-rich protein 1+ko03040//Spliceosome;K09286//EREBP-like factor
arahy.Tifrunner.gnm1.ann1.0UK906	20.016	10.5	-1.26635	0.0144366	0.00137594	XP_025608896.1|2.8e-259|geranylgeranyl diphosphate reductase, chloroplastic-like [Arachis hypogaea]	K10960//geranylgeranyl diphosphate/geranylgeranyl-bacteriochlorophyllide a reductase [EC:1.3.1.83 1.3.1.111]+ko00900//Terpenoid backbone biosynthesis+ko00860//Porphyrin and chlorophyll metabolism+ko01100//Metabolic pathways+ko01110//Biosynthesis of secondary metabolites
arahy.Tifrunner.gnm1.ann1.0UKE5Q	22.146	121.266	2.02195	6.9457e-26	1.00265e-28	KHN45108.1|1.9e-278|CTP synthase [Glycine soja]	K01937//CTP synthase [EC:6.3.4.2]+ko01100//Metabolic pathways+ko00240//Pyrimidine metabolism
arahy.Tifrunner.gnm1.ann1.0UM6BL	16.906	7	-1.67437	0.00468488	0.000326084	XP_016163890.1|7.9e-232|protein PHLOEM PROTEIN 2-LIKE A10 [Arachis ipaensis]
arahy.Tifrunner.gnm1.ann1.0UM6RI	0	1.796	3.57945	0.00428572	0.000291817	XP_020996055.1|3.7e-09|uncharacterized protein LOC107484176 isoform X1 [Arachis duranensis]	K00876//uridine kinase [EC:2.7.1.48]+ko01100//Metabolic pathways+ko00240//Pyrimidine metabolism
arahy.Tifrunner.gnm1.ann1.0UT8YS	2.266	15.043	2.19597	0.00236358	0.000139685	XP_016199740.1|9.3e-226|probable protein phosphatase 2C 27 [Arachis ipaensis]	K14803//protein phosphatase PTC2/3 [EC:3.1.3.16]
arahy.Tifrunner.gnm1.ann1.0V1DCJ	13.033	47.613	1.42547	0.0390588	0.00511867	XP_016165778.1|1.3e-42|uncharacterized protein LOC107608524 [Arachis ipaensis]
arahy.Tifrunner.gnm1.ann1.0V36VB	0.446	0.053	-3.15597	0.000437904	1.77989e-05	XP_025606387.1|0.0e+00|rust resistance kinase Lr10-like [Arachis hypogaea]	K04733//interleukin-1 receptor-associated kinase 4 [EC:2.7.11.1]
arahy.Tifrunner.gnm1.ann1.0V6XPG	3.96	251.86	4.32761	3.69964e-05	9.75468e-07	XP_025645033.1|4.1e-10|defensin-like protein 183 [Arachis hypogaea]
arahy.Tifrunner.gnm1.ann1.0V6YW0	8.586	0.976	-2.96909	0.00636449	0.000478081	XP_016190985.1|1.9e-166|homeobox-leucine zipper protein HAT5 [Arachis ipaensis]	K09338//homeobox-leucine zipper protein
arahy.Tifrunner.gnm1.ann1.0V74LF	2.61	0.95	-1.82004	0.0121918	0.00110516	XP_016189325.1|0.0e+00|inactive protein kinase SELMODRAFT_444075 isoform X1 [Arachis ipaensis]	K04733//interleukin-1 receptor-associated kinase 4 [EC:2.7.11.1]
arahy.Tifrunner.gnm1.ann1.0V89VS	3.173	0.826	-2.14363	0.00153971	8.18188e-05	O65015.1|3.1e-209|RecName: Full=Beta-amylase; AltName: Full=1,4-alpha-D-glucan maltohydrolase	K01177//beta-amylase [EC:3.2.1.2]+ko00500//Starch and sucrose metabolism;K01177//beta-amylase [EC:3.2.1.2]+ko00500//Starch and sucrose metabolism
arahy.Tifrunner.gnm1.ann1.0VB874	2.23	6.04	1.00306	0.0124607	0.00113843	XP_025688106.1|0.0e+00|rab3 GTPase-activating protein catalytic subunit-like [Arachis hypogaea]	K18270//Rab3 GTPase-activating protein catalytic subunit
arahy.Tifrunner.gnm1.ann1.0W128L	24.14	12.956	-1.32169	0.0151783	0.00146881	XP_016197398.1|2.4e-240|probable serine incorporator [Arachis ipaensis]	K16587//HAUS augmin-like complex subunit 4;K11885//DNA damage-inducible protein 1
arahy.Tifrunner.gnm1.ann1.0W8RKK	4.503	2.803	-1.07933	0.0194677	0.00203389	XP_016205783.1|5.3e-112|uncharacterized protein LOC107646102 [Arachis ipaensis]	K02113//F-type H+-transporting ATPase subunit delta+ko01100//Metabolic pathways+ko00190//Oxidative phosphorylation+ko00195//Photosynthesis
arahy.Tifrunner.gnm1.ann1.0WB72Y	1.003	6.993	2.2938	0.000377052	1.4932e-05	XP_015936203.1|7.3e-148|beta-glucuronosyltransferase GlcAT14B [Arachis duranensis]	K20891//beta-glucuronosyltransferase [EC:2.4.1.-]
arahy.Tifrunner.gnm1.ann1.0WCZ1V	1.513	11.146	2.22477	0.0111846	0.000988185	XP_025694448.1|4.0e-188|solute carrier family 25 member 44-like [Arachis hypogaea]	K15121//solute carrier family 25, member 44;K15121//solute carrier family 25, member 44
arahy.Tifrunner.gnm1.ann1.0WWX3Y	0.673	2.613	1.46811	0.0351082	0.00442142	XP_020978952.1|7.5e-28|ARM REPEAT PROTEIN INTERACTING WITH ABF2 isoform X3 [Arachis ipaensis]	K01176//alpha-amylase [EC:3.2.1.1]+ko01100//Metabolic pathways+ko00500//Starch and sucrose metabolism
arahy.Tifrunner.gnm1.ann1.0X0ILC	8.193	1.276	-2.54936	0.00969877	0.000822942	XP_027335469.1|0.0e+00|monocopper oxidase-like protein SKU5 [Abrus precatorius]	K19791//iron transport multicopper oxidase
arahy.Tifrunner.gnm1.ann1.0X0R1H	1.826	0	-5.3014	6.33011e-07	1.0459e-08	XP_020964758.1|4.4e-12|uncharacterized protein LOC110265806 isoform X2 [Arachis ipaensis]
arahy.Tifrunner.gnm1.ann1.0X4CPT	2.183	41.676	3.58606	1.28447e-08	1.42304e-10	XP_025617261.1|5.1e-55|putative lipid-transfer protein DIR1 [Arachis hypogaea]	K02605//origin recognition complex subunit 3
arahy.Tifrunner.gnm1.ann1.0X8X9Q	2.12	7.68	1.42857	0.000728256	3.30709e-05	XP_025662320.1|0.0e+00|protein TRANSPARENT TESTA 9-like isoform X1 [Arachis hypogaea]	K19513//protein CLEC16A
arahy.Tifrunner.gnm1.ann1.0XPL30	6.006	0.77	-2.65937	0.0147421	0.00141224	XP_016179180.1|8.9e-193|uncharacterized protein LOC107621674 [Arachis ipaensis]	K03283//heat shock 70kDa protein 1/2/6/8+ko03040//Spliceosome+ko04144//Endocytosis+ko04141//Protein processing in endoplasmic reticulum
arahy.Tifrunner.gnm1.ann1.0Y2WZB	0.97	3.213	1.29699	0.00220106	0.0001274	XP_020992387.1|2.9e-115|probable kinetochore protein ndc80 [Arachis duranensis]	K11547//kinetochore protein NDC80;K11547//kinetochore protein NDC80;K11547//kinetochore protein NDC80
arahy.Tifrunner.gnm1.ann1.0Y58GL	0.116	0.013	-2.63238	0.030394	0.00367918	XP_025657113.1|0.0e+00|protein unc-13 homolog [Arachis hypogaea]	K02184//formin 2
arahy.Tifrunner.gnm1.ann1.0Y7WSX	23.44	1.226	-3.93596	4.51011e-06	9.20895e-08	XP_016179784.1|4.7e-264|B3 domain-containing transcription factor VRN1-like isoform X5 [Arachis ipaensis]
arahy.Tifrunner.gnm1.ann1.0Y92P4	5.37	0.763	-2.90751	0.00108644	5.39278e-05	XP_025698111.1|1.7e-271|abscisic acid 8'-hydroxylase 3-like [Arachis hypogaea]	K09843//(+)-abscisic acid 8'-hydroxylase [EC:1.14.14.137]+ko00906//Carotenoid biosynthesis
arahy.Tifrunner.gnm1.ann1.0YC2K0	15.916	8.83	-1.2689	0.000105044	3.31407e-06	XP_025689056.1|0.0e+00|importin subunit beta-1-like [Arachis hypogaea]	K14293//importin subunit beta-1+ko03013//RNA transport
arahy.Tifrunner.gnm1.ann1.0YJA3I	7.466	4.833	-1.03795	0.0155129	0.0015109	XP_020963116.1|0.0e+00|protein NETWORKED 4A [Arachis ipaensis]	K10352//myosin heavy chain;K20478//golgin subfamily B member 1
arahy.Tifrunner.gnm1.ann1.0Z0DIR	2.503	9.723	1.50743	0.0049083	0.000346075	XP_016162450.1|1.3e-192|signal peptide peptidase [Arachis ipaensis]	K09595//minor histocompatibility antigen H13 [EC:3.4.23.-]
arahy.Tifrunner.gnm1.ann1.0Z487T	1.483	6.026	1.58527	1.30411e-06	2.29989e-08	XP_025694855.1|0.0e+00|oligopeptide transporter 7-like [Arachis hypogaea]	K11344//chromatin modification-related protein EAF6
arahy.Tifrunner.gnm1.ann1.0Z89RW	4.656	15.433	1.40279	0.0130797	0.00121614	XP_020964905.1|3.3e-128|uncharacterized protein LOC107613721 isoform X1 [Arachis ipaensis]
arahy.Tifrunner.gnm1.ann1.0Z9JWZ	2.15	3.143	1.20485	0.000311691	1.1872e-05	XP_016188142.1|0.0e+00|ATP-dependent DNA helicase mph1 isoform X1 [Arachis ipaensis]	K10896//fanconi anemia group M protein;K10896//fanconi anemia group M protein
arahy.Tifrunner.gnm1.ann1.0ZAN88	0	0.363	3.11651	0.0199194	0.00209806	XP_025692278.1|1.7e-196|isoflavone 7-O-methyltransferase-like [Arachis hypogaea]	K13262//isoflavone-7-O-methyltransferase [EC:2.1.1.150]+ko00943//Isoflavonoid biosynthesis
arahy.Tifrunner.gnm1.ann1.0ZDL97	3.723	11.363	1.17757	0.00543948	0.000393555	XP_025606466.1|5.6e-260|uncharacterized protein LOC112697484 [Arachis hypogaea]	K23010//metalloendopeptidase OMA1, mitochondrial [EC:3.4.24.-]
arahy.Tifrunner.gnm1.ann1.0ZTH3B	14.47	12.58	-0.621019	0.0191938	0.00199593	XP_025663467.1|0.0e+00|ADP-ribosylation factor GTPase-activating protein AGD7-like [Arachis hypogaea]	K12492//ADP-ribosylation factor GTPase-activating protein 1+ko04144//Endocytosis
arahy.Tifrunner.gnm1.ann1.100NT6	17.853	5.846	-1.98241	1.04798e-08	1.14464e-10	XP_025603374.1|0.0e+00|exportin-2-like [Arachis hypogaea]	K18423//exportin-2 (importin alpha re-exporter)
arahy.Tifrunner.gnm1.ann1.108W4S	7.363	3.993	-1.29559	0.000408685	1.64122e-05	XP_025603671.1|6.7e-281|protein indeterminate-domain 2-like [Arachis hypogaea]	K22410//PR domain zinc finger protein 16;K12309//beta-galactosidase [EC:3.2.1.23]+ko00600//Sphingolipid metabolism+ko00604//Glycosphingolipid biosynthesis - ganglio series+ko00531//Glycosaminoglycan degradation+ko00511//Other glycan degradation+ko01100//Metabolic pathways+ko00052//Galactose metabolism
arahy.Tifrunner.gnm1.ann1.10ECP5	5.946	3.123	-1.34747	0.019559	0.00204615	XP_025701776.1|0.0e+00|uncharacterized protein LOC112802673 [Arachis hypogaea]	K18626//trichohyalin;K09510//DnaJ homolog subfamily B member 4;K09566//peptidyl-prolyl isomerase G (cyclophilin G) [EC:5.2.1.8];K09510//DnaJ homolog subfamily B member 4;K18626//trichohyalin;K09511//DnaJ homolog subfamily B member 5
arahy.Tifrunner.gnm1.ann1.10ET88	2.843	1.78	-1.08594	0.00952028	0.000804273	XP_019425158.1|1.6e-175|PREDICTED: phospholipid:diacylglycerol acyltransferase 1-like [Lupinus angustifolius]	K00679//phospholipid:diacylglycerol acyltransferase [EC:2.3.1.158]+ko01100//Metabolic pathways+ko00561//Glycerolipid metabolism
arahy.Tifrunner.gnm1.ann1.10FHER	0.473	0.063	-2.67056	0.0333736	0.00414492	XP_016190174.1|2.1e-47|uncharacterized protein LOC107631289 isoform X1 [Arachis ipaensis]	K14780//ATP-dependent RNA helicase DHX37/DHR1 [EC:3.6.4.13];K03509//DNA polymerase eta [EC:2.7.7.7]
arahy.Tifrunner.gnm1.ann1.10H3D3	0.373	2.31	2.14047	0.0426279	0.00573839	KFK37012.1|2.5e-19|hypothetical protein AALP_AA4G200700 [Arabis alpina]	K05643//ATP-binding cassette, subfamily A (ABC1), member 3+ko02010//ABC transporters
arahy.Tifrunner.gnm1.ann1.10JCRR	1.1	4.853	1.678	0.000663777	2.93001e-05	XP_020980452.1|6.4e-126|uncharacterized protein LOC107494053 isoform X2 [Arachis duranensis]	K02985//small subunit ribosomal protein S3e+ko03010//Ribosome;K08134//procollagen-proline 3-dioxygenase 1 [EC:1.14.11.7]
arahy.Tifrunner.gnm1.ann1.10LCJA	0.37	3.15	3.24874	9.54374e-15	4.03348e-17	XP_016173667.1|2.0e-88|uncharacterized protein LOC107616190 [Arachis ipaensis]	K08770//ubiquitin C
arahy.Tifrunner.gnm1.ann1.10MHJ6	64.156	46.93	-0.887617	0.0385158	0.00502205	XP_015959847.1|9.6e-226|eukaryotic initiation factor 4A-3 isoform X1 [Arachis duranensis]	K13025//ATP-dependent RNA helicase [EC:3.6.4.13]+ko03040//Spliceosome+ko03015//mRNA surveillance pathway+ko03013//RNA transport;K13025//ATP-dependent RNA helicase [EC:3.6.4.13]+ko03040//Spliceosome+ko03015//mRNA surveillance pathway+ko03013//RNA transport
arahy.Tifrunner.gnm1.ann1.10NZI4	0.74	0.006	-5.40179	1.4189e-08	1.59172e-10	XP_025669225.1|0.0e+00|G-type lectin S-receptor-like serine/threonine-protein kinase At4g27290 isoform X2 [Arachis hypogaea]	K04733//interleukin-1 receptor-associated kinase 4 [EC:2.7.11.1]
arahy.Tifrunner.gnm1.ann1.10QHSJ	19.726	10.156	-1.37958	0.00122121	6.21467e-05	XP_025694201.1|0.0e+00|uncharacterized protein LOC112796115 isoform X1 [Arachis hypogaea]	K14638//solute carrier family 15 (peptide/histidine transporter), member 3/4;K03452//magnesium/proton exchanger;K19589//release factor glutamine methyltransferase [EC:2.1.1.297]
arahy.Tifrunner.gnm1.ann1.10W9XD	2.133	1.83	-0.633461	0.0430231	0.00581029	XP_015946420.1|0.0e+00|bZIP transcription factor 17 [Arachis duranensis]	K07119//uncharacterized protein;K03248//translation initiation factor 3 subunit G+ko03013//RNA transport;K16241//transcription factor HY5+ko04712//Circadian rhythm - plant
arahy.Tifrunner.gnm1.ann1.10XDLD	0.136	0.53	1.52815	0.0193773	0.00202275	XP_025653542.1|0.0e+00|pentatricopeptide repeat-containing protein At2g17525, mitochondrial-like isoform X1 [Arachis hypogaea]	K17964//leucine-rich PPR motif-containing protein, mitochondrial;K17964//leucine-rich PPR motif-containing protein, mitochondrial;K17964//leucine-rich PPR motif-containing protein, mitochondrial
arahy.Tifrunner.gnm1.ann1.10ZGUJ	3.56	11.396	1.23234	0.0106495	0.000930168	XP_015931439.1|1.3e-158|uncharacterized protein At2g39920 [Arachis duranensis]
arahy.Tifrunner.gnm1.ann1.1107QD	0.773	2.91	1.45843	0.0488324	0.00689674	XP_016174041.1|1.2e-51|cinnamoyl-CoA reductase 2-like [Arachis ipaensis]	K09753//cinnamoyl-CoA reductase [EC:1.2.1.44]+ko01100//Metabolic pathways+ko01110//Biosynthesis of secondary metabolites+ko00940//Phenylpropanoid biosynthesis;K09753//cinnamoyl-CoA reductase [EC:1.2.1.44]+ko01100//Metabolic pathways+ko01110//Biosynthesis of secondary metabolites+ko00940//Phenylpropanoid biosynthesis
arahy.Tifrunner.gnm1.ann1.112DEI	0.993	0	-3.39284	0.0108642	0.000952887	XP_025684243.1|5.8e-65|putative phospholipid:diacylglycerol acyltransferase 2 isoform X1 [Arachis hypogaea]	K00679//phospholipid:diacylglycerol acyltransferase [EC:2.3.1.158]+ko01100//Metabolic pathways+ko00561//Glycerolipid metabolism
arahy.Tifrunner.gnm1.ann1.1178KH	77.25	0.783	-4.828	1.63136e-05	3.85749e-07	XP_025664871.1|1.1e-161|DEAD-box ATP-dependent RNA helicase 58, chloroplastic-like [Arachis hypogaea]	K11147//dehydrogenase/reductase SDR family member 4 [EC:1.1.-.-]+ko04146//Peroxisome+ko01100//Metabolic pathways;K00059//3-oxoacyl-[acyl-carrier protein] reductase [EC:1.1.1.100]+ko01100//Metabolic pathways+ko00061//Fatty acid biosynthesis+ko01212//Fatty acid metabolism+ko00780//Biotin metabolism;K08081//tropinone reductase I [EC:1.1.1.206]+ko00960//Tropane, piperidine and pyridine alkaloid biosy…
arahy.Tifrunner.gnm1.ann1.118RMI	7.853	20.666	0.963064	0.00385737	0.000256475	XP_016181069.1|0.0e+00|jasmonic acid-amido synthetase JAR1 [Arachis ipaensis]	K14506//jasmonic acid-amino synthetase [EC:6.3.2.52]+ko04075//Plant hormone signal transduction
arahy.Tifrunner.gnm1.ann1.11GZ1T	1.19	3.06	0.934139	0.0375038	0.00484314	XP_025667373.1|0.0e+00|DEAD-box ATP-dependent RNA helicase 16-like [Arachis hypogaea]	K14810//ATP-dependent RNA helicase DDX56/DBP9 [EC:3.6.4.13];K14810//ATP-dependent RNA helicase DDX56/DBP9 [EC:3.6.4.13]
arahy.Tifrunner.gnm1.ann1.11NJV3	5.72	2.716	-0.864441	0.00297271	0.00018468	XP_025688386.1|0.0e+00|uncharacterized protein LOC112790272 isoform X1 [Arachis hypogaea]	K01052//lysosomal acid lipase/cholesteryl ester hydrolase [EC:3.1.1.13]+ko00100//Steroid biosynthesis;K01052//lysosomal acid lipase/cholesteryl ester hydrolase [EC:3.1.1.13]+ko00100//Steroid biosynthesis;K01052//lysosomal acid lipase/cholesteryl ester hydrolase [EC:3.1.1.13]+ko00100//Steroid biosynthesis;K01052//lysosomal acid lipase/cholesteryl ester hydrolase [EC:3.1.1.13]+ko00100//Steroid bios…
arahy.Tifrunner.gnm1.ann1.11NKIJ	7.306	5.646	-0.797737	0.0142684	0.00135718	XP_016203791.1|0.0e+00|phosphoinositide 3-kinase regulatory subunit 4 [Arachis ipaensis]	K08333//phosphoinositide-3-kinase, regulatory subunit 4 [EC:2.7.11.1]+ko04136//Autophagy - other
arahy.Tifrunner.gnm1.ann1.11QJS0	0.966	2.523	0.955225	0.0323642	0.00398241	XP_025659430.1|0.0e+00|protease Do-like 2, chloroplastic isoform X1 [Arachis hypogaea]	K08669//HtrA serine peptidase 2 [EC:3.4.21.108]
arahy.Tifrunner.gnm1.ann1.11V3F3	4.303	2.696	-1.03318	0.0353256	0.00445679	XP_016181830.1|3.8e-135|uncharacterized protein LOC107623936 isoform X1 [Arachis ipaensis]
arahy.Tifrunner.gnm1.ann1.12746V	1.513	0.013	-3.83739	0.00248035	0.000148527	XP_025650007.1|2.4e-267|UDP-glycosyltransferase 83A1-like isoform X1 [Arachis hypogaea]	K04628//ceramide galactosyltransferase [EC:2.4.1.47]+ko00600//Sphingolipid metabolism+ko01100//Metabolic pathways+ko00565//Ether lipid metabolism;K13691//pathogen-inducible salicylic acid glucosyltransferase [EC:2.4.1.-]
arahy.Tifrunner.gnm1.ann1.1274C3	0.623	0.26	-1.55129	0.0114446	0.00101726	XP_025608984.1|0.0e+00|protein FAM91A1-like isoform X1 [Arachis hypogaea]	K11294//nucleolin;K17046//protein DEK
arahy.Tifrunner.gnm1.ann1.129FS0	7.74	0.716	-3.64126	6.09009e-14	2.85984e-16	XP_025659475.1|9.8e-287|protein IQ-DOMAIN 1-like [Arachis hypogaea]
arahy.Tifrunner.gnm1.ann1.129W39	7.393	4.2	-1.23348	0.00844575	0.000691119	XP_015938017.1|3.9e-179|GATA transcription factor 28 isoform X2 [Arachis duranensis]	K21444//poly(rC)-binding protein 3/4;K17604//zinc finger SWIM domain-containing protein 3;K12129//pseudo-response regulator 7+ko04712//Circadian rhythm - plant
arahy.Tifrunner.gnm1.ann1.12D61J	3.553	14.363	1.57965	0.00370041	0.000243081	XP_016200664.1|7.4e-118|WAT1-related protein At4g28040 [Arachis ipaensis]	K17500//integrin-linked kinase-associated serine/threonine phosphatase 2C [EC:3.1.3.16]
arahy.Tifrunner.gnm1.ann1.12G0NV	4.923	1.51	-2.09173	4.37708e-07	6.95041e-09	XP_016186440.1|1.5e-293|hydroquinone glucosyltransferase-like [Arachis ipaensis]	K08237//hydroquinone glucosyltransferase [EC:2.4.1.218]
arahy.Tifrunner.gnm1.ann1.12HWWY	63.623	9.33	-2.87089	0.00128776	6.63401e-05	XP_016201830.1|2.3e-117|homeobox-leucine zipper protein ATHB-40 isoform X2 [Arachis ipaensis]	K09338//homeobox-leucine zipper protein
arahy.Tifrunner.gnm1.ann1.12J3VU	3.296	7.88	0.843855	0.045838	0.0063454	XP_025689501.1|1.4e-173|transcription repressor MYB6-like [Arachis hypogaea]	K09422//transcription factor MYB, plant
arahy.Tifrunner.gnm1.ann1.12UU0E	21.93	10.67	-1.3403	0.0304564	0.00368833	XP_025613588.1|7.4e-193|AT-hook motif nuclear-localized protein 25-like [Arachis hypogaea]	K23047//E3 ubiquitin-protein ligase UNKL [EC:2.3.2.27]
arahy.Tifrunner.gnm1.ann1.12WBQG	1.29	5.223	1.57692	0.0066708	0.000510488	XP_025663835.1|1.5e-297|carotene epsilon-monooxygenase, chloroplastic-like isoform X2 [Arachis hypogaea]	K09837//carotenoid epsilon hydroxylase [EC:1.14.14.158]+ko00906//Carotenoid biosynthesis+ko01100//Metabolic pathways+ko01110//Biosynthesis of secondary metabolites;K09837//carotenoid epsilon hydroxylase [EC:1.14.14.158]+ko00906//Carotenoid biosynthesis+ko01100//Metabolic pathways+ko01110//Biosynthesis of secondary metabolites
arahy.Tifrunner.gnm1.ann1.13AEIJ	1.563	0.403	-2.20652	0.0145574	0.00138948	XP_020999140.1|1.2e-106|LOW QUALITY PROTEIN: deacetoxyvindoline 4-hydroxylase [Arachis duranensis]	K13229//2,4-dihydroxy-1,4-benzoxazin-3-one-glucoside dioxygenase [EC:1.14.11.59]+ko00402//Benzoxazinoid biosynthesis
arahy.Tifrunner.gnm1.ann1.13J4KN	37.83	290.82	2.30436	0.00792595	0.000639761	XP_022635597.1|1.8e-68|histone H3-like centromeric protein CSE4 [Vigna radiata var. radiata]	K11253//histone H3
arahy.Tifrunner.gnm1.ann1.13RJNQ	6.263	2.183	-1.90897	4.2448e-07	6.72558e-09	XP_015943528.1|2.7e-237|uncharacterized protein LOC107468702 [Arachis duranensis]
arahy.Tifrunner.gnm1.ann1.13W9YS	0.41	1.743	1.58454	0.0488324	0.00689719	XP_025696603.1|2.1e-204|auxin efflux carrier component 8-like isoform X2 [Arachis hypogaea]	K13947//auxin efflux carrier family;K13947//auxin efflux carrier family
arahy.Tifrunner.gnm1.ann1.146QCX	12.836	4.2	-1.99279	0.000415657	1.67645e-05	XP_025646020.1|2.2e-282|heterogeneous nuclear ribonucleoprotein 1-like isoform X1 [Arachis hypogaea]	K14411//RNA-binding protein Musashi+ko03015//mRNA surveillance pathway;K14411//RNA-binding protein Musashi+ko03015//mRNA surveillance pathway;K14411//RNA-binding protein Musashi+ko03015//mRNA surveillance pathway
arahy.Tifrunner.gnm1.ann1.14A3MN	4.37	2.296	-1.34665	0.0241465	0.00271421	XP_016174935.1|0.0e+00|uncharacterized protein LOC107617614 [Arachis ipaensis]
arahy.Tifrunner.gnm1.ann1.14ENDK	0.12	4.38	4.49285	1.24367e-13	6.07809e-16	XP_025691463.1|0.0e+00|homeobox-leucine zipper protein HDG11-like [Arachis hypogaea]	K09338//homeobox-leucine zipper protein
arahy.Tifrunner.gnm1.ann1.14I9QE	11.293	7.133	-1.09027	0.0296178	0.00355741	XP_025672200.1|0.0e+00|transcription factor LHW-like isoform X2 [Arachis hypogaea]	K08867//WNK lysine deficient protein kinase [EC:2.7.11.1];K00383//glutathione reductase (NADPH) [EC:1.8.1.7]+ko00480//Glutathione metabolism
arahy.Tifrunner.gnm1.ann1.14IU8D	13.126	8.74	-1.01774	0.0248316	0.00280935	XP_016182971.1|0.0e+00|squamous cell carcinoma antigen recognized by T-cells 3 [Arachis ipaensis]	K22611//squamous cell carcinoma antigen recognized by T-cells 3
arahy.Tifrunner.gnm1.ann1.14W2QC	2.803	1.193	-1.63792	0.0047461	0.000331171	XP_025607161.1|0.0e+00|probable LRR receptor-like serine/threonine-protein kinase At2g16250 isoform X1 [Arachis hypogaea]	K20718//LRR receptor-like serine/threonine-protein kinase ERECTA [EC:2.7.11.1]+ko04016//MAPK signaling pathway - plant
arahy.Tifrunner.gnm1.ann1.14Y83U	34.596	0.28	-6.83465	1.02221e-31	1.01338e-34	XP_020239134.1|2.9e-90|extensin-like [Cajanus cajan]	K21952//CASK-interacting protein
arahy.Tifrunner.gnm1.ann1.157ARR	3.103	0.086	-4.8339	4.9108e-10	4.17653e-12	XP_025666832.1|0.0e+00|probable inactive receptor kinase At4g23740 isoform X1 [Arachis hypogaea]	K04733//interleukin-1 receptor-associated kinase 4 [EC:2.7.11.1]
arahy.Tifrunner.gnm1.ann1.158S68	121.34	35.946	-2.06128	0.0142004	0.00134923	XP_025640403.1|1.7e-126|ubiquitin-conjugating enzyme E2 34-like [Arachis hypogaea]	K04554//ubiquitin-conjugating enzyme E2 J2 [EC:2.3.2.23]+ko04141//Protein processing in endoplasmic reticulum+ko04120//Ubiquitin mediated proteolysis;K04554//ubiquitin-conjugating enzyme E2 J2 [EC:2.3.2.23]+ko04141//Protein processing in endoplasmic reticulum+ko04120//Ubiquitin mediated proteolysis
arahy.Tifrunner.gnm1.ann1.158UBA	1.86	0.02	-3.77782	0.00290053	0.000179338	XP_016184535.1|4.3e-63|uncharacterized protein LOC107626219 [Arachis ipaensis]
arahy.Tifrunner.gnm1.ann1.15AHFL	3.21	1.6	-1.40453	4.69768e-05	1.28601e-06	XP_025653589.1|1.1e-147|protein IQ-DOMAIN 14-like isoform X1 [Arachis hypogaea]	K14561//U3 small nucleolar ribonucleoprotein protein IMP4+ko03008//Ribosome biogenesis in eukaryotes
arahy.Tifrunner.gnm1.ann1.15I91Z	21.096	9.54	-1.53039	0.048653	0.00685775	XP_025630892.1|1.1e-127|pre-mRNA cleavage factor Im 25 kDa subunit 1-like [Arachis hypogaea]	K14397//cleavage and polyadenylation specificity factor subunit 5+ko03015//mRNA surveillance pathway
arahy.Tifrunner.gnm1.ann1.15M9UK	0.706	2.55	1.39446	0.00419167	0.000284028	XP_016183832.1|8.1e-259|probable serine/threonine-protein kinase At5g41260 [Arachis ipaensis]	K14500//BR-signaling kinase [EC:2.7.11.1]+ko04075//Plant hormone signal transduction;K14500//BR-signaling kinase [EC:2.7.11.1]+ko04075//Plant hormone signal transduction;K14500//BR-signaling kinase [EC:2.7.11.1]+ko04075//Plant hormone signal transduction;K14500//BR-signaling kinase [EC:2.7.11.1]+ko04075//Plant hormone signal transduction
arahy.Tifrunner.gnm1.ann1.15NCRR	11.56	2.673	-2.28578	0.020635	0.00220062	XP_015956261.1|1.6e-249|uncharacterized protein LOC107480622 [Arachis duranensis]	K04422//mitogen-activated protein kinase kinase kinase 13 [EC:2.7.11.25];K00430//peroxidase [EC:1.11.1.7]+ko01100//Metabolic pathways+ko01110//Biosynthesis of secondary metabolites+ko00940//Phenylpropanoid biosynthesis;K03006//DNA-directed RNA polymerase II subunit RPB1 [EC:2.7.7.6]+ko03020//RNA polymerase;K14306//nuclear pore complex protein Nup62+ko03013//RNA transport
arahy.Tifrunner.gnm1.ann1.15RNTX	65.716	0.053	-5.31302	4.01306e-06	8.04081e-08	XP_025616271.1|2.8e-141|dehydration-responsive element-binding protein 2D-like [Arachis hypogaea]	K09286//EREBP-like factor
arahy.Tifrunner.gnm1.ann1.15VWWC	49.656	39.65	-0.716864	0.0367382	0.00469762	XP_025610003.1|1.7e-279|succinate-semialdehyde dehydrogenase, mitochondrial-like isoform X2 [Arachis hypogaea]	K17761//succinate-semialdehyde dehydrogenase, mitochondrial [EC:1.2.1.24]+ko00250//Alanine, aspartate and glutamate metabolism+ko01100//Metabolic pathways+ko00650//Butanoate metabolism
arahy.Tifrunner.gnm1.ann1.15ZADL	0.133	2.74	3.58214	7.84529e-06	1.70149e-07	XP_020970853.1|0.0e+00|uncharacterized protein LOC107623328 [Arachis ipaensis]	K00784//ribonuclease Z [EC:3.1.26.11]+ko03013//RNA transport;K01728//pectate lyase [EC:4.2.2.2]+ko00040//Pentose and glucuronate interconversions
arahy.Tifrunner.gnm1.ann1.15ZR5C	28.906	3.94	-2.91673	0.00199858	0.000113456	XP_016175149.1|0.0e+00|titin [Arachis ipaensis]	K18626//trichohyalin;K20478//golgin subfamily B member 1
arahy.Tifrunner.gnm1.ann1.168PWC	0.433	5.3	2.65459	0.0141654	0.00134467	XP_020976014.1|0.0e+00|protein BREAST CANCER SUSCEPTIBILITY 2 homolog A-like isoform X1 [Arachis ipaensis]	K08775//breast cancer 2 susceptibility protein+ko03440//Homologous recombination
arahy.Tifrunner.gnm1.ann1.16DI2Y	1.993	1.09	-1.28323	0.0300774	0.00363301	XP_016175744.2|0.0e+00|primary amine oxidase 1 [Arachis ipaensis]	K00276//primary-amine oxidase [EC:1.4.3.21]+ko00410//beta-Alanine metabolism+ko00960//Tropane, piperidine and pyridine alkaloid biosynthesis+ko00350//Tyrosine metabolism+ko01100//Metabolic pathways+ko00950//Isoquinoline alkaloid biosynthesis+ko01110//Biosynthesis of secondary metabolites+ko00260//Glycine, serine and threonine metabolism+ko00360//Phenylalanine metabolism
arahy.Tifrunner.gnm1.ann1.16TXUG	0.976	3.503	1.34077	0.0177201	0.00179612	XP_025658366.1|3.2e-121|methyltransferase-like protein 13 isoform X3 [Arachis hypogaea]	K22857//EEF1A lysine methyltransferase 4 [EC:2.1.1.-];K22857//EEF1A lysine methyltransferase 4 [EC:2.1.1.-]
arahy.Tifrunner.gnm1.ann1.171W8J	6.473	16.543	0.943519	0.0115739	0.00103358	XP_016171929.1|1.3e-101|50S ribosomal protein L19-1, chloroplastic [Arachis ipaensis]	K02884//large subunit ribosomal protein L19+ko03010//Ribosome
arahy.Tifrunner.gnm1.ann1.1797GX	2.063	0.953	-1.45701	0.0156306	0.00152617	XP_016182159.1|1.1e-239|F-box protein At1g67340 [Arachis ipaensis]
arahy.Tifrunner.gnm1.ann1.17NLUU	1.323	0.193	-3.04911	8.98539e-05	2.76921e-06	XP_015947510.2|1.2e-210|LOW QUALITY PROTEIN: G-type lectin S-receptor-like serine/threonine-protein kinase SD2-2 [Arachis duranensis]	K04733//interleukin-1 receptor-associated kinase 4 [EC:2.7.11.1]
arahy.Tifrunner.gnm1.ann1.17QRGR	11.576	43.476	1.46219	0.0259869	0.00297803	KEH16394.1|2.1e-47|60S ribosomal protein L37a-2 [Medicago truncatula]	K02921//large subunit ribosomal protein L37Ae+ko03010//Ribosome
arahy.Tifrunner.gnm1.ann1.180H6H	5.25	0.736	-3.04392	2.09455e-05	5.09274e-07	XP_003531193.1|4.2e-193|cytochrome P450 78A5 [Glycine max]	K20619//cytochrome P450 family 78 subfamily A;K07409//cytochrome P450 family 1 subfamily A polypeptide 2 [EC:1.14.14.1]+ko00380//Tryptophan metabolism+ko00232//Caffeine metabolism+ko00591//Linoleic acid metabolism+ko01100//Metabolic pathways+ko01110//Biosynthesis of secondary metabolites
arahy.Tifrunner.gnm1.ann1.184JTJ	1.726	10.3	2.02857	0.0112112	0.000990928	XP_015960350.1|2.0e-27|protein N-lysine methyltransferase METTL21A-like isoform X1 [Arachis duranensis]	K21806//protein N-lysine methyltransferase METTL21D [EC:2.1.1.-]
arahy.Tifrunner.gnm1.ann1.185U5B	12.743	26.88	0.658583	0.0452508	0.00622453	RDY02913.1|3.9e-107|Ras-related protein RABE1c [Mucuna pruriens]	K07901//Ras-related protein Rab-8A+ko04144//Endocytosis;K07901//Ras-related protein Rab-8A+ko04144//Endocytosis;K07901//Ras-related protein Rab-8A+ko04144//Endocytosis
arahy.Tifrunner.gnm1.ann1.1871C9	3.62	2.38	-1.00662	0.0273611	0.00320355	XP_016190993.1|3.6e-161|uncharacterized protein LOC107631918 isoform X1 [Arachis ipaensis]
arahy.Tifrunner.gnm1.ann1.18FPP0	17.09	9.5	-1.22704	0.000395355	1.58288e-05	XP_016162020.1|0.0e+00|uncharacterized protein LOC107604832 [Arachis ipaensis]
arahy.Tifrunner.gnm1.ann1.18QESW	4.443	0.113	-5.06168	1.47634e-12	8.34494e-15	XP_025614557.1|4.6e-243|transcription activator GLK1-like [Arachis hypogaea]	K14491//two-component response regulator ARR-B family+ko04075//Plant hormone signal transduction
arahy.Tifrunner.gnm1.ann1.18R6S7	63.003	54.946	-0.600756	0.0296079	0.0035545	XP_015971399.1|3.9e-163|succinate dehydrogenase [ubiquinone] iron-sulfur subunit 2, mitochondrial [Arachis duranensis]	K00235//succinate dehydrogenase (ubiquinone) iron-sulfur subunit [EC:1.3.5.1]+ko00020//Citrate cycle (TCA cycle)+ko01100//Metabolic pathways+ko00190//Oxidative phosphorylation+ko01110//Biosynthesis of secondary metabolites+ko01200//Carbon metabolism
arahy.Tifrunner.gnm1.ann1.18R96V	2.143	5.536	0.932866	0.0157501	0.00154139	XP_025620761.1|0.0e+00|protein ACCUMULATION AND REPLICATION OF CHLOROPLASTS 3-like isoform X1 [Arachis hypogaea]	K00889//1-phosphatidylinositol-4-phosphate 5-kinase [EC:2.7.1.68]+ko04144//Endocytosis+ko01100//Metabolic pathways+ko04070//Phosphatidylinositol signaling system+ko00562//Inositol phosphate metabolism
arahy.Tifrunner.gnm1.ann1.18U4K7	27.746	18.806	-0.954197	2.59762e-05	6.5102e-07	XP_016197225.1|0.0e+00|cullin-1 [Arachis ipaensis]	K03347//cullin 1+ko04141//Protein processing in endoplasmic reticulum+ko04120//Ubiquitin mediated proteolysis;K03347//cullin 1+ko04141//Protein processing in endoplasmic reticulum+ko04120//Ubiquitin mediated proteolysis;K03347//cullin 1+ko04141//Protein processing in endoplasmic reticulum+ko04120//Ubiquitin mediated proteolysis
arahy.Tifrunner.gnm1.ann1.18UVCA	0.806	4.846	2.06431	0.000712085	3.20021e-05	XP_015942040.1|1.7e-243|pumilio homolog 12 [Arachis duranensis]	K17943//pumilio RNA-binding family
arahy.Tifrunner.gnm1.ann1.18YQBF	23.98	6.726	-2.09339	0.0015683	8.39015e-05	XP_025696354.1|2.5e-119|photosystem I reaction center subunit XI, chloroplastic-like [Arachis hypogaea]	K02699//photosystem I subunit XI+ko01100//Metabolic pathways+ko00195//Photosynthesis
arahy.Tifrunner.gnm1.ann1.192WAG	0.03	1.333	4.1232	7.06391e-05	2.08488e-06	XP_020991420.1|7.5e-157|uncharacterized protein LOC110277984 [Arachis duranensis]
arahy.Tifrunner.gnm1.ann1.1944SK	17.906	2.626	-2.97832	2.22714e-07	3.29247e-09	XP_015973210.1|7.3e-145|oxygen-evolving enhancer protein 2, chloroplastic [Arachis duranensis]	K02717//photosystem II oxygen-evolving enhancer protein 2+ko01100//Metabolic pathways+ko00195//Photosynthesis;K02717//photosystem II oxygen-evolving enhancer protein 2+ko01100//Metabolic pathways+ko00195//Photosynthesis;K02717//photosystem II oxygen-evolving enhancer protein 2+ko01100//Metabolic pathways+ko00195//Photosynthesis
arahy.Tifrunner.gnm1.ann1.19AV4Q	2.35	24.306	2.74958	8.58109e-05	2.61625e-06	XP_016166231.1|0.0e+00|uncharacterized protein LOC107608953 [Arachis ipaensis]	K07456//DNA mismatch repair protein MutS2+ko03430//Mismatch repair
arahy.Tifrunner.gnm1.ann1.19DT2T	0.076	1.013	2.84926	0.00896061	0.00074525	XP_020972991.1|4.3e-52|uncharacterized protein LOC110269475 [Arachis ipaensis]
arahy.Tifrunner.gnm1.ann1.19HB3K	68.23	27.596	-1.67227	0.0346707	0.00434702	XP_016180063.1|0.0e+00|protein LNK2 isoform X1 [Arachis ipaensis]
arahy.Tifrunner.gnm1.ann1.19SFKA	0.81	2.756	1.33503	0.0461371	0.00639292	XP_016187012.1|3.2e-275|cyclase-associated protein 1 [Arachis ipaensis]	K17261//adenylyl cyclase-associated protein
arahy.Tifrunner.gnm1.ann1.1A0WRJ	2.823	2.06	-0.88569	0.0192548	0.00200395	XP_020987129.1|0.0e+00|elongator complex protein 1 isoform X2 [Arachis duranensis]	K11373//elongator complex protein 1;K11373//elongator complex protein 1
arahy.Tifrunner.gnm1.ann1.1A1X10	2.86	12.05	1.46966	0.0454967	0.00627571	XP_020991246.1|1.8e-66|uncharacterized protein LOC107475052 [Arachis duranensis]	K13206//coiled-coil domain-containing protein 55
arahy.Tifrunner.gnm1.ann1.1A52WD	10.193	38.53	1.45911	4.64939e-05	1.26793e-06	XP_025656288.1|3.5e-111|uncharacterized protein LOC112751384 [Arachis hypogaea]
arahy.Tifrunner.gnm1.ann1.1A68HA	1.586	4.003	0.908206	0.00937234	0.000788948	XP_025690847.1|0.0e+00|asparagine synthetase domain-containing protein 1-like [Arachis hypogaea]
arahy.Tifrunner.gnm1.ann1.1B13BQ	0.066	0.483	2.2056	0.0278338	0.00327246	XP_025615626.1|0.0e+00|probable terpene synthase 2 [Arachis hypogaea]	K15803//(-)-germacrene D synthase [EC:4.2.3.75]+ko00909//Sesquiterpenoid and triterpenoid biosynthesis
arahy.Tifrunner.gnm1.ann1.1B2G8C	1.283	0.233	-2.69229	0.00141352	7.40475e-05	XP_020959308.1|1.2e-159|nudix hydrolase 2 [Arachis ipaensis]	K22763//deubiquitinase DESI2 [EC:3.4.19.12];K22763//deubiquitinase DESI2 [EC:3.4.19.12]
arahy.Tifrunner.gnm1.ann1.1B2UBR	17.24	2.94	-2.54643	0.0177425	0.00180119	XP_016182736.1|7.6e-125|oxygen-evolving enhancer protein 3-2, chloroplastic [Arachis ipaensis]	K08901//photosystem II oxygen-evolving enhancer protein 3+ko01100//Metabolic pathways+ko00195//Photosynthesis
arahy.Tifrunner.gnm1.ann1.1B2Z8C	51.966	0.026	-6.60679	3.09837e-10	2.5381e-12	XP_016204378.1|8.1e-196|transcription factor VIP1 [Arachis ipaensis]	K20557//transcription factor VIP1+ko04016//MAPK signaling pathway - plant
arahy.Tifrunner.gnm1.ann1.1B7IGJ	0.693	0.13	-2.51934	0.00937385	0.000789238	XP_020959602.1|2.0e-226|probable WRKY transcription factor 47 isoform X1 [Arachis ipaensis]	K18835//WRKY transcription factor 2+ko04626//Plant-pathogen interaction;K18834//WRKY transcription factor 1+ko04626//Plant-pathogen interaction
arahy.Tifrunner.gnm1.ann1.1BG2C5	4.73	2.576	-1.29296	0.00377182	0.000248953	XP_025622289.1|5.0e-250|RING-H2 finger protein ATL52-like [Arachis hypogaea]	K19041//E3 ubiquitin-protein ligase RNF38/44 [EC:2.3.2.27];K10664//E3 ubiquitin-protein ligase ATL6/9/15/31/42/55 [EC:2.3.2.27]
arahy.Tifrunner.gnm1.ann1.1BSW5W	6.47	0.033	-5.43215	2.55597e-07	3.85416e-09	XP_016200687.1|3.8e-194|probable protein phosphatase 2C 51 [Arachis ipaensis]	K14497//protein phosphatase 2C [EC:3.1.3.16]+ko04016//MAPK signaling pathway - plant+ko04075//Plant hormone signal transduction
arahy.Tifrunner.gnm1.ann1.1BZV33	81.023	44.143	-1.34275	6.13054e-06	1.30401e-07	XP_025693316.1|0.0e+00|nudix hydrolase 3-like isoform X2 [Arachis hypogaea]
arahy.Tifrunner.gnm1.ann1.1C2IL4	0.54	6.063	2.73517	0.000695467	3.10376e-05	XP_015961521.1|1.7e-50|C2 domain-containing protein At1g63220 isoform X3 [Arachis duranensis]	K01803//triosephosphate isomerase (TIM) [EC:5.3.1.1]+ko00010//Glycolysis / Gluconeogenesis+ko01230//Biosynthesis of amino acids+ko01100//Metabolic pathways+ko00051//Fructose and mannose metabolism+ko01110//Biosynthesis of secondary metabolites+ko00710//Carbon fixation in photosynthetic organisms+ko01200//Carbon metabolism+ko00562//Inositol phosphate metabolism;K12486//stromal membrane-associated …
arahy.Tifrunner.gnm1.ann1.1CC5MB	15.12	12.276	-0.686163	0.0422206	0.00566088	XP_016189230.1|0.0e+00|DNA damage-binding protein 1a isoform X1 [Arachis ipaensis]	K10610//DNA damage-binding protein 1+ko03420//Nucleotide excision repair+ko04120//Ubiquitin mediated proteolysis;K10610//DNA damage-binding protein 1+ko03420//Nucleotide excision repair+ko04120//Ubiquitin mediated proteolysis;K10610//DNA damage-binding protein 1+ko03420//Nucleotide excision repair+ko04120//Ubiquitin mediated proteolysis;K10610//DNA damage-binding protein 1+ko03420//Nucleotide exc…
arahy.Tifrunner.gnm1.ann1.1CEU3T	52.17	24.796	-1.45344	0.018433	0.00189469	XP_015969881.1|8.7e-46|uncharacterized protein LOC107493298 [Arachis duranensis]	K01513//ectonucleotide pyrophosphatase/phosphodiesterase family member 1/3 [EC:3.1.4.1 3.6.1.9]+ko00740//Riboflavin metabolism+ko00230//Purine metabolism+ko00770//Pantothenate and CoA biosynthesis+ko01100//Metabolic pathways+ko00760//Nicotinate and nicotinamide metabolism+ko00500//Starch and sucrose metabolism+ko00240//Pyrimidine metabolism;K14317//nuclear pore complex protein Nup214+ko03013//RNA…
arahy.Tifrunner.gnm1.ann1.1CGI2P	2843.36	3.276	-9.23457	1.88642e-49	7.54608e-53	XP_025603240.1|4.7e-296|arachin Ahy-3-like [Arachis hypogaea]	K01569//oxalate decarboxylase [EC:4.1.1.2]+ko01100//Metabolic pathways+ko00630//Glyoxylate and dicarboxylate metabolism;K18626//trichohyalin
arahy.Tifrunner.gnm1.ann1.1CH3A3	229.686	97.146	-1.63156	0.022583	0.00248583	XP_023741129.1|1.1e-99|ADP-ribosylation factor 2 isoform X3 [Lactuca sativa]	K07937//ADP-ribosylation factor 1+ko04144//Endocytosis
arahy.Tifrunner.gnm1.ann1.1CH89M	10.603	0.46	-4.08843	3.52801e-05	9.23185e-07	XP_027351004.1|0.0e+00|2-oxoglutarate dehydrogenase, mitochondrial-like [Abrus precatorius]	K00164//2-oxoglutarate dehydrogenase E1 component [EC:1.2.4.2]+ko00310//Lysine degradation+ko00020//Citrate cycle (TCA cycle)+ko00380//Tryptophan metabolism+ko01100//Metabolic pathways+ko01110//Biosynthesis of secondary metabolites+ko01200//Carbon metabolism;K00164//2-oxoglutarate dehydrogenase E1 component [EC:1.2.4.2]+ko00310//Lysine degradation+ko00020//Citrate cycle (TCA cycle)+ko00380//Trypt…
arahy.Tifrunner.gnm1.ann1.1D6R9Y	0.356	1.343	1.52707	0.0347274	0.00435716	XP_025625008.1|1.2e-171|G-box-binding factor 1-like isoform X2 [Arachis hypogaea]	K09060//plant G-box-binding factor;K09060//plant G-box-binding factor
arahy.Tifrunner.gnm1.ann1.1DE133	0	0.63	4.71462	3.35991e-05	8.68363e-07	XP_016181037.1|0.0e+00|putative disease resistance protein At3g14460 [Arachis ipaensis]	K19613//leucine-rich repeat protein SHOC2;K22038//volume-regulated anion channel;K19613//leucine-rich repeat protein SHOC2;K22038//volume-regulated anion channel
arahy.Tifrunner.gnm1.ann1.1DIX3L	12.336	6.75	-1.29012	0.00392668	0.00026177	XP_016188845.1|0.0e+00|probable glycosyltransferase At3g07620 [Arachis ipaensis]	K18789//xylogalacturonan beta-1,3-xylosyltransferase [EC:2.4.2.41]
arahy.Tifrunner.gnm1.ann1.1DM7F7	2.25	0.326	-2.98039	5.29796e-08	6.73567e-10	XP_027349847.1|0.0e+00|pleiotropic drug resistance protein 1-like isoform X3 [Abrus precatorius]	K05681//ATP-binding cassette, subfamily G (WHITE), member 2+ko02010//ABC transporters;K05681//ATP-binding cassette, subfamily G (WHITE), member 2+ko02010//ABC transporters;K21396//ATP-binding cassette, subfamily G (WHITE), eye pigment precursor transporter;K05681//ATP-binding cassette, subfamily G (WHITE), member 2+ko02010//ABC transporters;K21396//ATP-binding cassette, subfamily G (WHITE), eye p…
arahy.Tifrunner.gnm1.ann1.1DM7TY	14.213	3.523	-2.32732	0.0011604	5.84468e-05	XP_015936198.1|0.0e+00|two pore calcium channel protein 1 [Arachis duranensis]	K16900//two pore calcium channel protein, plant;K16900//two pore calcium channel protein, plant
arahy.Tifrunner.gnm1.ann1.1DT180	2.08	0.343	-2.7575	0.000110326	3.50952e-06	XP_025624550.1|0.0e+00|4-coumarate--CoA ligase-like 9 isoform X2 [Arachis hypogaea]	K10526//OPC-8:0 CoA ligase 1 [EC:6.2.1.-]+ko00592//alpha-Linolenic acid metabolism+ko01100//Metabolic pathways+ko01110//Biosynthesis of secondary metabolites
arahy.Tifrunner.gnm1.ann1.1E0YQ2	1.25	3.83	1.16176	0.00594888	0.000440137	XP_025604095.1|0.0e+00|alpha-mannosidase I MNS5-like isoform X1 [Arachis hypogaea]	K10084//ER degradation enhancer, mannosidase alpha-like 1+ko04141//Protein processing in endoplasmic reticulum
arahy.Tifrunner.gnm1.ann1.1E3WXN	2.11	0.016	-5.34644	1.33029e-08	1.47612e-10	XP_025630753.1|1.4e-99|auxin-responsive protein IAA33-like [Arachis hypogaea]	K09422//transcription factor MYB, plant;K14484//auxin-responsive protein IAA+ko04075//Plant hormone signal transduction
arahy.Tifrunner.gnm1.ann1.1E9YC8	9.17	4.82	-1.31872	5.61281e-07	9.11217e-09	XP_015935683.1|1.1e-238|fasciclin-like arabinogalactan protein 1 [Arachis duranensis]	K03006//DNA-directed RNA polymerase II subunit RPB1 [EC:2.7.7.6]+ko03020//RNA polymerase;K00430//peroxidase [EC:1.11.1.7]+ko01100//Metabolic pathways+ko01110//Biosynthesis of secondary metabolites+ko00940//Phenylpropanoid biosynthesis
arahy.Tifrunner.gnm1.ann1.1EL8LN	15.06	5.853	-1.74437	0.00534446	0.000385658	XP_016183799.1|1.3e-82|uncharacterized protein LOC107625627 [Arachis ipaensis]
arahy.Tifrunner.gnm1.ann1.1EP8UK	2.543	0.203	-3.70968	4.90285e-06	1.01388e-07	XP_016189560.1|8.2e-135|protein P21 [Arachis ipaensis]	K04733//interleukin-1 receptor-associated kinase 4 [EC:2.7.11.1]
arahy.Tifrunner.gnm1.ann1.1EUT60	2.856	1.206	-1.73545	0.000346813	1.35234e-05	XP_016182923.2|1.9e-173|protein MARD1 [Arachis ipaensis]
arahy.Tifrunner.gnm1.ann1.1F1BFK	6.49	1.76	-2.19314	0.0040292	0.000270006	XP_025606484.1|0.0e+00|myosin-9-like [Arachis hypogaea]	K18626//trichohyalin;K20478//golgin subfamily B member 1
arahy.Tifrunner.gnm1.ann1.1F2DVT	14.41	61.516	1.5969	0.0081551	0.000662512	XP_016202087.1|4.7e-190|heat stress transcription factor B-2b isoform X2 [Arachis ipaensis]	K09419//heat shock transcription factor, other eukaryote;K09419//heat shock transcription factor, other eukaryote
arahy.Tifrunner.gnm1.ann1.1F444R	0.123	0	-2.96733	0.0318656	0.00390609	XP_025664632.1|0.0e+00|protein MAIN-LIKE 1-like [Arachis hypogaea]	K20724//transmembrane protein 33;K10706//senataxin [EC:3.6.4.-];K00134//glyceraldehyde 3-phosphate dehydrogenase [EC:1.2.1.12]+ko00010//Glycolysis / Gluconeogenesis+ko01230//Biosynthesis of amino acids+ko01100//Metabolic pathways+ko01110//Biosynthesis of secondary metabolites+ko00710//Carbon fixation in photosynthetic organisms+ko01200//Carbon metabolism
arahy.Tifrunner.gnm1.ann1.1F46YP	3.52	1.723	-1.42745	0.0330958	0.00410409	XP_025699171.1|0.0e+00|probable LRR receptor-like serine/threonine-protein kinase At1g14390 [Arachis hypogaea]	K20718//LRR receptor-like serine/threonine-protein kinase ERECTA [EC:2.7.11.1]+ko04016//MAPK signaling pathway - plant;K20718//LRR receptor-like serine/threonine-protein kinase ERECTA [EC:2.7.11.1]+ko04016//MAPK signaling pathway - plant
arahy.Tifrunner.gnm1.ann1.1F4W04	0.2	1.973	2.72887	0.000772723	3.54799e-05	XP_025702273.1|2.2e-146|MRN complex-interacting protein-like [Arachis hypogaea]
arahy.Tifrunner.gnm1.ann1.1F4WXR	16.873	8.053	-1.38765	0.0224146	0.0024634	XP_015946034.1|4.8e-192|uncharacterized protein LOC107471102 [Arachis duranensis]
arahy.Tifrunner.gnm1.ann1.1F61Q2	0.71	0.086	-2.83959	0.0119363	0.00107494	XP_016177239.1|2.3e-162|uncharacterized protein LOC107619456 isoform X5 [Arachis ipaensis]	K18643//katanin p80 WD40 repeat-containing subunit B1;K03676//glutaredoxin 3;K18643//katanin p80 WD40 repeat-containing subunit B1;K03676//glutaredoxin 3
arahy.Tifrunner.gnm1.ann1.1FC84E	1.58	4.603	1.11614	0.0493295	0.00699571	XP_020972360.1|5.8e-61|1-(5-phosphoribosyl)-5-[(5-phosphoribosylamino)methylideneamino] imidazole-4-carboxamide isomerase, chloroplastic isoform X1 [Arachis ipaensis]	K01814//phosphoribosylformimino-5-aminoimidazole carboxamide ribotide isomerase [EC:5.3.1.16]+ko01230//Biosynthesis of amino acids+ko01100//Metabolic pathways+ko00340//Histidine metabolism+ko01110//Biosynthesis of secondary metabolites
arahy.Tifrunner.gnm1.ann1.1FS3I4	2.353	0.04	-4.11296	0.000467488	1.92778e-05	XP_015946798.2|1.1e-162|ninja-family protein 3 isoform X2 [Arachis duranensis]	K05747//Wiskott-Aldrich syndrome protein+ko04144//Endocytosis
arahy.Tifrunner.gnm1.ann1.1FS3R4	36.116	21.526	-1.15381	2.61301e-08	3.14487e-10	XP_025604221.1|0.0e+00|eukaryotic translation initiation factor 3 subunit C-like [Arachis hypogaea]	K03252//translation initiation factor 3 subunit C+ko03013//RNA transport
arahy.Tifrunner.gnm1.ann1.1FYL8S	0.376	5.57	2.75458	0.0126552	0.00116412	XP_025621547.1|3.2e-37|uncharacterized protein LOC112712893 [Arachis hypogaea]
arahy.Tifrunner.gnm1.ann1.1G1J9V	146.56	37.266	-2.24134	0.00879087	0.000727157	XP_015968635.1|4.6e-61|dormancy-associated protein homolog 3 isoform X2 [Arachis duranensis]
arahy.Tifrunner.gnm1.ann1.1G2CVV	15.753	5.923	-1.81218	0.000420813	1.70018e-05	XP_027343733.1|5.8e-251|scarecrow-like protein 21 [Abrus precatorius]	K14494//DELLA protein+ko04075//Plant hormone signal transduction
arahy.Tifrunner.gnm1.ann1.1G4SNU	1.56	5.193	1.28046	0.0234291	0.0026026	XP_016177191.1|0.0e+00|uncharacterized protein LOC107619420 isoform X1 [Arachis ipaensis]	K05658//ATP-binding cassette, subfamily B (MDR/TAP), member 1 [EC:7.6.2.2]+ko02010//ABC transporters;K18626//trichohyalin;K18626//trichohyalin;K10406//kinesin family member C2/C3
arahy.Tifrunner.gnm1.ann1.1G7C62	1.303	3.48	0.968565	0.0372134	0.0047834	XP_016198656.1|1.1e-17|uracil-DNA glycosylase, mitochondrial [Arachis ipaensis]	K03648//uracil-DNA glycosylase [EC:3.2.2.27]+ko03410//Base excision repair
arahy.Tifrunner.gnm1.ann1.1G7GSU	6.05	2.806	-1.4819	0.0345525	0.00432679	XP_015937416.1|1.2e-240|uncharacterized protein LOC107463186 [Arachis duranensis]
arahy.Tifrunner.gnm1.ann1.1H4B10	0.053	1.62	3.48527	0.000723507	3.2679e-05	XP_020970462.1|2.8e-06|kinesin-like protein KIN-12D isoform X2 [Arachis ipaensis]	K10400//kinesin family member 15
arahy.Tifrunner.gnm1.ann1.1H6IZY	3.133	12	1.3935	0.000174058	5.96066e-06	XP_025604149.1|8.4e-83|DNA ligase 1-like isoform X1 [Arachis hypogaea]	K10357//myosin V
arahy.Tifrunner.gnm1.ann1.1H9ESI	151.546	107.4	-0.928439	0.0431278	0.00583325	XP_016204614.1|1.5e-31|outer envelope membrane protein 7 [Arachis ipaensis]	K03062//26S proteasome regulatory subunit T2+ko03050//Proteasome
arahy.Tifrunner.gnm1.ann1.1HI77Q	57.14	35.673	-1.10469	0.000560148	2.38002e-05	XP_016204204.1|2.8e-217|1-aminocyclopropane-1-carboxylate oxidase homolog 1 [Arachis ipaensis]	K13229//2,4-dihydroxy-1,4-benzoxazin-3-one-glucoside dioxygenase [EC:1.14.11.59]+ko00402//Benzoxazinoid biosynthesis;K06892//feruloyl-CoA ortho-hydroxylase [EC:1.14.11.-]+ko01110//Biosynthesis of secondary metabolites+ko00940//Phenylpropanoid biosynthesis
arahy.Tifrunner.gnm1.ann1.1HT5LR	14.08	5.533	-1.7362	0.00725148	0.000569681	XP_016170394.1|7.1e-175|protein FAR1-RELATED SEQUENCE 5 [Arachis ipaensis]
arahy.Tifrunner.gnm1.ann1.1HU4YV	59.35	14.95	-2.2995	0.00174101	9.56245e-05	XP_019414835.1|1.2e-285|PREDICTED: catalase isozyme 1 [Lupinus angustifolius]	K03781//catalase [EC:1.11.1.6]+ko04016//MAPK signaling pathway - plant+ko04146//Peroxisome+ko00380//Tryptophan metabolism+ko01110//Biosynthesis of secondary metabolites+ko01200//Carbon metabolism+ko00630//Glyoxylate and dicarboxylate metabolism
arahy.Tifrunner.gnm1.ann1.1I5KFR	4.453	9.606	0.693439	0.042279	0.00567304	XP_025684104.1|3.5e-173|deoxyhypusine hydroxylase-like [Arachis hypogaea]	K06072//deoxyhypusine monooxygenase [EC:1.14.99.29]
arahy.Tifrunner.gnm1.ann1.1I6ZSS	7.043	19.11	0.983067	0.00778896	0.000626262	XP_016161873.1|7.0e-93|myb family transcription factor PHL7 isoform X1 [Arachis ipaensis]	K01940//argininosuccinate synthase [EC:6.3.4.5]+ko00250//Alanine, aspartate and glutamate metabolism+ko00220//Arginine biosynthesis+ko01230//Biosynthesis of amino acids+ko01100//Metabolic pathways+ko01110//Biosynthesis of secondary metabolites;K14491//two-component response regulator ARR-B family+ko04075//Plant hormone signal transduction;K01940//argininosuccinate synthase [EC:6.3.4.5]+ko00250//A…
arahy.Tifrunner.gnm1.ann1.1I7GZ6	21.173	14.94	-0.934074	0.00640711	0.000482397	XP_025660635.1|0.0e+00|ferredoxin-dependent glutamate synthase, chloroplastic-like [Arachis hypogaea]	K00284//glutamate synthase (ferredoxin) [EC:1.4.7.1]+ko00910//Nitrogen metabolism+ko00630//Glyoxylate and dicarboxylate metabolism;K00284//glutamate synthase (ferredoxin) [EC:1.4.7.1]+ko00910//Nitrogen metabolism+ko00630//Glyoxylate and dicarboxylate metabolism
arahy.Tifrunner.gnm1.ann1.1IA0LX	5.643	3.023	-1.27938	0.000318769	1.21804e-05	XP_020962700.1|0.0e+00|uncharacterized protein LOC107609001 isoform X1 [Arachis ipaensis]
arahy.Tifrunner.gnm1.ann1.1IE4J6	3.58	21.723	1.78387	8.86508e-09	9.46686e-11	XP_020982415.1|2.3e-25|uncharacterized protein LOC110273574 [Arachis duranensis]	K10754//replication factor C subunit 1+ko03420//Nucleotide excision repair+ko03030//DNA replication+ko03430//Mismatch repair;K14611//solute carrier family 23 (nucleobase transporter), member 1/2
arahy.Tifrunner.gnm1.ann1.1ING2C	0.666	2.266	1.32003	0.00488019	0.000343244	XP_015967162.1|0.0e+00|LRR receptor-like serine/threonine-protein kinase GSO1 [Arachis duranensis]	K13420//LRR receptor-like serine/threonine-protein kinase FLS2 [EC:2.7.11.1]+ko04016//MAPK signaling pathway - plant+ko04626//Plant-pathogen interaction
arahy.Tifrunner.gnm1.ann1.1J7E0E	5.803	16.976	1.13355	0.000127854	4.16046e-06	XP_025653636.1|9.7e-86|uncharacterized protein LOC112749564 isoform X2 [Arachis hypogaea]
arahy.Tifrunner.gnm1.ann1.1K4FZB	5.706	3.3	-1.13504	0.0372542	0.00479275	XP_025637754.1|0.0e+00|BTB/POZ domain-containing protein At2g13690-like [Arachis hypogaea]
arahy.Tifrunner.gnm1.ann1.1KAH27	55.59	23.086	-1.64719	0.0309147	0.00375943	XP_016170453.1|1.8e-181|peroxisomal membrane protein 13 [Arachis ipaensis]	K13344//peroxin-13+ko04146//Peroxisome
arahy.Tifrunner.gnm1.ann1.1KP53S	3.286	12.313	1.41852	0.00226849	0.000132308	XP_020964656.1|9.1e-91|protein SHOOT GRAVITROPISM 6-like isoform X3 [Arachis ipaensis]	K02953//small subunit ribosomal protein S13e+ko03010//Ribosome;K20305//trafficking protein particle complex subunit 8
arahy.Tifrunner.gnm1.ann1.1KQ3UY	11.426	8.42	-0.869247	0.0155217	0.0015123	XP_027335151.1|0.0e+00|probable acyl-activating enzyme 17, peroxisomal isoform X2 [Abrus precatorius]	K15164//mediator of RNA polymerase II transcription subunit 13;K01895//acetyl-CoA synthetase [EC:6.2.1.1]+ko00010//Glycolysis / Gluconeogenesis+ko00640//Propanoate metabolism+ko01100//Metabolic pathways+ko01110//Biosynthesis of secondary metabolites+ko00620//Pyruvate metabolism+ko01200//Carbon metabolism+ko00630//Glyoxylate and dicarboxylate metabolism
arahy.Tifrunner.gnm1.ann1.1L1IBW	3.536	1.836	-1.34252	0.00212604	0.000122319	XP_025690073.1|9.1e-285|cytochrome P450 71A25-like [Arachis hypogaea]	K00512//steroid 17alpha-monooxygenase / 17alpha-hydroxyprogesterone deacetylase [EC:1.14.14.19 1.14.14.32]+ko01100//Metabolic pathways
arahy.Tifrunner.gnm1.ann1.1L1QBU	4.173	13.586	1.2739	0.0406771	0.00539725	XP_015959862.1|1.5e-135|novel plant SNARE 11 [Arachis duranensis]	K08494//novel plant SNARE;K08494//novel plant SNARE
arahy.Tifrunner.gnm1.ann1.1L371M	1.213	0.27	-2.14525	0.0456382	0.00630018	XP_014490282.1|9.2e-25|protein LITTLE ZIPPER 2 [Vigna radiata var. radiata]
arahy.Tifrunner.gnm1.ann1.1L47SY	76.803	26.596	-1.89253	0.00778896	0.000626265	XP_025615247.1|6.1e-238|uncharacterized protein LOC112707635 [Arachis hypogaea]	K18417//ERI1 exoribonuclease 2 [EC:3.1.-.-]
arahy.Tifrunner.gnm1.ann1.1L5EDD	0.683	0.17	-2.25843	0.0149496	0.00143888	XP_025701672.1|2.5e-304|protein NUCLEAR FUSION DEFECTIVE 4-like [Arachis hypogaea]	K14794//ribosomal RNA-processing protein 12
arahy.Tifrunner.gnm1.ann1.1LA5Q7	4.436	2.566	-1.19754	0.00682819	0.000525981	XP_016166878.1|7.3e-189|mitoferrin isoform X1 [Arachis ipaensis]	K15113//solute carrier family 25 (mitochondrial iron transporter), member 28/37
arahy.Tifrunner.gnm1.ann1.1LKT55	1.053	3.09	1.09329	0.016991	0.00169801	XP_025702379.1|0.0e+00|mitochondrial intermediate peptidase, mitochondrial-like isoform X1 [Arachis hypogaea]	K01410//mitochondrial intermediate peptidase [EC:3.4.24.59]
arahy.Tifrunner.gnm1.ann1.1MU60G	5.906	4.433	-0.812482	0.00177114	9.77722e-05	XP_025694761.1|0.0e+00|uncharacterized protein LOC112796506 isoform X1 [Arachis hypogaea]	K02115//F-type H+-transporting ATPase subunit gamma+ko01100//Metabolic pathways+ko00190//Oxidative phosphorylation+ko00195//Photosynthesis;K02115//F-type H+-transporting ATPase subunit gamma+ko01100//Metabolic pathways+ko00190//Oxidative phosphorylation+ko00195//Photosynthesis
arahy.Tifrunner.gnm1.ann1.1NAQ44	23.25	9.72	-1.55991	0.00465925	0.000323652	XP_016189995.1|1.5e-224|uncharacterized protein LOC107631160 [Arachis ipaensis]
arahy.Tifrunner.gnm1.ann1.1NP050	12.866	4.896	-1.79082	0.000297992	1.12569e-05	XP_020983531.1|0.0e+00|LOW QUALITY PROTEIN: callose synthase 1 [Arachis duranensis]	K11000//callose synthase [EC:2.4.1.-];K11000//callose synthase [EC:2.4.1.-]
arahy.Tifrunner.gnm1.ann1.1NQ2CM	4.74	1.06	-2.41201	0.00041709	1.68368e-05	XP_025615988.1|1.8e-115|vacuolar-sorting protein BRO1-like isoform X1 [Arachis hypogaea]	K12200//programmed cell death 6-interacting protein+ko04144//Endocytosis
arahy.Tifrunner.gnm1.ann1.1P06TV	0.483	3.746	2.50812	1.57075e-07	2.24833e-09	XP_025689714.1|7.1e-295|TSL-kinase interacting protein 1-like [Arachis hypogaea]	K02150//V-type H+-transporting ATPase subunit E+ko04145//Phagosome+ko01100//Metabolic pathways+ko00190//Oxidative phosphorylation
arahy.Tifrunner.gnm1.ann1.1P8C08	4.973	4.473	-0.582013	0.0334448	0.00415668	XP_025618894.1|1.0e-302|uncharacterized protein LOC112710721 [Arachis hypogaea]	K03977//GTPase;K03977//GTPase;K03977//GTPase
arahy.Tifrunner.gnm1.ann1.1PUV9L	2.14	15.503	2.33634	0.000237619	8.61671e-06	XP_016167356.1|5.0e-220|protein JASON [Arachis ipaensis]
arahy.Tifrunner.gnm1.ann1.1PW3JI	19.423	0	-5.45448	1.02802e-06	1.76471e-08	XP_025704015.1|1.2e-63|14 kDa proline-rich protein DC2.15-like [Arachis hypogaea]	K11855//ubiquitin carboxyl-terminal hydrolase 36/42 [EC:3.4.19.12]
arahy.Tifrunner.gnm1.ann1.1PW3KD	26.79	11.456	-1.62745	0.00139044	7.25486e-05	XP_025604635.1|0.0e+00|uncharacterized protein LOC112696216 [Arachis hypogaea]	K12200//programmed cell death 6-interacting protein+ko04144//Endocytosis
arahy.Tifrunner.gnm1.ann1.1Q05D2	3.263	1.306	-1.68646	0.0414653	0.00553356	XP_025608365.1|0.0e+00|cellulose synthase-like protein E6 isoform X1 [Arachis hypogaea]	K10999//cellulose synthase A [EC:2.4.1.12]
arahy.Tifrunner.gnm1.ann1.1Q23J3	2.53	5.783	0.746388	0.0496982	0.00706961	XP_025626521.1|0.0e+00|pentatricopeptide repeat-containing protein At3g09060-like [Arachis hypogaea]	K17964//leucine-rich PPR motif-containing protein, mitochondrial
arahy.Tifrunner.gnm1.ann1.1Q4DHH	1.223	0.433	-1.77276	0.0400377	0.00529426	XP_015960570.1|3.9e-59|light-harvesting complex-like protein OHP1, chloroplastic [Arachis duranensis]
arahy.Tifrunner.gnm1.ann1.1QJ78E	5.48	2.246	-1.64355	7.8508e-05	2.35263e-06	XP_025690727.1|3.8e-178|homeobox-leucine zipper protein ATHB-13-like [Arachis hypogaea]	K09338//homeobox-leucine zipper protein
arahy.Tifrunner.gnm1.ann1.1R75EY	44.683	33.733	-0.815548	0.00438205	0.000300168	XP_025696768.1|2.3e-219|ninja-family protein AFP3-like [Arachis hypogaea]	K05747//Wiskott-Aldrich syndrome protein+ko04144//Endocytosis
arahy.Tifrunner.gnm1.ann1.1RFZ00	4.59	3.013	-1.02341	0.000176743	6.07719e-06	XP_025659632.1|0.0e+00|uncharacterized protein LOC112755631 isoform X1 [Arachis hypogaea]
arahy.Tifrunner.gnm1.ann1.1RK1ZX	44.713	1.426	-4.62965	2.88297e-08	3.49986e-10	XP_020982840.1|3.9e-86|uncharacterized protein LOC110273879 [Arachis duranensis]
arahy.Tifrunner.gnm1.ann1.1RR64K	0	0.34	4.5106	5.0486e-05	1.40051e-06	XP_025661284.1|0.0e+00|zinc finger MYM-type protein 1-like, partial [Arachis hypogaea]	K01179//endoglucanase [EC:3.2.1.4]+ko01100//Metabolic pathways+ko00500//Starch and sucrose metabolism
arahy.Tifrunner.gnm1.ann1.1RS89E	2.686	6.876	0.942119	0.0153336	0.00148879	XP_016171345.1|5.9e-205|actin-related protein 7 [Arachis ipaensis]	K16615//actin-related protein 7, plant;K16615//actin-related protein 7, plant
arahy.Tifrunner.gnm1.ann1.1RT5K2	5.48	3.163	-1.16398	0.00955144	0.000807845	XP_020975652.1|0.0e+00|auxin response factor 6 [Arachis ipaensis]	K14486//auxin response factor+ko04075//Plant hormone signal transduction;K14486//auxin response factor+ko04075//Plant hormone signal transduction
arahy.Tifrunner.gnm1.ann1.1RV5TE	18.643	5.44	-2.11483	3.99069e-06	7.98875e-08	XP_015942445.1|4.0e-303|sucrose transport protein [Arachis duranensis]	K15378//solute carrier family 45, member 1/2/4
arahy.Tifrunner.gnm1.ann1.1SB5R1	6.003	3.906	-1.04916	0.044649	0.00611606	XP_025700213.1|0.0e+00|ubiquitin carboxyl-terminal hydrolase 2-like [Arachis hypogaea]	K11844//ubiquitin carboxyl-terminal hydrolase 16/45 [EC:3.4.19.12]
arahy.Tifrunner.gnm1.ann1.1SMG72	30.343	6.58	-2.50476	0.000408915	1.64286e-05	XP_025648931.1|7.2e-127|golgin subfamily A member 6-like protein 6 [Arachis hypogaea]	K18626//trichohyalin
arahy.Tifrunner.gnm1.ann1.1SN7TU	9.373	2.463	-2.08842	0.00561943	0.000409312	XP_025622971.1|1.7e-152|probable aquaporin PIP-type 7a [Arachis hypogaea]	K09872//aquaporin PIP;K09872//aquaporin PIP
arahy.Tifrunner.gnm1.ann1.1SUT9Q	7.773	4.22	-1.22935	0.010831	0.000949037	XP_016197707.1|8.4e-249|patatin-like protein 6 [Arachis ipaensis]
arahy.Tifrunner.gnm1.ann1.1T4KVN	0.843	0.06	-4.06087	2.55872e-08	3.06172e-10	XP_025643203.1|0.0e+00|probable WRKY transcription factor 31 isoform X1 [Arachis hypogaea]	K13424//WRKY transcription factor 33+ko04016//MAPK signaling pathway - plant+ko04626//Plant-pathogen interaction
arahy.Tifrunner.gnm1.ann1.1TDX9M	0.27	0.093	-1.87252	0.00967105	0.00081998	XP_025673596.1|0.0e+00|uncharacterized protein LOC112772801 [Arachis hypogaea]	K12818//ATP-dependent RNA helicase DHX8/PRP22 [EC:3.6.4.13]+ko03040//Spliceosome;K15078//structure-specific endonuclease subunit SLX1 [EC:3.6.1.-];K12818//ATP-dependent RNA helicase DHX8/PRP22 [EC:3.6.4.13]+ko03040//Spliceosome;K15078//structure-specific endonuclease subunit SLX1 [EC:3.6.1.-];K19613//leucine-rich repeat protein SHOC2
arahy.Tifrunner.gnm1.ann1.1TFV27	1.55	0.403	-2.28186	3.52801e-05	9.23513e-07	XP_025645895.1|0.0e+00|ankyrin repeat domain-containing protein 13C-B-like [Arachis hypogaea]	K21437//ankyrin repeat domain-containing protein 13
arahy.Tifrunner.gnm1.ann1.1TN89J	0.21	37.196	6.10948	2.28612e-18	6.36172e-21	NP_001236104.2|1.5e-06|uncharacterized protein LOC100305999 precursor [Glycine max]
arahy.Tifrunner.gnm1.ann1.1TW9IR	1.143	3.78	1.28788	0.0461764	0.00640735	XP_016184474.1|0.0e+00|poly [ADP-ribose] polymerase 2 isoform X1 [Arachis ipaensis]	K10798//poly [ADP-ribose] polymerase [EC:2.4.2.30]+ko03410//Base excision repair
arahy.Tifrunner.gnm1.ann1.1TZ75T	16.703	3.89	-2.37369	0.00289094	0.000178594	XP_016169924.1|0.0e+00|two pore calcium channel protein 1 [Arachis ipaensis]	K16900//two pore calcium channel protein, plant;K16900//two pore calcium channel protein, plant
arahy.Tifrunner.gnm1.ann1.1U71WU	1.126	0.626	-1.24884	0.0464252	0.00646272	XP_025698021.1|0.0e+00|putative disease resistance protein RGA1 isoform X1 [Arachis hypogaea]	K15078//structure-specific endonuclease subunit SLX1 [EC:3.6.1.-]
arahy.Tifrunner.gnm1.ann1.1U7KPM	3.316	19.333	2.07819	4.38215e-05	1.18591e-06	XP_015956570.1|0.0e+00|rop guanine nucleotide exchange factor 5 [Arachis duranensis]	K10418//dynein light chain LC8-type
arahy.Tifrunner.gnm1.ann1.1UCA9V	2.406	1.013	-1.58137	0.0184266	0.00189371	XP_025615272.1|5.8e-99|dirigent protein 21-like [Arachis hypogaea]	K01870//isoleucyl-tRNA synthetase [EC:6.1.1.5]+ko00970//Aminoacyl-tRNA biosynthesis;K10775//phenylalanine ammonia-lyase [EC:4.3.1.24]+ko01100//Metabolic pathways+ko01110//Biosynthesis of secondary metabolites+ko00940//Phenylpropanoid biosynthesis+ko00360//Phenylalanine metabolism
arahy.Tifrunner.gnm1.ann1.1V4MQQ	0.313	0.043	-2.90869	0.00320458	0.000202262	XP_025617793.1|2.8e-247|protein IQ-DOMAIN 14-like [Arachis hypogaea]	K14411//RNA-binding protein Musashi+ko03015//mRNA surveillance pathway
arahy.Tifrunner.gnm1.ann1.1V63ZN	29.736	108.39	1.41166	0.0120673	0.00109136	XP_015964451.1|4.8e-190|heat stress transcription factor B-2b isoform X2 [Arachis duranensis]	K09419//heat shock transcription factor, other eukaryote;K09419//heat shock transcription factor, other eukaryote
arahy.Tifrunner.gnm1.ann1.1W2EAK	0.25	1.22	1.80198	0.0318728	0.00390754	XP_025659477.1|4.9e-173|protein RESTRICTED TEV MOVEMENT 2-like [Arachis hypogaea]	K17046//protein DEK;K11294//nucleolin
arahy.Tifrunner.gnm1.ann1.1W477Y	36.45	3.396	-2.9024	0.01817	0.00186032	XP_025695370.1|0.0e+00|delta-1-pyrroline-5-carboxylate synthase-like isoform X2 [Arachis hypogaea]	K12657//delta-1-pyrroline-5-carboxylate synthetase [EC:2.7.2.11 1.2.1.41]+ko00330//Arginine and proline metabolism+ko01230//Biosynthesis of amino acids+ko01100//Metabolic pathways+ko01110//Biosynthesis of secondary metabolites
arahy.Tifrunner.gnm1.ann1.1W5AMY	33.856	12.536	-1.74069	3.13595e-07	4.80508e-09	XP_016175005.1|0.0e+00|DEAD-box ATP-dependent RNA helicase 3, chloroplastic [Arachis ipaensis]	K16911//ATP-dependent RNA helicase DDX21 [EC:3.6.4.13];K16911//ATP-dependent RNA helicase DDX21 [EC:3.6.4.13]
arahy.Tifrunner.gnm1.ann1.1W5D66	45.976	15.363	-1.97118	8.0131e-08	1.0759e-09	XP_016205195.1|3.9e-187|E3 ubiquitin-protein ligase BAH1 [Arachis ipaensis]	K16275//E3 ubiquitin-protein ligase BAH [EC:2.3.2.27]
arahy.Tifrunner.gnm1.ann1.1W7ASM	0.7	2.206	1.20668	0.0202592	0.00214406	XP_016204047.1|6.0e-237|uncharacterized protein LOC107644653 isoform X1 [Arachis ipaensis]
arahy.Tifrunner.gnm1.ann1.1W8BNJ	20.29	13.093	-1.06131	0.00500774	0.000354662	PON84053.1|1.7e-277|SUF system FeS cluster assembly, partial [Trema orientale]	K07033//uncharacterized protein;K09015//Fe-S cluster assembly protein SufD
arahy.Tifrunner.gnm1.ann1.1WCD0X	12.076	4.683	-1.74103	1.36762e-06	2.42142e-08	RDX63550.1|4.8e-245|putative polyamine transporter, partial [Mucuna pruriens]	K11584//serine/threonine-protein phosphatase 2A regulatory subunit B'+ko03015//mRNA surveillance pathway;K13865//solute carrier family 7 (cationic amino acid transporter), member 3;K13863//solute carrier family 7 (cationic amino acid transporter), member 1
arahy.Tifrunner.gnm1.ann1.1WFS8V	1.583	0.116	-3.17347	0.00764568	0.000609692	XP_025608333.1|1.7e-207|E3 ubiquitin-protein ligase At4g11680-like [Arachis hypogaea]	K13148//integrator complex subunit 11 [EC:3.1.27.-]
arahy.Tifrunner.gnm1.ann1.1WNZ6F	2.94	0.766	-2.24937	0.000143023	4.74116e-06	XP_025611365.1|3.8e-155|transcription factor GTE12-like [Arachis hypogaea]	K11724//bromodomain testis-specific protein;K11684//bromodomain-containing factor 1;K11721//bromodomain-containing protein 3
arahy.Tifrunner.gnm1.ann1.1WVG1G	6.093	27.86	1.73384	0.000395001	1.58077e-05	XP_003545750.2|4.5e-36|uncharacterized protein PGYRP7 isoform X1 [Glycine max]
arahy.Tifrunner.gnm1.ann1.1WY37S	1.716	0.05	-4.82678	2.09718e-10	1.67054e-12	XP_025690165.1|3.0e-270|2-hydroxyisoflavanone synthase-like [Arachis hypogaea]	K13257//2-hydroxyisoflavanone synthase [EC:1.14.14.87]+ko01110//Biosynthesis of secondary metabolites+ko00943//Isoflavonoid biosynthesis
arahy.Tifrunner.gnm1.ann1.1X400K	0.543	2.276	1.61209	0.0216268	0.00233996	XP_016182204.1|0.0e+00|DNA annealing helicase and endonuclease ZRANB3 [Arachis ipaensis]	K14440//SWI/SNF-related matrix-associated actin-dependent regulator of chromatin subfamily A-like protein 1 [EC:3.6.4.12];K14440//SWI/SNF-related matrix-associated actin-dependent regulator of chromatin subfamily A-like protein 1 [EC:3.6.4.12]
arahy.Tifrunner.gnm1.ann1.1XIG7Z	2.463	1.78	-0.858548	0.0212891	0.00229342	XP_015933041.1|0.0e+00|carbamoyl-phosphate synthase large chain, chloroplastic-like [Arachis duranensis]	K01955//carbamoyl-phosphate synthase large subunit [EC:6.3.5.5]+ko00250//Alanine, aspartate and glutamate metabolism+ko01100//Metabolic pathways+ko00240//Pyrimidine metabolism
arahy.Tifrunner.gnm1.ann1.1XK2C4	1.376	0.696	-1.37592	0.0132853	0.00124011	XP_025608267.1|0.0e+00|pentatricopeptide repeat-containing protein At1g12620-like isoform X1 [Arachis hypogaea]	K17710//pentatricopeptide repeat domain-containing protein 1
arahy.Tifrunner.gnm1.ann1.1Y8XXZ	5.813	0.046	-6.11132	9.60903e-13	5.26435e-15	XP_025641147.1|1.4e-113|(+)-neomenthol dehydrogenase-like isoform X1 [Arachis hypogaea]	K15095//(+)-neomenthol dehydrogenase [EC:1.1.1.208]+ko00902//Monoterpenoid biosynthesis+ko01110//Biosynthesis of secondary metabolites
arahy.Tifrunner.gnm1.ann1.1YAE55	10.253	5.016	-1.47091	0.0126206	0.00115962	XP_016199458.1|1.4e-275|uncharacterized protein LOC107640451 [Arachis ipaensis]	K17964//leucine-rich PPR motif-containing protein, mitochondrial;K17710//pentatricopeptide repeat domain-containing protein 1;K17710//pentatricopeptide repeat domain-containing protein 1;K17964//leucine-rich PPR motif-containing protein, mitochondrial
arahy.Tifrunner.gnm1.ann1.1Z7GQF	12.89	8.913	-0.944617	0.00677809	0.000521291	XP_020975235.1|1.3e-157|transcription repressor KAN1-like isoform X1 [Arachis ipaensis]	K14491//two-component response regulator ARR-B family+ko04075//Plant hormone signal transduction
arahy.Tifrunner.gnm1.ann1.1Z7M3S	33.523	25.136	-0.820409	0.00307826	0.000192204	XP_016189490.1|0.0e+00|puromycin-sensitive aminopeptidase isoform X1 [Arachis ipaensis]	K01256//aminopeptidase N [EC:3.4.11.2]+ko01100//Metabolic pathways+ko00480//Glutathione metabolism;K01256//aminopeptidase N [EC:3.4.11.2]+ko01100//Metabolic pathways+ko00480//Glutathione metabolism;K01256//aminopeptidase N [EC:3.4.11.2]+ko01100//Metabolic pathways+ko00480//Glutathione metabolism
arahy.Tifrunner.gnm1.ann1.1Z9PCH	1.6	0.416	-2.23596	0.00936312	0.000787846	XP_020962288.1|6.9e-114|uncharacterized protein LOC107606362 isoform X8 [Arachis ipaensis]	K15255//ATP-dependent DNA helicase PIF1 [EC:3.6.4.12]
arahy.Tifrunner.gnm1.ann1.1ZE97X	2.183	0	-2.84358	0.0462197	0.00641803	XP_016170002.1|1.4e-12|aspartic proteinase-like protein 2 [Arachis ipaensis]	K17790//mitochondrial import inner membrane translocase subunit TIM22
arahy.Tifrunner.gnm1.ann1.1ZYA2W	0.61	2.633	1.63977	0.00426523	0.000290125	XP_015935054.1|2.0e-82|uncharacterized protein LOC107461105 isoform X1 [Arachis duranensis]
arahy.Tifrunner.gnm1.ann1.200WTN	2.306	1.233	-1.2484	0.0362482	0.00461227	XP_016163889.1|4.5e-32|phytosulfokines 3-like [Arachis ipaensis]
arahy.Tifrunner.gnm1.ann1.2029R4	0.816	2.98	1.41123	0.0164765	0.00163628	XP_025610534.1|6.7e-279|serine/threonine-protein kinase AtPK2/AtPK19-like isoform X1 [Arachis hypogaea]	K04688//ribosomal protein S6 kinase beta [EC:2.7.11.1];K04688//ribosomal protein S6 kinase beta [EC:2.7.11.1]
arahy.Tifrunner.gnm1.ann1.202QP6	4.093	1.863	-1.53344	0.00434224	0.000296496	XP_020961979.1|1.2e-246|putative pentatricopeptide repeat-containing protein At3g08820 [Arachis ipaensis]	K19090//CRISPR-associated protein Cas5t;K22733//magnesium transporter
arahy.Tifrunner.gnm1.ann1.203Q7N	5.303	3.69	-0.906666	0.0209303	0.0022436	XP_025605501.1|6.9e-196|ABSCISIC ACID-INSENSITIVE 5-like protein 2 [Arachis hypogaea]	K14432//ABA responsive element binding factor+ko04075//Plant hormone signal transduction
arahy.Tifrunner.gnm1.ann1.204R5H	25.29	17.606	-0.94685	0.0031892	0.000201124	XP_016163561.1|3.1e-74|transmembrane protein 50 homolog [Arachis ipaensis]
arahy.Tifrunner.gnm1.ann1.20FKP1	1.44	5.863	1.54878	0.000849046	3.98327e-05
arahy.Tifrunner.gnm1.ann1.20NM7L	2.22	0	-5.83142	1.03023e-08	1.12346e-10	XP_015936114.1|1.5e-106|putative axial regulator YABBY 2 isoform X1 [Arachis duranensis]
arahy.Tifrunner.gnm1.ann1.21431W	80.946	52.45	-1.11656	0.0143031	0.00136074	GAU18071.1|1.7e-84|hypothetical protein TSUD_51820 [Trifolium subterraneum]	K19045//E3 ubiquitin-protein ligase BIG BROTHER and related proteins [EC:2.3.2.27];K19045//E3 ubiquitin-protein ligase BIG BROTHER and related proteins [EC:2.3.2.27];K19045//E3 ubiquitin-protein ligase BIG BROTHER and related proteins [EC:2.3.2.27]
arahy.Tifrunner.gnm1.ann1.2161LW	16.743	7.043	-1.63579	8.7346e-06	1.91563e-07	XP_025696301.1|2.2e-216|WRKY transcription factor 22-like [Arachis hypogaea]	K13425//WRKY transcription factor 22+ko04016//MAPK signaling pathway - plant+ko04626//Plant-pathogen interaction
arahy.Tifrunner.gnm1.ann1.21BYTM	0.18	1.323	2.34702	0.00148465	7.83679e-05	XP_015968331.1|2.8e-131|ras-related protein RABA3 [Arachis duranensis]	K07904//Ras-related protein Rab-11A+ko04144//Endocytosis
arahy.Tifrunner.gnm1.ann1.21IKS3	9.473	3.32	-1.82016	0.000998028	4.86889e-05	XP_025694501.1|1.0e-261|serine carboxypeptidase-like 50 isoform X1 [Arachis hypogaea]	K09645//vitellogenic carboxypeptidase-like protein [EC:3.4.16.-]
arahy.Tifrunner.gnm1.ann1.21KVKL	6.546	4.043	-1.12034	0.00148465	7.83595e-05	XP_016184681.1|0.0e+00|DExH-box ATP-dependent RNA helicase DExH1 isoform X1 [Arachis ipaensis]	K14442//ATP-dependent RNA helicase DHX36 [EC:3.6.4.13]+ko03018//RNA degradation
arahy.Tifrunner.gnm1.ann1.21MRAZ	8.453	4.55	-1.31065	0.0305599	0.00370724	XP_020213358.1|0.0e+00|uncharacterized protein LOC109797630 [Cajanus cajan]	K19525//vacuolar protein sorting-associated protein 13A/C
arahy.Tifrunner.gnm1.ann1.21R0E2	31.043	5.246	-2.62614	0.000642737	2.82148e-05	XP_025619195.1|1.7e-159|phosphoenolpyruvate carboxylase kinase 1-like [Arachis hypogaea]	K04515//calcium/calmodulin-dependent protein kinase (CaM kinase) II [EC:2.7.11.17];K08794//calcium/calmodulin-dependent protein kinase I [EC:2.7.11.17]
arahy.Tifrunner.gnm1.ann1.21S57B	9.683	0.236	-5.13855	3.98353e-11	2.7713e-13	XP_025618395.1|2.5e-232|growth-regulating factor 5-like isoform X1 [Arachis hypogaea]	K22382//WD repeat-containing protein 26;K15601//lysine-specific demethylase 3 [EC:1.14.11.-]
arahy.Tifrunner.gnm1.ann1.221WPX	6.5	0.533	-3.89821	2.9468e-20	6.81643e-23	XP_016203186.1|1.6e-307|cytochrome P450 82A1-like [Arachis ipaensis]	K23136//fraxetin 5-hydroxylase [EC:1.14.14.164]
arahy.Tifrunner.gnm1.ann1.22510N	5.083	1.913	-1.76515	2.4522e-05	6.09456e-07	XP_025685233.1|0.0e+00|auxin response factor 10-like [Arachis hypogaea]	K14486//auxin response factor+ko04075//Plant hormone signal transduction
arahy.Tifrunner.gnm1.ann1.22965Q	43.176	39.406	-0.541474	0.0327136	0.00404077	XP_015945141.1|1.4e-101|calcium load-activated calcium channel [Arachis duranensis]	K21891//calcium load-activated calcium channel
arahy.Tifrunner.gnm1.ann1.22DQT0	4.31	16.93	1.48162	0.000501903	2.09676e-05	XP_020994839.1|4.2e-25|uncharacterized protein LOC107482686 isoform X2 [Arachis duranensis]	K02324//DNA polymerase epsilon subunit 1 [EC:2.7.7.7]+ko03420//Nucleotide excision repair+ko03030//DNA replication+ko03410//Base excision repair
arahy.Tifrunner.gnm1.ann1.22G7N5	0.613	0.106	-2.68224	0.0122205	0.0011084	XP_016204388.1|0.0e+00|trihelix transcription factor GT-2 [Arachis ipaensis]
arahy.Tifrunner.gnm1.ann1.22GNSN	36.913	17.653	-1.47547	0.00015185	5.08395e-06	XP_015968732.1|9.2e-25|hydrophobic protein LTI6A [Arachis duranensis]	K03260//translation initiation factor 4G+ko03013//RNA transport
arahy.Tifrunner.gnm1.ann1.22IVZ0	34.826	3.956	-3.33133	2.08665e-10	1.65852e-12	XP_016189719.1|1.1e-222|gibberellin 20 oxidase 1-D [Arachis ipaensis]	K05282//gibberellin-44 dioxygenase [EC:1.14.11.12]+ko00904//Diterpenoid biosynthesis+ko01100//Metabolic pathways+ko01110//Biosynthesis of secondary metabolites
arahy.Tifrunner.gnm1.ann1.22MEII	10.696	52.046	1.77192	0.00198289	0.000112151	XP_016184031.1|1.9e-100|CASP-like protein 4B4 [Arachis ipaensis]
arahy.Tifrunner.gnm1.ann1.22VPXE	8.446	32.68	1.49756	0.0184101	0.00189169	XP_025607978.1|5.7e-310|heparanase-like protein 3 [Arachis hypogaea]	K07964//heparanase [EC:3.2.1.166]+ko00531//Glycosaminoglycan degradation+ko01100//Metabolic pathways
arahy.Tifrunner.gnm1.ann1.232HHD	7.093	2.816	-1.73039	0.000175314	6.0212e-06	XP_016163579.1|5.0e-209|alkylated DNA repair protein alkB homolog 8 [Arachis ipaensis]	K10770//alkylated DNA repair protein alkB homolog 8 [EC:1.14.11.- 2.1.1.229]
arahy.Tifrunner.gnm1.ann1.237GY1	0.906	0.016	-3.96517	0.00118175	5.96864e-05	XP_025624999.1|2.5e-292|cytochrome P450 71D9-like [Arachis hypogaea]	K00512//steroid 17alpha-monooxygenase / 17alpha-hydroxyprogesterone deacetylase [EC:1.14.14.19 1.14.14.32]+ko01100//Metabolic pathways
arahy.Tifrunner.gnm1.ann1.238S0K	47.52	19.453	-1.69426	0.00190974	0.000107184	XP_015940899.1|6.5e-286|heterogeneous nuclear ribonucleoprotein 1 [Arachis duranensis]	K14411//RNA-binding protein Musashi+ko03015//mRNA surveillance pathway
arahy.Tifrunner.gnm1.ann1.23DZNC	0.383	9.636	3.51654	0.000698413	3.12177e-05	XP_020994052.1|7.9e-22|uncharacterized protein LOC107479201 isoform X10 [Arachis duranensis]
arahy.Tifrunner.gnm1.ann1.23E1K9	10.89	7.96	-0.874659	0.00567072	0.000413935	XP_016186524.1|0.0e+00|peptidyl-prolyl cis-trans isomerase PASTICCINO1 [Arachis ipaensis]	K09571//FK506-binding protein 4/5 [EC:5.2.1.8]
arahy.Tifrunner.gnm1.ann1.23G0UH	1.113	3.673	1.30965	0.0130145	0.0012069	XP_015946893.1|2.7e-180|uncharacterized protein LOC107471885 [Arachis duranensis]	K07517//Delta3-Delta2-enoyl-CoA isomerase [EC:5.3.3.8]+ko00071//Fatty acid degradation;K05909//laccase [EC:1.10.3.2]
arahy.Tifrunner.gnm1.ann1.23HLBG	1.02	10.963	2.68581	0.00340039	0.000218168
arahy.Tifrunner.gnm1.ann1.23I7N3	3.496	0.766	-2.50775	8.26901e-07	1.39502e-08	XP_016182424.1|1.3e-178|GATA transcription factor 12 [Arachis ipaensis]	K17895//GATA-binding protein 3;K21630//GATA-type zinc finger protein 1
arahy.Tifrunner.gnm1.ann1.23IZS7	0.29	0.096	-1.9177	0.0180155	0.00183673	XP_020978445.1|0.0e+00|putative disease resistance protein RGA4 isoform X5 [Arachis ipaensis]	K15078//structure-specific endonuclease subunit SLX1 [EC:3.6.1.-];K15078//structure-specific endonuclease subunit SLX1 [EC:3.6.1.-]
arahy.Tifrunner.gnm1.ann1.23QZVI	2.773	7.066	0.922338	0.0209247	0.0022413	XP_016180719.1|1.0e-233|cleavage stimulation factor subunit 50 isoform X1 [Arachis ipaensis]	K14406//cleavage stimulation factor subunit 1+ko03015//mRNA surveillance pathway;K14406//cleavage stimulation factor subunit 1+ko03015//mRNA surveillance pathway
arahy.Tifrunner.gnm1.ann1.23SB8M	2.083	14.85	2.01646	0.04473	0.0061327
arahy.Tifrunner.gnm1.ann1.23VDWQ	9.426	6.646	-0.939123	0.0435132	0.00589941	XP_025647063.1|0.0e+00|chromatin modification-related protein EAF1 B-like isoform X1 [Arachis hypogaea]	K14972//PAX-interacting protein 1
arahy.Tifrunner.gnm1.ann1.23X4CC	1.45	0.333	-2.35661	0.00338608	0.000217133	XP_015955790.1|0.0e+00|probable LRR receptor-like serine/threonine-protein kinase At5g63710 [Arachis duranensis]	K04733//interleukin-1 receptor-associated kinase 4 [EC:2.7.11.1];K13418//somatic embryogenesis receptor kinase 1 [EC:2.7.10.1 2.7.11.1]
arahy.Tifrunner.gnm1.ann1.23YI7R	3.933	14.27	1.37253	0.0134849	0.00126319
arahy.Tifrunner.gnm1.ann1.24IP75	4.753	3.786	-0.749802	0.0163329	0.00161434	XP_015958350.1|1.2e-64|uncharacterized protein LOC107482377 [Arachis duranensis]	K09422//transcription factor MYB, plant;K03801//lipoyl(octanoyl) transferase [EC:2.3.1.181]+ko01100//Metabolic pathways+ko00785//Lipoic acid metabolism
arahy.Tifrunner.gnm1.ann1.24KS4K	8.713	7.083	-0.704978	0.0335262	0.00417087	RHN75393.1|5.1e-156|hypothetical protein MtrunA17_Chr2g0320711 [Medicago truncatula]	K05747//Wiskott-Aldrich syndrome protein+ko04144//Endocytosis;K17506//protein phosphatase 1L [EC:3.1.3.16]
arahy.Tifrunner.gnm1.ann1.24MCIL	1.68	0.973	-1.14471	0.0143738	0.00136871	XP_016190965.1|0.0e+00|probable LRR receptor-like serine/threonine-protein kinase At1g14390 [Arachis ipaensis]	K20718//LRR receptor-like serine/threonine-protein kinase ERECTA [EC:2.7.11.1]+ko04016//MAPK signaling pathway - plant
arahy.Tifrunner.gnm1.ann1.24ZZ8V	0.573	0.16	-2.04086	0.0203194	0.00215362	XP_025689426.1|0.0e+00|transcription factor SCREAM2-like [Arachis hypogaea]	K16190//glucuronokinase [EC:2.7.1.43]+ko00520//Amino sugar and nucleotide sugar metabolism+ko00040//Pentose and glucuronate interconversions+ko01100//Metabolic pathways+ko00053//Ascorbate and aldarate metabolism;K13422//transcription factor MYC2+ko04016//MAPK signaling pathway - plant+ko04075//Plant hormone signal transduction
arahy.Tifrunner.gnm1.ann1.250PWT	3.51	0.2	-4.2026	4.86678e-08	6.15363e-10	XP_015934490.1|7.6e-98|B3 domain-containing protein Os12g0591400-like [Arachis duranensis]
arahy.Tifrunner.gnm1.ann1.2547FM	10.226	8.68	-0.641895	0.0238125	0.00266223	XP_025644623.1|2.6e-273|protein trichome birefringence-like 14 isoform X2 [Arachis hypogaea]
arahy.Tifrunner.gnm1.ann1.256EAD	28.203	12.1	-1.59852	2.27361e-05	5.57163e-07	XP_020959356.1|3.5e-113|uncharacterized protein LOC107645191 [Arachis ipaensis]
arahy.Tifrunner.gnm1.ann1.25NBW7	13.883	11.923	-0.64258	0.0187269	0.00193239	XP_015959119.1|2.4e-253|nuclear inhibitor of protein phosphatase 1 [Arachis duranensis]	K13216//nuclear inhibitor of protein phosphatase 1 [EC:3.1.4.-]
arahy.Tifrunner.gnm1.ann1.25PL5E	1.11	5.41	1.82012	0.00228757	0.0001338	XP_025614395.1|9.6e-89|protein TIFY 3B-like [Arachis hypogaea]	K13464//jasmonate ZIM domain-containing protein+ko04075//Plant hormone signal transduction
arahy.Tifrunner.gnm1.ann1.25UZAB	4.556	2.246	-1.38841	0.0139138	0.00131498	XP_015968954.1|1.8e-28|probable galacturonosyltransferase-like 7 [Arachis duranensis]	K20893//probable galacturonosyltransferase-like 1 [EC:2.4.1.-]
arahy.Tifrunner.gnm1.ann1.2625MI	11.726	5.64	-1.46708	2.37919e-05	5.89655e-07	XP_016190229.1|0.0e+00|protein STABILIZED1 [Arachis ipaensis]	K12855//pre-mRNA-processing factor 6+ko03040//Spliceosome
arahy.Tifrunner.gnm1.ann1.26781N	9.963	20.703	0.61407	0.0326347	0.00402487	XP_025634325.1|0.0e+00|basic helix-loop-helix protein A-like isoform X1 [Arachis hypogaea]	K13422//transcription factor MYC2+ko04016//MAPK signaling pathway - plant+ko04075//Plant hormone signal transduction;K03404//magnesium chelatase subunit D [EC:6.6.1.1]+ko00860//Porphyrin and chlorophyll metabolism+ko01100//Metabolic pathways+ko01110//Biosynthesis of secondary metabolites;K13422//transcription factor MYC2+ko04016//MAPK signaling pathway - plant+ko04075//Plant hormone signal transd…
arahy.Tifrunner.gnm1.ann1.26FHM7	18.396	0.276	-5.43176	4.16002e-10	3.48013e-12	XP_016196848.1|6.2e-12|uncharacterized protein LOC107638195 isoform X1 [Arachis ipaensis]
arahy.Tifrunner.gnm1.ann1.26GAKU	1.143	0.07	-4.16951	2.11235e-07	3.08603e-09	XP_025639904.1|3.3e-299|B3 domain-containing transcription factor NGA3-like [Arachis hypogaea]	K04733//interleukin-1 receptor-associated kinase 4 [EC:2.7.11.1];K09287//RAV-like factor;K04733//interleukin-1 receptor-associated kinase 4 [EC:2.7.11.1];K09287//RAV-like factor
arahy.Tifrunner.gnm1.ann1.26J9HI	7.196	0.19	-3.62176	0.00323404	0.000204458	XP_020965898.1|7.3e-35|uncharacterized protein LOC110266165 [Arachis ipaensis]
arahy.Tifrunner.gnm1.ann1.26JD8R	20.11	10.88	-1.29234	0.000418848	1.69151e-05	XP_025622048.1|1.7e-130|enoyl-CoA delta isomerase 2, peroxisomal-like [Arachis hypogaea]	K07517//Delta3-Delta2-enoyl-CoA isomerase [EC:5.3.3.8]+ko00071//Fatty acid degradation
arahy.Tifrunner.gnm1.ann1.26PYM4	0.48	6.376	2.90912	0.000901224	4.29318e-05
arahy.Tifrunner.gnm1.ann1.26R1CG	3.906	2.35	-1.16066	0.00195447	0.000110136	XP_025604867.1|0.0e+00|lysine-specific histone demethylase 1 homolog 3-like [Arachis hypogaea]	K11450//lysine-specific histone demethylase 1A [EC:1.-.-.-];K11450//lysine-specific histone demethylase 1A [EC:1.-.-.-]
arahy.Tifrunner.gnm1.ann1.26ZA59	0.32	0.05	-2.62977	0.0272226	0.00318117	XP_025695818.1|4.4e-304|pectinesterase/pectinesterase inhibitor PPE8B-like [Arachis hypogaea]	K01051//pectinesterase [EC:3.1.1.11]+ko00040//Pentose and glucuronate interconversions+ko01100//Metabolic pathways
arahy.Tifrunner.gnm1.ann1.271T1Y	5.286	12.576	0.839798	0.000983682	4.7818e-05	XP_016185764.1|3.2e-286|small RNA degrading nuclease 1 isoform X1 [Arachis ipaensis]	K14570//RNA exonuclease 1 [EC:3.1.-.-]+ko03008//Ribosome biogenesis in eukaryotes;K14570//RNA exonuclease 1 [EC:3.1.-.-]+ko03008//Ribosome biogenesis in eukaryotes;K14570//RNA exonuclease 1 [EC:3.1.-.-]+ko03008//Ribosome biogenesis in eukaryotes;K14570//RNA exonuclease 1 [EC:3.1.-.-]+ko03008//Ribosome biogenesis in eukaryotes
arahy.Tifrunner.gnm1.ann1.27A6A2	0.276	1.746	1.95503	0.0404849	0.00536612	XP_025661092.1|6.8e-132|putative pectinesterase/pectinesterase inhibitor 26 [Arachis hypogaea]	K01051//pectinesterase [EC:3.1.1.11]+ko00040//Pentose and glucuronate interconversions+ko01100//Metabolic pathways
arahy.Tifrunner.gnm1.ann1.27B95C	0.566	3.95	2.29871	4.94719e-05	1.36292e-06	XP_015971544.1|2.5e-196|histone-lysine N-methyltransferase ATX5 isoform X1 [Arachis duranensis]	K22155//E3 ubiquitin-protein ligase Jade-2 [EC:2.3.2.27];K11348//bromodomain and PHD finger-containing protein 1;K22156//protein Jade-3
arahy.Tifrunner.gnm1.ann1.27BWBV	1.566	5.91	1.42756	0.0258855	0.0029628	XP_025649498.1|0.0e+00|TMV resistance protein N-like isoform X5 [Arachis hypogaea]	K22038//volume-regulated anion channel;K19613//leucine-rich repeat protein SHOC2;K22038//volume-regulated anion channel;K19613//leucine-rich repeat protein SHOC2;K19613//leucine-rich repeat protein SHOC2;K22038//volume-regulated anion channel;K08852//serine/threonine-protein kinase/endoribonuclease IRE1 [EC:2.7.11.1 3.1.26.-]+ko04141//Protein processing in endoplasmic reticulum
arahy.Tifrunner.gnm1.ann1.27FSNF	14.586	5.066	-1.89593	0.0049485	0.000349942	XP_020998152.1|0.0e+00|uncharacterized protein LOC107488766 isoform X2 [Arachis duranensis]	K05658//ATP-binding cassette, subfamily B (MDR/TAP), member 1 [EC:7.6.2.2]+ko02010//ABC transporters;K14326//regulator of nonsense transcripts 1 [EC:3.6.4.-]+ko03015//mRNA surveillance pathway+ko03013//RNA transport;K17964//leucine-rich PPR motif-containing protein, mitochondrial;K01230//mannosyl-oligosaccharide alpha-1,2-mannosidase [EC:3.2.1.113]+ko04141//Protein processing in endoplasmic retic…
arahy.Tifrunner.gnm1.ann1.27GHF6	18.273	495.196	3.75139	2.90684e-05	7.36607e-07	AES64077.1|4.8e-06|transmembrane protein, putative [Medicago truncatula]
arahy.Tifrunner.gnm1.ann1.27HQCZ	2.466	40.866	3.25066	0.000126074	4.08722e-06	XP_015960640.1|7.0e-66|uncharacterized protein LOC107484605 [Arachis duranensis]
arahy.Tifrunner.gnm1.ann1.27M84H	0.696	2.03	1.03763	0.048653	0.00685832	XP_016177300.2|3.8e-192|thioredoxin-like fold domain-containing protein MRL7L, chloroplastic isoform X1 [Arachis ipaensis]
arahy.Tifrunner.gnm1.ann1.27TAQT	1.533	0.49	-1.94695	0.000973114	4.70166e-05	XP_015962617.1|3.9e-276|cytochrome P450 85A [Arachis duranensis]	K09590//brassinosteroid-6-oxidase 1 [EC:1.14.-.-]+ko00905//Brassinosteroid biosynthesis+ko01100//Metabolic pathways+ko01110//Biosynthesis of secondary metabolites;K09590//brassinosteroid-6-oxidase 1 [EC:1.14.-.-]+ko00905//Brassinosteroid biosynthesis+ko01100//Metabolic pathways+ko01110//Biosynthesis of secondary metabolites
arahy.Tifrunner.gnm1.ann1.2861FR	0.876	11.066	2.74679	0.00716414	0.000560576	XP_025701891.1|4.2e-227|gibberellin 20 oxidase 1-like [Arachis hypogaea]	K05282//gibberellin-44 dioxygenase [EC:1.14.11.12]+ko00904//Diterpenoid biosynthesis+ko01100//Metabolic pathways+ko01110//Biosynthesis of secondary metabolites
arahy.Tifrunner.gnm1.ann1.288BMH	313.61	172.08	-1.26574	0.00494968	0.000350111	XP_016197350.1|2.8e-110|uncharacterized protein LOC107638539 [Arachis ipaensis]
arahy.Tifrunner.gnm1.ann1.28A9UC	1.623	8.096	1.83898	2.27751e-05	5.58513e-07	XP_015953278.1|1.6e-51|aconitate hydratase, cytoplasmic [Arachis duranensis]	K01681//aconitate hydratase [EC:4.2.1.3]+ko00020//Citrate cycle (TCA cycle)+ko01230//Biosynthesis of amino acids+ko01100//Metabolic pathways+ko01110//Biosynthesis of secondary metabolites+ko01210//2-Oxocarboxylic acid metabolism+ko01200//Carbon metabolism+ko00630//Glyoxylate and dicarboxylate metabolism
arahy.Tifrunner.gnm1.ann1.28FBJ8	24.843	105.976	1.62156	0.00031316	1.19388e-05	XP_016205234.2|5.2e-135|uncharacterized protein LOC107645675 [Arachis ipaensis]
arahy.Tifrunner.gnm1.ann1.28RW3P	9.59	21.383	0.751023	0.0280917	0.00331707	XP_016187834.1|0.0e+00|probable methionine--tRNA ligase [Arachis ipaensis]	K01874//methionyl-tRNA synthetase [EC:6.1.1.10]+ko00970//Aminoacyl-tRNA biosynthesis+ko00450//Selenocompound metabolism;K01874//methionyl-tRNA synthetase [EC:6.1.1.10]+ko00970//Aminoacyl-tRNA biosynthesis+ko00450//Selenocompound metabolism;K01874//methionyl-tRNA synthetase [EC:6.1.1.10]+ko00970//Aminoacyl-tRNA biosynthesis+ko00450//Selenocompound metabolism
arahy.Tifrunner.gnm1.ann1.28WAQV	7.313	0.11	-5.14955	7.60537e-08	1.01322e-09	XP_025668353.1|3.0e-288|UDP-glycosyltransferase 92A1-like [Arachis hypogaea]	K13496//UDP-glucosyl transferase 73C [EC:2.4.1.-]
arahy.Tifrunner.gnm1.ann1.290HVK	4.563	0.94	-2.45331	0.00034145	1.32787e-05	XP_016181005.1|0.0e+00|5-methyltetrahydropteroyltriglutamate--homocysteine methyltransferase [Arachis ipaensis]	K00549//5-methyltetrahydropteroyltriglutamate--homocysteine methyltransferase [EC:2.1.1.14]+ko01230//Biosynthesis of amino acids+ko00450//Selenocompound metabolism+ko01100//Metabolic pathways+ko01110//Biosynthesis of secondary metabolites+ko00270//Cysteine and methionine metabolism
arahy.Tifrunner.gnm1.ann1.293ST4	10.62	2.47	-2.34835	0.0124002	0.00113164	XP_016189138.1|0.0e+00|protein phosphatase 2C 77 isoform X1 [Arachis ipaensis]	K14497//protein phosphatase 2C [EC:3.1.3.16]+ko04016//MAPK signaling pathway - plant+ko04075//Plant hormone signal transduction;K14497//protein phosphatase 2C [EC:3.1.3.16]+ko04016//MAPK signaling pathway - plant+ko04075//Plant hormone signal transduction
arahy.Tifrunner.gnm1.ann1.2965BP	0	1.673	6.06049	1.05908e-10	7.84682e-13	XP_025647253.1|0.0e+00|homeobox-leucine zipper protein HDG11-like [Arachis hypogaea]	K09338//homeobox-leucine zipper protein
arahy.Tifrunner.gnm1.ann1.296U9Y	25.003	8.496	-1.95183	5.71627e-05	1.63146e-06	XP_016205308.1|8.2e-192|putative F-box protein PP2-B12 [Arachis ipaensis]	K03188//urease accessory protein;K04733//interleukin-1 receptor-associated kinase 4 [EC:2.7.11.1]
arahy.Tifrunner.gnm1.ann1.297ZDF	0.616	2.66	1.66138	0.000267002	9.9562e-06	XP_025607002.1|0.0e+00|uncharacterized protein LOC112697854 isoform X1 [Arachis hypogaea]	K00232//acyl-CoA oxidase [EC:1.3.3.6]+ko04146//Peroxisome+ko00592//alpha-Linolenic acid metabolism+ko01100//Metabolic pathways+ko01110//Biosynthesis of secondary metabolites+ko01212//Fatty acid metabolism+ko01040//Biosynthesis of unsaturated fatty acids+ko00071//Fatty acid degradation;K08343//ubiquitin-like-conjugating enzyme ATG3+ko04136//Autophagy - other;K03580//ATP-dependent helicase HepA [EC…
arahy.Tifrunner.gnm1.ann1.2984HV	10.436	4.826	-1.53821	0.000580726	2.49574e-05	XP_016194816.1|3.9e-268|uncharacterized protein LOC107635760 [Arachis ipaensis]	K01637//isocitrate lyase [EC:4.1.3.1]+ko01100//Metabolic pathways+ko01110//Biosynthesis of secondary metabolites+ko01200//Carbon metabolism+ko00630//Glyoxylate and dicarboxylate metabolism;K01637//isocitrate lyase [EC:4.1.3.1]+ko01100//Metabolic pathways+ko01110//Biosynthesis of secondary metabolites+ko01200//Carbon metabolism+ko00630//Glyoxylate and dicarboxylate metabolism
arahy.Tifrunner.gnm1.ann1.2990BW	1.9	4.913	0.935501	0.00912417	0.000762186	XP_025609338.1|1.0e-249|bystin-like [Arachis hypogaea]	K14797//essential nuclear protein 1;K14797//essential nuclear protein 1
arahy.Tifrunner.gnm1.ann1.29BG5G	2.58	7.883	1.17347	0.0072201	0.00056677	XP_015933123.1|5.4e-95|calcineurin subunit B [Arachis duranensis]	K06268//serine/threonine-protein phosphatase 2B regulatory subunit
arahy.Tifrunner.gnm1.ann1.29C4GT	263.983	129.883	-1.43229	0.0421581	0.00564817	XP_016197671.1|8.1e-125|vesicle-associated membrane protein 721 [Arachis ipaensis]	K08511//vesicle-associated membrane protein 72
arahy.Tifrunner.gnm1.ann1.29DKEH	6.596	21.216	1.24833	0.0245076	0.00276279	XP_015934812.1|1.7e-46|39S ribosomal protein L41-A, mitochondrial [Arachis duranensis]	K17422//large subunit ribosomal protein L41
arahy.Tifrunner.gnm1.ann1.29XBMZ	0.353	2.596	2.33636	0.00660107	0.000503085	XP_016189330.1|2.9e-09|galacturonokinase isoform X2 [Arachis ipaensis]	K18677//galacturonokinase [EC:2.7.1.44]+ko00520//Amino sugar and nucleotide sugar metabolism
arahy.Tifrunner.gnm1.ann1.2A26X2	5.126	16.816	1.28285	0.0405833	0.00538057	XP_015935043.1|6.6e-72|ergosterol biosynthetic protein 28 [Arachis duranensis]
arahy.Tifrunner.gnm1.ann1.2A2X48	2.193	6.563	1.16669	0.0301993	0.0036497	XP_025617358.1|1.0e-226|metal tolerance protein C4-like [Arachis hypogaea]	K14696//solute carrier family 30 (zinc transporter), member 9;K14696//solute carrier family 30 (zinc transporter), member 9
arahy.Tifrunner.gnm1.ann1.2A7ZAY	6.09	1.626	-2.11527	0.00199179	0.000112897	XP_016189098.1|7.4e-201|growth-regulating factor 6-like isoform X1 [Arachis ipaensis]	K22382//WD repeat-containing protein 26;K20496//laurate 7-monooxygenase [EC:1.14.14.130];K15601//lysine-specific demethylase 3 [EC:1.14.11.-]
arahy.Tifrunner.gnm1.ann1.2ASK5S	2.326	6.603	1.03915	0.0217425	0.00236079	XP_025629572.1|1.1e-105|ABC transporter B family member 25-like isoform X1 [Arachis hypogaea]	K05657//ATP-binding cassette, subfamily B (MDR/TAP), member 10+ko02010//ABC transporters
arahy.Tifrunner.gnm1.ann1.2B8M3G	0.313	1.253	1.50866	0.0326347	0.00402557	XP_025663435.1|3.2e-282|histone-lysine N-methyltransferase ATX3-like isoform X1 [Arachis hypogaea]	K22155//E3 ubiquitin-protein ligase Jade-2 [EC:2.3.2.27];K11348//bromodomain and PHD finger-containing protein 1;K22155//E3 ubiquitin-protein ligase Jade-2 [EC:2.3.2.27];K11348//bromodomain and PHD finger-containing protein 1;K22155//E3 ubiquitin-protein ligase Jade-2 [EC:2.3.2.27];K22156//protein Jade-3
arahy.Tifrunner.gnm1.ann1.2BA4KG	16.626	36.386	0.719491	0.0268641	0.00312154	OEL20773.1|3.7e-44|Small nuclear ribonucleoprotein Sm D1, partial [Dichanthelium oligosanthes]	K11087//small nuclear ribonucleoprotein D1+ko03040//Spliceosome
arahy.Tifrunner.gnm1.ann1.2BCF73	5.18	174.34	3.61968	0.000918052	4.38931e-05
arahy.Tifrunner.gnm1.ann1.2BG7C4	2.12	10.07	1.80915	0.000689471	3.0722e-05	XP_025627190.1|1.5e-130|cyclin-dependent kinase inhibitor 7-like [Arachis hypogaea]
arahy.Tifrunner.gnm1.ann1.2BTG0R	92.973	71.516	-0.813613	0.0363421	0.00462895	XP_027369134.1|5.0e-86|ubiquitin-conjugating enzyme E2 2 isoform X2 [Abrus precatorius]	K10573//ubiquitin-conjugating enzyme E2 A [EC:2.3.2.23]+ko04120//Ubiquitin mediated proteolysis
arahy.Tifrunner.gnm1.ann1.2BXC31	1.213	3.66	1.12643	0.0372613	0.00479432	XP_020978626.1|1.7e-181|methionine aminopeptidase 1D, chloroplastic/mitochondrial [Arachis ipaensis]	K01265//methionyl aminopeptidase [EC:3.4.11.18]
arahy.Tifrunner.gnm1.ann1.2C2IG0	4.636	11.766	0.883793	0.038251	0.00497222	XP_016202036.1|0.0e+00|SNARE-interacting protein KEULE isoform X2 [Arachis ipaensis]	K15292//syntaxin-binding protein 1
arahy.Tifrunner.gnm1.ann1.2C6XEQ	1.81	0.056	-5.39215	2.69415e-19	6.88801e-22	XP_015948622.1|0.0e+00|BEL1-like homeodomain protein 4 [Arachis duranensis]	K16670//homeobox protein Meis2;K15613//homeobox protein Meis1;K16670//homeobox protein Meis2;K15613//homeobox protein Meis1
arahy.Tifrunner.gnm1.ann1.2C7MHE	13.313	4.033	-2.08579	0.000737127	3.36276e-05	XP_016190206.1|3.5e-270|polygalacturonase-1 non-catalytic subunit beta-like [Arachis ipaensis]	K06699//proteasome activator subunit 4+ko03050//Proteasome;K12472//epidermal growth factor receptor substrate 15+ko04144//Endocytosis
arahy.Tifrunner.gnm1.ann1.2C7VYD	0.166	0.006	-4.06693	0.000116299	3.72985e-06	XP_027359214.1|0.0e+00|ABC transporter C family member 10-like [Abrus precatorius]	K05666//ATP-binding cassette, subfamily C (CFTR/MRP), member 2+ko02010//ABC transporters
arahy.Tifrunner.gnm1.ann1.2CTJ9J	0.696	0.29	-1.63866	0.00114675	5.76598e-05	XP_015947988.1|0.0e+00|TMV resistance protein N-like isoform X1 [Arachis duranensis]	K22038//volume-regulated anion channel;K22038//volume-regulated anion channel
arahy.Tifrunner.gnm1.ann1.2D211K	2.636	1.223	-1.51104	0.000323637	1.24002e-05	XP_025698287.1|0.0e+00|BTB/POZ domain-containing protein NPY4-like isoform X1 [Arachis hypogaea]
arahy.Tifrunner.gnm1.ann1.2D2JRR	4.933	0.686	-2.4012	0.0486558	0.00685955	XP_015954507.1|1.3e-174|thaumatin-like protein 1b [Arachis duranensis]	K04733//interleukin-1 receptor-associated kinase 4 [EC:2.7.11.1]
arahy.Tifrunner.gnm1.ann1.2D36J9	0.273	17.833	4.75557	4.48684e-08	5.6264e-10	XP_016195630.1|5.2e-23|uncharacterized protein LOC107636646 [Arachis ipaensis]
arahy.Tifrunner.gnm1.ann1.2D4HG1	80.903	47.926	-1.11936	0.00159131	8.56309e-05	XP_020995463.1|0.0e+00|probable serine/threonine-protein kinase At1g54610 [Arachis duranensis]	K08819//cyclin-dependent kinase 12/13 [EC:2.7.11.22 2.7.11.23];K08819//cyclin-dependent kinase 12/13 [EC:2.7.11.22 2.7.11.23];K08819//cyclin-dependent kinase 12/13 [EC:2.7.11.22 2.7.11.23];K08819//cyclin-dependent kinase 12/13 [EC:2.7.11.22 2.7.11.23]
arahy.Tifrunner.gnm1.ann1.2DN1X0	11.64	2.166	-2.27172	0.0343904	0.00430172	XP_015950003.1|1.6e-207|transcription factor AS1 [Arachis duranensis]	K09422//transcription factor MYB, plant
arahy.Tifrunner.gnm1.ann1.2DQF79	1.71	12.59	2.25617	0.00921592	0.000771934	XP_016161900.1|2.4e-232|transcription factor MYB56 isoform X1 [Arachis ipaensis]	K09422//transcription factor MYB, plant
arahy.Tifrunner.gnm1.ann1.2E0FT9	3.533	2.806	-0.804208	0.00904786	0.000754238	XP_020986294.1|0.0e+00|protein PHOTOPERIOD-INDEPENDENT EARLY FLOWERING 1 isoform X3 [Arachis duranensis]	K11320//E1A-binding protein p400 [EC:3.6.4.-];K11320//E1A-binding protein p400 [EC:3.6.4.-]
arahy.Tifrunner.gnm1.ann1.2E1B03	4.683	2.9	-1.10246	0.00367177	0.000240817	XP_020995660.1|7.2e-45|uncharacterized protein LOC107483126 isoform X1 [Arachis duranensis]	K09550//prefoldin subunit 4
arahy.Tifrunner.gnm1.ann1.2E9KT7	0.763	3.3	1.67043	0.00853606	0.000700468	XP_015966372.1|8.5e-115|meiotic nuclear division protein 1 homolog [Arachis duranensis]	K00658//2-oxoglutarate dehydrogenase E2 component (dihydrolipoamide succinyltransferase) [EC:2.3.1.61]+ko00310//Lysine degradation+ko00020//Citrate cycle (TCA cycle)+ko01100//Metabolic pathways+ko01110//Biosynthesis of secondary metabolites+ko01200//Carbon metabolism;K02910//large subunit ribosomal protein L31e+ko03010//Ribosome;K00658//2-oxoglutarate dehydrogenase E2 component (dihydrolipoamide …
arahy.Tifrunner.gnm1.ann1.2ED5FZ	1.933	6.32	1.28448	0.004056	0.000272154	XP_016183155.1|2.0e-109|mitochondrial inner membrane protease ATP23 homolog isoform X1 [Arachis ipaensis]	K18156//mitochondrial inner membrane protease ATP23 [EC:3.4.24.-]
arahy.Tifrunner.gnm1.ann1.2EPV6W	3.453	1.066	-2.0541	0.00228677	0.000133713	XP_025655296.1|0.0e+00|U-box domain-containing protein 18-like [Arachis hypogaea]	K08332//vacuolar protein 8
arahy.Tifrunner.gnm1.ann1.2EZS4K	60.22	16.116	-2.20641	5.94342e-06	1.25594e-07	XP_025691306.1|2.5e-283|ent-kaurenoic acid oxidase 2-like [Arachis hypogaea]	K04123//ent-kaurenoic acid monooxygenase [EC:1.14.14.107]+ko00904//Diterpenoid biosynthesis+ko01100//Metabolic pathways+ko01110//Biosynthesis of secondary metabolites
arahy.Tifrunner.gnm1.ann1.2F0WHB	11.24	7.193	-0.99784	0.0481165	0.00676094	XP_025623406.1|0.0e+00|potassium transporter 2-like [Arachis hypogaea]	K03549//KUP system potassium uptake protein;K03549//KUP system potassium uptake protein
arahy.Tifrunner.gnm1.ann1.2F1JWB	4.44	14.643	1.29265	0.00987131	0.000842265	OMO77813.1|0.0e+00|GH3 auxin-responsive promoter [Corchorus capsularis]	K14487//auxin responsive GH3 gene family+ko04075//Plant hormone signal transduction
arahy.Tifrunner.gnm1.ann1.2F6CI2	7.676	1.64	-2.14306	0.0423362	0.0056888	XP_016174786.1|2.7e-133|early nodulin-like protein 3 [Arachis ipaensis]
arahy.Tifrunner.gnm1.ann1.2F8F1S	1.04	5.433	1.92634	5.72483e-07	9.34938e-09	XP_015962617.1|1.9e-275|cytochrome P450 85A [Arachis duranensis]	K09590//brassinosteroid-6-oxidase 1 [EC:1.14.-.-]+ko00905//Brassinosteroid biosynthesis+ko01100//Metabolic pathways+ko01110//Biosynthesis of secondary metabolites;K09590//brassinosteroid-6-oxidase 1 [EC:1.14.-.-]+ko00905//Brassinosteroid biosynthesis+ko01100//Metabolic pathways+ko01110//Biosynthesis of secondary metabolites
arahy.Tifrunner.gnm1.ann1.2F9JPV	1.863	0.093	-3.99914	5.52702e-05	1.56973e-06	XP_025685945.1|0.0e+00|receptor-like protein kinase HERK 1 isoform X1 [Arachis hypogaea]	K04733//interleukin-1 receptor-associated kinase 4 [EC:2.7.11.1]
arahy.Tifrunner.gnm1.ann1.2FBG5I	5.94	4.693	-0.746874	0.00733133	0.000577484	OIV94211.1|1.8e-200|hypothetical protein TanjilG_28150 [Lupinus angustifolius]	K21989//calcium permeable stress-gated cation channel;K01228//mannosyl-oligosaccharide glucosidase [EC:3.2.1.106]+ko04141//Protein processing in endoplasmic reticulum+ko00510//N-Glycan biosynthesis+ko01100//Metabolic pathways;K22846//S-sulfo-L-cysteine synthase (O-acetyl-L-serine-dependent) [EC:2.5.1.144]+ko01100//Metabolic pathways+ko00270//Cysteine and methionine metabolism
arahy.Tifrunner.gnm1.ann1.2FHK03	2.316	0.37	-2.96766	4.25219e-09	4.23762e-11	XP_025630897.1|0.0e+00|threonine synthase 1, chloroplastic-like [Arachis hypogaea]	K01733//threonine synthase [EC:4.2.3.1]+ko00750//Vitamin B6 metabolism+ko01230//Biosynthesis of amino acids+ko01100//Metabolic pathways+ko01110//Biosynthesis of secondary metabolites+ko00260//Glycine, serine and threonine metabolism
arahy.Tifrunner.gnm1.ann1.2FK0GQ	15.873	11.956	-0.799008	0.0292875	0.00350093	XP_025615945.1|0.0e+00|uncharacterized protein LOC112708048 isoform X1 [Arachis hypogaea]	K03514//non-canonical poly(A) RNA polymerase PAPD5/7 [EC:2.7.7.19]+ko03018//RNA degradation;K09264//MADS-box transcription factor, plant;K03514//non-canonical poly(A) RNA polymerase PAPD5/7 [EC:2.7.7.19]+ko03018//RNA degradation;K09264//MADS-box transcription factor, plant
arahy.Tifrunner.gnm1.ann1.2FQ9M1	19.583	10.246	-1.36354	0.00717371	0.000561575	XP_025604932.1|3.6e-14|la-related protein 1C-like [Arachis hypogaea]	K03671//thioredoxin 1;K03671//thioredoxin 1;K03671//thioredoxin 1;K18757//la-related protein 1;K03671//thioredoxin 1
arahy.Tifrunner.gnm1.ann1.2FSM7R	1.323	5.41	1.58629	0.00034439	1.3405e-05	XP_021593473.1|1.4e-123|uncharacterized oxidoreductase At1g06690, chloroplastic isoform X2 [Manihot esculenta]	K05275//pyridoxine 4-dehydrogenase [EC:1.1.1.65]+ko00750//Vitamin B6 metabolism+ko01100//Metabolic pathways
arahy.Tifrunner.gnm1.ann1.2FXK3X	16.533	6.746	-1.68843	0.00164029	8.90365e-05	XP_016174449.1|0.0e+00|uncharacterized protein LOC107617205 [Arachis ipaensis]	K00232//acyl-CoA oxidase [EC:1.3.3.6]+ko04146//Peroxisome+ko00592//alpha-Linolenic acid metabolism+ko01100//Metabolic pathways+ko01110//Biosynthesis of secondary metabolites+ko01212//Fatty acid metabolism+ko01040//Biosynthesis of unsaturated fatty acids+ko00071//Fatty acid degradation;K08343//ubiquitin-like-conjugating enzyme ATG3+ko04136//Autophagy - other;K03580//ATP-dependent helicase HepA [EC…
arahy.Tifrunner.gnm1.ann1.2G0Z8B	6.363	2.403	-1.67206	0.00919321	0.000769552	XP_016189279.1|2.2e-121|peroxiredoxin Q, chloroplastic [Arachis ipaensis]	K03564//peroxiredoxin Q/BCP [EC:1.11.1.15]
arahy.Tifrunner.gnm1.ann1.2G66YZ	0.206	4.706	3.7928	1.79891e-08	2.05869e-10	XP_027347556.1|1.2e-286|probable indole-3-acetic acid-amido synthetase GH3.1 [Abrus precatorius]	K14487//auxin responsive GH3 gene family+ko04075//Plant hormone signal transduction
arahy.Tifrunner.gnm1.ann1.2GQ0W5	9.073	21.853	0.842724	0.00681259	0.000524419	XP_025702605.1|6.3e-179|copper chaperone for superoxide dismutase, chloroplastic/cytosolic-like isoform X1 [Arachis hypogaea]	K04569//copper chaperone for superoxide dismutase
arahy.Tifrunner.gnm1.ann1.2H0Q3A	5.866	2.093	-1.72926	0.0181298	0.00185154	XP_016193638.1|4.1e-135|bidirectional sugar transporter N3-like [Arachis ipaensis]	K15382//solute carrier family 50 (sugar transporter)
arahy.Tifrunner.gnm1.ann1.2H5V0G	14.416	44.02	1.18298	0.00919619	0.000769961	XP_015956553.1|2.2e-286|ultraviolet-B receptor UVR8 isoform X2 [Arachis duranensis]	K10614//E3 ubiquitin-protein ligase HERC3 [EC:2.3.2.26]+ko04120//Ubiquitin mediated proteolysis
arahy.Tifrunner.gnm1.ann1.2HEE5R	15.396	8.436	-1.29372	0.0123286	0.00112158	XP_015957618.1|5.1e-254|chaperone protein dnaJ A6, chloroplastic [Arachis duranensis]	K03686//molecular chaperone DnaJ
arahy.Tifrunner.gnm1.ann1.2HI4J5	71.16	23.896	-1.91167	0.0178934	0.0018209	XP_016204924.1|3.0e-161|zinc finger CCCH domain-containing protein 14 [Arachis ipaensis]	K13210//far upstream element-binding protein
arahy.Tifrunner.gnm1.ann1.2I2XLP	0.616	0.083	-2.67185	0.0218976	0.00238894	XP_015957993.1|6.3e-238|F-box/kelch-repeat protein At1g67480 [Arachis duranensis]	K14308//nuclear pore complex protein Nup54+ko03013//RNA transport;K17535//serine/threonine-protein kinase TNNI3K [EC:2.7.11.1];K10457//kelch-like protein 20;K10446//kelch-like protein 8
arahy.Tifrunner.gnm1.ann1.2I4AA8	0.7	2.32	1.24625	0.0279399	0.00329368	XP_025607092.1|0.0e+00|uncharacterized protein LOC112697924 isoform X2 [Arachis hypogaea]	K15449//tRNA wybutosine-synthesizing protein 1 [EC:4.1.3.44]
arahy.Tifrunner.gnm1.ann1.2IHJ4M	8.473	0.236	-3.47969	0.00683512	0.000526986	XP_016176918.1|0.0e+00|uncharacterized protein LOC107619190 [Arachis ipaensis]	K09527//DnaJ homolog subfamily C member 7
arahy.Tifrunner.gnm1.ann1.2IUT9R	8.163	3.346	-1.68309	0.004176	0.000282716	XP_015954568.1|3.8e-237|tryptophan aminotransferase-related protein 2 isoform X2 [Arachis duranensis]	K16903//L-tryptophan---pyruvate aminotransferase [EC:2.6.1.99]+ko00380//Tryptophan metabolism+ko01100//Metabolic pathways
arahy.Tifrunner.gnm1.ann1.2J0DRT	1.146	3.006	0.952384	0.0082159	0.000668309	XP_025698820.1|4.0e-245|probable protein phosphatase 2C 80 [Arachis hypogaea]	K17508//protein phosphatase PTC7 [EC:3.1.3.16]
arahy.Tifrunner.gnm1.ann1.2J1BD7	3.076	0.796	-2.42557	2.31161e-05	5.68886e-07	XP_025682475.1|2.8e-248|homeobox protein knotted-1-like 3 [Arachis hypogaea]	K16670//homeobox protein Meis2;K15613//homeobox protein Meis1;K16670//homeobox protein Meis2;K15613//homeobox protein Meis1
arahy.Tifrunner.gnm1.ann1.2J433J	3.293	7.56	0.757214	0.048739	0.00687806	XP_025605525.1|7.4e-184|ELMO domain-containing protein A-like [Arachis hypogaea]	K19241//engulfment and cell motility protein 3;K18985//engulfment and cell motility protein 2
arahy.Tifrunner.gnm1.ann1.2J79JM	0.033	4.133	4.24912	0.000158729	5.36671e-06	XP_015966172.2|5.8e-119|miraculin [Arachis duranensis]
arahy.Tifrunner.gnm1.ann1.2JFH0F	0.306	0.03	-3.01807	0.0117124	0.00105045	XP_015967382.1|1.2e-305|putative transporter arsB [Arachis duranensis]	K14430//phosphate transporter
arahy.Tifrunner.gnm1.ann1.2K29ML	4.32	3.45	-0.739115	0.0217965	0.00237007	XP_016161987.1|0.0e+00|arogenate dehydrogenase 1, chloroplastic [Arachis ipaensis]	K15227//arogenate dehydrogenase (NADP+), plant [EC:1.3.1.78]+ko01230//Biosynthesis of amino acids+ko01100//Metabolic pathways+ko01110//Biosynthesis of secondary metabolites+ko00400//Phenylalanine, tyrosine and tryptophan biosynthesis
arahy.Tifrunner.gnm1.ann1.2KJI71	2.426	11.156	1.74534	1.93098e-06	3.54312e-08	XP_020988191.1|9.7e-26|phosphatidylinositol 4-kinase beta 1 isoform X5 [Arachis duranensis]	K19801//phosphatidylinositol 4-kinase B [EC:2.7.1.67]+ko01100//Metabolic pathways+ko04070//Phosphatidylinositol signaling system+ko00562//Inositol phosphate metabolism
arahy.Tifrunner.gnm1.ann1.2KKJ6X	10.693	2.133	-2.51759	0.00432393	0.000294825	XP_015958310.1|2.0e-81|uncharacterized protein LOC107482379 isoform X2 [Arachis duranensis]
arahy.Tifrunner.gnm1.ann1.2KLD4P	27.03	19.733	-0.889791	0.0363078	0.00462239	XP_025654862.1|0.0e+00|probable apyrase 6 [Arachis hypogaea]	K01510//apyrase [EC:3.6.1.5]+ko00230//Purine metabolism+ko00240//Pyrimidine metabolism
arahy.Tifrunner.gnm1.ann1.2KR8AX	33.346	82.51	0.895517	0.0125479	0.00114966	XP_016162341.1|4.3e-52|glutaredoxin [Arachis ipaensis]	K03676//glutaredoxin 3
arahy.Tifrunner.gnm1.ann1.2KYZ1C	0.58	0.07	-2.89032	0.00680758	0.000523915	XP_020967145.1|0.0e+00|disease resistance protein RML1A-like [Arachis ipaensis]	K19613//leucine-rich repeat protein SHOC2
arahy.Tifrunner.gnm1.ann1.2L2RSC	7.656	3.563	-1.50833	5.19927e-05	1.45949e-06	XP_025658959.1|3.6e-211|CASP-like protein 4A3 [Arachis hypogaea]
arahy.Tifrunner.gnm1.ann1.2L7D1S	62.186	33.626	-1.30406	4.50189e-05	1.22536e-06	XP_025638534.1|2.4e-75|glutathione S-transferase DHAR3, chloroplastic-like [Arachis hypogaea]	K21888//glutathione dehydrogenase/transferase [EC:1.8.5.1 2.5.1.18]+ko01100//Metabolic pathways+ko00053//Ascorbate and aldarate metabolism+ko00480//Glutathione metabolism
arahy.Tifrunner.gnm1.ann1.2LCT5X	0.543	1.73	1.21382	0.0319723	0.0039214	XP_025609579.1|0.0e+00|root phototropism protein 2-like [Arachis hypogaea]
arahy.Tifrunner.gnm1.ann1.2LQ1ZN	17.533	5.886	-1.96837	0.000143021	4.73859e-06	XP_016184171.1|0.0e+00|protein NUCLEAR FUSION DEFECTIVE 4 [Arachis ipaensis]	K14794//ribosomal RNA-processing protein 12
arahy.Tifrunner.gnm1.ann1.2LS7ZQ	11.536	8.97	-0.777091	0.0378717	0.00490367	XP_015967503.1|4.4e-79|uncharacterized protein LOC107491217 isoform X2 [Arachis duranensis]	K11877//proteasome assembly chaperone 3;K11877//proteasome assembly chaperone 3;K11877//proteasome assembly chaperone 3
arahy.Tifrunner.gnm1.ann1.2M0NJC	7.016	6.04	-0.638658	0.047682	0.00668731	XP_016162589.1|3.8e-118|protein CREG1 isoform X1 [Arachis ipaensis]
arahy.Tifrunner.gnm1.ann1.2M7K4U	14.103	2.53	-2.46005	0.0283254	0.00335538	XP_025639995.1|0.0e+00|9-cis-epoxycarotenoid dioxygenase NCED3, chloroplastic-like [Arachis hypogaea]	K09840//9-cis-epoxycarotenoid dioxygenase [EC:1.13.11.51]+ko00906//Carotenoid biosynthesis+ko01100//Metabolic pathways+ko01110//Biosynthesis of secondary metabolites
arahy.Tifrunner.gnm1.ann1.2M8W8F	7.15	2.46	-1.92842	0.000428357	1.73661e-05	XP_016202160.1|0.0e+00|uncharacterized protein At5g41620 isoform X2 [Arachis ipaensis]	K18626//trichohyalin
arahy.Tifrunner.gnm1.ann1.2MB6KR	211.273	777.936	1.45262	0.00215003	0.000123886	XP_015952283.1|3.3e-76|probable histone H2B.1 [Arachis duranensis]	K11252//histone H2B
arahy.Tifrunner.gnm1.ann1.2MM3YT	53.613	7.8	-2.84756	0.0024153	0.000143715	XP_025663058.1|9.7e-224|F-box/kelch-repeat protein At1g57790-like [Arachis hypogaea]	K10206//LL-diaminopimelate aminotransferase [EC:2.6.1.83]+ko00300//Lysine biosynthesis+ko01230//Biosynthesis of amino acids+ko01100//Metabolic pathways+ko01110//Biosynthesis of secondary metabolites
arahy.Tifrunner.gnm1.ann1.2MPX2Y	1.563	7.716	1.817	5.30117e-05	1.48994e-06	XP_016198312.1|1.1e-110|ethylene-responsive transcription factor-like protein At4g13040 [Arachis ipaensis]
arahy.Tifrunner.gnm1.ann1.2MX35J	11.696	8.43	-0.90108	0.0153791	0.00149413	XP_027345693.1|0.0e+00|cullin-3A [Abrus precatorius]	K03869//cullin 3+ko04120//Ubiquitin mediated proteolysis;K14289//exportin-5+ko03013//RNA transport;K03869//cullin 3+ko04120//Ubiquitin mediated proteolysis;K03869//cullin 3+ko04120//Ubiquitin mediated proteolysis
arahy.Tifrunner.gnm1.ann1.2N4YKD	3.28	12.556	1.48052	0.000241281	8.79148e-06	XP_025689855.1|7.4e-87|SKP1-like protein 11 isoform X7 [Arachis hypogaea]	K03094//S-phase kinase-associated protein 1+ko04141//Protein processing in endoplasmic reticulum+ko04120//Ubiquitin mediated proteolysis
arahy.Tifrunner.gnm1.ann1.2N8YK5	3.003	1.183	-1.74964	0.00651827	0.000494754	XP_025701969.1|0.0e+00|homeobox-leucine zipper protein ANTHOCYANINLESS 2-like isoform X2 [Arachis hypogaea]	K09338//homeobox-leucine zipper protein;K09338//homeobox-leucine zipper protein
arahy.Tifrunner.gnm1.ann1.2NH314	3.363	0.946	-2.09566	0.0176965	0.00179221	XP_016177274.1|1.2e-119|ras-related protein RABC2a [Arachis ipaensis]	K07910//Ras-related protein Rab-18
arahy.Tifrunner.gnm1.ann1.2NJL2D	0.486	0	-3.1814	0.0205521	0.00218751	XP_025698524.1|4.8e-156|transcription factor MYB36-like [Arachis hypogaea]	K09422//transcription factor MYB, plant;K09422//transcription factor MYB, plant
arahy.Tifrunner.gnm1.ann1.2NS234	4.406	13.153	1.11612	5.15872e-05	1.44272e-06	XP_016204739.1|2.3e-88|inositol-pentakisphosphate 2-kinase isoform X1 [Arachis ipaensis]	K10572//inositol-pentakisphosphate 2-kinase [EC:2.7.1.158]+ko01100//Metabolic pathways+ko04070//Phosphatidylinositol signaling system+ko00562//Inositol phosphate metabolism;K10572//inositol-pentakisphosphate 2-kinase [EC:2.7.1.158]+ko01100//Metabolic pathways+ko04070//Phosphatidylinositol signaling system+ko00562//Inositol phosphate metabolism;K10572//inositol-pentakisphosphate 2-kinase [EC:2.7.1…
arahy.Tifrunner.gnm1.ann1.2P3YG5	12.25	10.006	-0.713517	0.0120178	0.00108333	XP_016162497.1|3.5e-209|E3 ubiquitin-protein ligase SINAT5 isoform X1 [Arachis ipaensis]	K04506//E3 ubiquitin-protein ligase SIAH1 [EC:2.3.2.27]+ko04120//Ubiquitin mediated proteolysis
arahy.Tifrunner.gnm1.ann1.2P40EC	36.876	10.916	-2.10463	0.00158788	8.52877e-05	XP_015958079.1|2.6e-212|uncharacterized protein LOC107482188 isoform X2 [Arachis duranensis]	K14638//solute carrier family 15 (peptide/histidine transporter), member 3/4;K19307//25S rRNA (uracil2634-N3)-methyltransferase [EC:2.1.1.313]
arahy.Tifrunner.gnm1.ann1.2P95X7	7.13	0.373	-3.02666	0.0218976	0.00238894	XP_016203854.1|4.5e-90|uncharacterized protein LOC107644499 isoform X1 [Arachis ipaensis]
arahy.Tifrunner.gnm1.ann1.2PG163	47.806	0.113	-8.67213	1.69671e-50	6.197e-54	XP_015961062.1|3.0e-137|ferritin, chloroplastic [Arachis duranensis]	K00522//ferritin heavy chain [EC:1.16.3.2]
arahy.Tifrunner.gnm1.ann1.2Q7BCI	8.273	3.333	-1.64548	0.000331826	1.27716e-05	XP_016205720.1|0.0e+00|boron transporter 1 [Arachis ipaensis]	K06573//solute carrier family 4 (anion exchanger), member 1;K13862//solute carrier family 4 (sodium borate transporter), member 11;K04733//interleukin-1 receptor-associated kinase 4 [EC:2.7.11.1];K06573//solute carrier family 4 (anion exchanger), member 1;K13862//solute carrier family 4 (sodium borate transporter), member 11;K04733//interleukin-1 receptor-associated kinase 4 [EC:2.7.11.1]
arahy.Tifrunner.gnm1.ann1.2QR0TK	7.246	2.246	-2.07658	6.38243e-05	1.86044e-06	XP_014509403.1|5.4e-247|F-box/kelch-repeat protein At1g55270 isoform X1 [Vigna radiata var. radiata]	K17535//serine/threonine-protein kinase TNNI3K [EC:2.7.11.1];K10443//kelch-like protein 2/3
arahy.Tifrunner.gnm1.ann1.2QVW8D	2.543	9.833	1.41092	0.0190635	0.00197906	XP_020983769.1|1.4e-28|sucrose transport protein SUT3-like isoform X2 [Arachis duranensis]	K15378//solute carrier family 45, member 1/2/4
arahy.Tifrunner.gnm1.ann1.2QY0R3	7.266	3.28	-1.54021	0.0380132	0.00492743	XP_025663483.1|0.0e+00|uncharacterized protein LOC112758905 [Arachis hypogaea]	K14400//pre-mRNA cleavage complex 2 protein Pcf11+ko03015//mRNA surveillance pathway
arahy.Tifrunner.gnm1.ann1.2R0HNS	0.556	2.48	1.7113	0.0149895	0.00144428	XP_016182523.1|0.0e+00|probable DNA helicase MCM9 isoform X1 [Arachis ipaensis]	K10738//DNA helicase MCM9 [EC:3.6.4.12];K10738//DNA helicase MCM9 [EC:3.6.4.12];K10738//DNA helicase MCM9 [EC:3.6.4.12]
arahy.Tifrunner.gnm1.ann1.2R0TK7	38.26	26.86	-0.944148	0.044926	0.0061712	XP_015973313.1|1.2e-232|KIN17-like protein [Arachis duranensis]	K13102//DNA/RNA-binding protein KIN17
arahy.Tifrunner.gnm1.ann1.2R15UA	14.823	12.49	-0.662626	0.00569145	0.000416042	XP_025608883.1|0.0e+00|nitrate regulatory gene2 protein [Arachis hypogaea]	K03029//26S proteasome regulatory subunit N10+ko03050//Proteasome;K03029//26S proteasome regulatory subunit N10+ko03050//Proteasome
arahy.Tifrunner.gnm1.ann1.2S52N0	0.816	2.233	1.02096	0.0269956	0.00314245	XP_025622607.1|0.0e+00|protein WVD2-like 7 isoform X1 [Arachis hypogaea]
arahy.Tifrunner.gnm1.ann1.2S6U7G	13.566	27.41	0.59908	0.045838	0.0063459	XP_025604528.1|7.4e-148|vacuolar protein sorting-associated protein 27-like isoform X2 [Arachis hypogaea]	K00921//1-phosphatidylinositol-3-phosphate 5-kinase [EC:2.7.1.150]+ko04145//Phagosome+ko01100//Metabolic pathways+ko04070//Phosphatidylinositol signaling system+ko00562//Inositol phosphate metabolism
arahy.Tifrunner.gnm1.ann1.2SG61S	0.063	0.56	2.42427	0.0100255	0.00085917	XP_016207045.2|0.0e+00|putative cysteine-rich receptor-like protein kinase 43 [Arachis ipaensis]	K04733//interleukin-1 receptor-associated kinase 4 [EC:2.7.11.1]
arahy.Tifrunner.gnm1.ann1.2SUK7S	2.693	0	-6.73212	7.96422e-14	3.78147e-16	XP_016188963.1|9.3e-203|GATA transcription factor 21 [Arachis ipaensis]	K21630//GATA-type zinc finger protein 1
arahy.Tifrunner.gnm1.ann1.2T4TQI	27.356	9.963	-1.72544	0.00303532	0.000189255	XP_016171355.1|1.7e-225|CBS domain-containing protein CBSX5 [Arachis ipaensis]
arahy.Tifrunner.gnm1.ann1.2TAV4H	1.55	4.02	0.941401	0.00179882	9.96131e-05	XP_020993625.1|0.0e+00|pentatricopeptide repeat-containing protein At4g04790, mitochondrial isoform X1 [Arachis duranensis]	K17964//leucine-rich PPR motif-containing protein, mitochondrial;K17964//leucine-rich PPR motif-containing protein, mitochondrial
arahy.Tifrunner.gnm1.ann1.2TF7P0	1.36	0.346	-2.105	0.0127861	0.00117861	XP_025669173.1|0.0e+00|homeobox-leucine zipper protein ROC2-like [Arachis hypogaea]	K09338//homeobox-leucine zipper protein
arahy.Tifrunner.gnm1.ann1.2TKZ7Y	0.733	2.706	1.43379	0.047542	0.00666284	XP_020969781.1|1.7e-42|uncharacterized protein LOC110268225 [Arachis ipaensis]	K22155//E3 ubiquitin-protein ligase Jade-2 [EC:2.3.2.27];K22156//protein Jade-3;K11348//bromodomain and PHD finger-containing protein 1
arahy.Tifrunner.gnm1.ann1.2TQQ6M	9.206	19.22	0.646597	0.0395784	0.00521292	XP_025619695.1|1.0e-107|transcription factor bHLH104-like [Arachis hypogaea]	K07560//D-aminoacyl-tRNA deacylase [EC:3.1.1.96]
arahy.Tifrunner.gnm1.ann1.2TSU5I	8.54	5.006	-1.16404	0.00185431	0.000103653	XP_016188928.1|0.0e+00|AP-3 complex subunit delta [Arachis ipaensis]	K12396//AP-3 complex subunit delta
arahy.Tifrunner.gnm1.ann1.2TV28S	2.33	0.786	-1.9992	0.0079457	0.00064177	XP_015931593.1|4.8e-139|cytochrome P450 72A15 [Arachis duranensis]	K07428//cytochrome P450 family 4 subfamily X [EC:1.14.14.1];K07426//cytochrome P450 family 4 subfamily B polypeptide 1 [EC:1.14.14.1];K07425//long-chain fatty acid omega-monooxygenase [EC:1.14.14.80]+ko00590//Arachidonic acid metabolism+ko01100//Metabolic pathways+ko00071//Fatty acid degradation;K07428//cytochrome P450 family 4 subfamily X [EC:1.14.14.1];K07426//cytochrome P450 family 4 subfamily…
arahy.Tifrunner.gnm1.ann1.2TW5YI	15.866	9.106	-1.22684	0.00744096	0.000589096	XP_025641817.1|0.0e+00|squamous cell carcinoma antigen recognized by T-cells 3-like [Arachis hypogaea]	K22611//squamous cell carcinoma antigen recognized by T-cells 3
arahy.Tifrunner.gnm1.ann1.2U5QAW	2.37	0.48	-2.38177	0.0225462	0.00248099	XP_025620409.1|2.2e-106|transcription factor stalky-like isoform X2 [Arachis hypogaea]
arahy.Tifrunner.gnm1.ann1.2U7QKV	9.7	6.676	-0.955273	0.00830614	0.000677383	XP_015955590.1|0.0e+00|myosin-11 [Arachis duranensis]	K21110//cingulin-like protein 1;K20478//golgin subfamily B member 1
arahy.Tifrunner.gnm1.ann1.2UC4WV	2.24	6.193	1.04611	0.0126585	0.00116509	XP_025604826.1|2.1e-261|inositol-pentakisphosphate 2-kinase-like [Arachis hypogaea]	K10572//inositol-pentakisphosphate 2-kinase [EC:2.7.1.158]+ko01100//Metabolic pathways+ko04070//Phosphatidylinositol signaling system+ko00562//Inositol phosphate metabolism
arahy.Tifrunner.gnm1.ann1.2UVC2V	6.69	4.023	-1.15678	0.0245564	0.00277139	XP_025645746.1|0.0e+00|LOW QUALITY PROTEIN: SAC3 family protein B-like [Arachis hypogaea]	K03126//transcription initiation factor TFIID subunit 12+ko03022//Basal transcription factors
arahy.Tifrunner.gnm1.ann1.2V00G0	3.266	12.37	1.50115	0.00550132	0.000398986	XP_015961521.1|4.4e-54|C2 domain-containing protein At1g63220 isoform X3 [Arachis duranensis]	K01803//triosephosphate isomerase (TIM) [EC:5.3.1.1]+ko00010//Glycolysis / Gluconeogenesis+ko01230//Biosynthesis of amino acids+ko01100//Metabolic pathways+ko00051//Fructose and mannose metabolism+ko01110//Biosynthesis of secondary metabolites+ko00710//Carbon fixation in photosynthetic organisms+ko01200//Carbon metabolism+ko00562//Inositol phosphate metabolism;K12486//stromal membrane-associated …
arahy.Tifrunner.gnm1.ann1.2V0WQW	1.793	5.983	1.3139	0.0120565	0.00108933	XP_016167278.1|3.8e-259|calmodulin-binding receptor-like cytoplasmic kinase 2 [Arachis ipaensis]	K04733//interleukin-1 receptor-associated kinase 4 [EC:2.7.11.1]
arahy.Tifrunner.gnm1.ann1.2V8120	10.223	3.906	-1.802	0.0102874	0.000887584	XP_025684320.1|0.0e+00|protein EMBRYONIC FLOWER 1-like isoform X4 [Arachis hypogaea]
arahy.Tifrunner.gnm1.ann1.2VSR2R	4.203	1.526	-1.81727	0.00183406	0.000102011	XP_025621863.1|3.2e-97|uncharacterized protein LOC112714471 [Arachis hypogaea]	K09597//signal peptide peptidase-like 2B [EC:3.4.23.-]
arahy.Tifrunner.gnm1.ann1.2W1LLW	6.183	12.67	0.62185	0.0400456	0.00529605	XP_015942513.1|0.0e+00|exocyst complex component SEC5B isoform X1 [Arachis duranensis]	K17637//exocyst complex component 2
arahy.Tifrunner.gnm1.ann1.2W47TI	21.22	16.703	-0.742904	0.0418837	0.00560179	XP_015953434.1|2.0e-144|E3 ubiquitin-protein ligase RMA1H1 isoform X1 [Arachis duranensis]	K10666//E3 ubiquitin-protein ligase RNF5 [EC:2.3.2.27]+ko04141//Protein processing in endoplasmic reticulum
arahy.Tifrunner.gnm1.ann1.2W5S4G	4.876	2.036	-1.62989	0.00151755	8.04211e-05	XP_015959287.1|3.0e-98|putative protein TPRXL [Arachis duranensis]
arahy.Tifrunner.gnm1.ann1.2WDS0D	8.913	5.166	-1.15386	0.00678724	0.000522232	XP_025604521.1|0.0e+00|protein trichome birefringence-like [Arachis hypogaea]
arahy.Tifrunner.gnm1.ann1.2WEY8Z	1.53	5.506	1.41015	0.0120407	0.00108707	XP_025623585.1|5.6e-287|probable receptor-like protein kinase At1g80640 isoform X2 [Arachis hypogaea]	K04733//interleukin-1 receptor-associated kinase 4 [EC:2.7.11.1];K04733//interleukin-1 receptor-associated kinase 4 [EC:2.7.11.1]
arahy.Tifrunner.gnm1.ann1.2WG9D2	3.633	10.113	0.969196	0.0171864	0.00172411	XP_016170373.1|3.5e-126|protein FRA10AC1 [Arachis ipaensis]	K13121//protein FRA10AC1;K13121//protein FRA10AC1
arahy.Tifrunner.gnm1.ann1.2WQ4QV	0.573	2.656	1.66418	0.0205794	0.00219191	XP_020961354.1|4.2e-26|uncharacterized protein LOC107647515 [Arachis ipaensis]
arahy.Tifrunner.gnm1.ann1.2WW2WS	5.79	4.19	-0.869678	0.00213869	0.00012312	XP_016178735.1|1.5e-191|AT-hook motif nuclear-localized protein 9 [Arachis ipaensis]	K23047//E3 ubiquitin-protein ligase UNKL [EC:2.3.2.27]
arahy.Tifrunner.gnm1.ann1.2WY12S	28.706	7.39	-2.3001	0.000394743	1.57837e-05	XP_016204681.1|0.0e+00|serine/threonine receptor-like kinase NFP [Arachis ipaensis]	K04733//interleukin-1 receptor-associated kinase 4 [EC:2.7.11.1]
arahy.Tifrunner.gnm1.ann1.2XHF5V	0.246	2.32	2.57815	0.00141991	7.44564e-05	XP_016174006.1|1.5e-92|remorin [Arachis ipaensis]	K08360//cytochrome b-561 [EC:7.2.1.3];K22455//estrogen receptor-binding fragment-associated gene 9 protein
arahy.Tifrunner.gnm1.ann1.2XR4L9	1.643	0.673	-1.62716	0.0300622	0.00363066	XP_016181154.1|0.0e+00|phosphoinositide phospholipase C 6 isoform X1 [Arachis ipaensis]	K05857//phosphatidylinositol phospholipase C, delta [EC:3.1.4.11]+ko01100//Metabolic pathways+ko04070//Phosphatidylinositol signaling system+ko00562//Inositol phosphate metabolism
arahy.Tifrunner.gnm1.ann1.2XVX2B	4.96	12.356	0.894707	0.0206051	0.00219537	XP_016162596.1|4.3e-84|nuclear pore complex protein NUP62 [Arachis ipaensis]	K14306//nuclear pore complex protein Nup62+ko03013//RNA transport
arahy.Tifrunner.gnm1.ann1.2Y1E4X	1.926	6.48	1.29102	0.0373788	0.00481854	XP_025617896.1|7.0e-33|uncharacterized protein LOC112710037 isoform X1 [Arachis hypogaea]	K12126//phytochrome-interacting factor 3+ko04712//Circadian rhythm - plant+ko04075//Plant hormone signal transduction;K12126//phytochrome-interacting factor 3+ko04712//Circadian rhythm - plant+ko04075//Plant hormone signal transduction
arahy.Tifrunner.gnm1.ann1.2Y1E96	0.856	19.596	3.58628	4.80839e-05	1.31882e-06	XP_020972208.1|0.0e+00|berberine bridge enzyme-like 17 [Arachis ipaensis]	K22395//cinnamyl-alcohol dehydrogenase [EC:1.1.1.195]+ko01100//Metabolic pathways+ko01110//Biosynthesis of secondary metabolites+ko00940//Phenylpropanoid biosynthesis
arahy.Tifrunner.gnm1.ann1.2Y2T3J	0.32	3.746	2.62996	0.01862	0.00191974	XP_025625280.1|1.9e-67|protein TRANSPARENT TESTA 9-like [Arachis hypogaea]	K19513//protein CLEC16A
arahy.Tifrunner.gnm1.ann1.2Y96X3	1.83	0.15	-3.43074	0.00024795	9.08461e-06	XP_025684234.1|5.3e-190|GDSL esterase/lipase At5g22810-like [Arachis hypogaea]	K00679//phospholipid:diacylglycerol acyltransferase [EC:2.3.1.158]+ko01100//Metabolic pathways+ko00561//Glycerolipid metabolism;K10691//E3 ubiquitin-protein ligase UBR4 [EC:2.3.2.27];K14209//solute carrier family 36 (proton-coupled amino acid transporter);K01188//beta-glucosidase [EC:3.2.1.21]+ko01100//Metabolic pathways+ko00500//Starch and sucrose metabolism+ko01110//Biosynthesis of secondary me…
arahy.Tifrunner.gnm1.ann1.2YAK67	2.556	0.113	-4.26031	2.84364e-07	4.32751e-09	XP_025689353.1|3.6e-217|methyl-CpG-binding domain-containing protein 13-like [Arachis hypogaea]	K04733//interleukin-1 receptor-associated kinase 4 [EC:2.7.11.1]
arahy.Tifrunner.gnm1.ann1.2YC2I5	17.896	15.016	-0.652156	0.0447372	0.00613592	XP_016175338.1|0.0e+00|glutamate--tRNA ligase, cytoplasmic isoform X1 [Arachis ipaensis]	K01885//glutamyl-tRNA synthetase [EC:6.1.1.17]+ko00860//Porphyrin and chlorophyll metabolism+ko00970//Aminoacyl-tRNA biosynthesis+ko01100//Metabolic pathways+ko01110//Biosynthesis of secondary metabolites
arahy.Tifrunner.gnm1.ann1.2YKG1T	26.273	16.01	-1.07716	0.0121253	0.00109817	XP_015954892.1|0.0e+00|protein NUCLEAR FUSION DEFECTIVE 4 [Arachis duranensis]	K14794//ribosomal RNA-processing protein 12
arahy.Tifrunner.gnm1.ann1.2YRL0L	4.066	0.033	-5.80757	4.62217e-10	3.89891e-12	XP_016177227.1|0.0e+00|auxin response factor 16 isoform X1 [Arachis ipaensis]	K14486//auxin response factor+ko04075//Plant hormone signal transduction
arahy.Tifrunner.gnm1.ann1.2YSW8E	21.73	6.646	-2.12879	6.43933e-06	1.37529e-07	XP_016175037.1|0.0e+00|tripeptidyl-peptidase 2 [Arachis ipaensis]	K01280//tripeptidyl-peptidase II [EC:3.4.14.10];K01280//tripeptidyl-peptidase II [EC:3.4.14.10]
arahy.Tifrunner.gnm1.ann1.2Z77FC	76.623	190.083	0.855374	0.0267089	0.00309282	XP_020983148.1|1.0e-103|HMG-Y-related protein A-like [Arachis duranensis]	K11275//histone H1/5
arahy.Tifrunner.gnm1.ann1.2ZW1BF	0	0.613	3.56473	0.00446376	0.000307291	XP_025669796.1|7.5e-134|uncharacterized protein PFB0765w-like isoform X1 [Arachis hypogaea]
arahy.Tifrunner.gnm1.ann1.303ZYM	0	0.376	3.54047	0.0050457	0.000358307	XP_016197781.1|1.9e-214|stilbene synthase 3-like [Arachis ipaensis]	K00660//chalcone synthase [EC:2.3.1.74]+ko04712//Circadian rhythm - plant+ko01100//Metabolic pathways+ko01110//Biosynthesis of secondary metabolites+ko00941//Flavonoid biosynthesis
arahy.Tifrunner.gnm1.ann1.305ARZ	0.566	0	-4.28761	0.000462565	1.90265e-05	OVA07059.1|9.9e-199|NmrA-like [Macleaya cordata]	K23050//phenylcoumaran benzylic ether reductase [EC:1.3.1.-]
arahy.Tifrunner.gnm1.ann1.30A6BG	33.81	9.206	-1.98216	0.0279349	0.00329115	XP_016165866.1|7.1e-144|oxygen-evolving enhancer protein 2, chloroplastic [Arachis ipaensis]	K02717//photosystem II oxygen-evolving enhancer protein 2+ko01100//Metabolic pathways+ko00195//Photosynthesis
arahy.Tifrunner.gnm1.ann1.30DIRF	0.046	0.573	2.65977	0.0293628	0.00351146	XP_025610350.1|2.6e-115|uncharacterized protein LOC112703214 [Arachis hypogaea]
arahy.Tifrunner.gnm1.ann1.30MLP8	0.653	3.24	1.86675	0.0105445	0.00091751	XP_015971524.1|3.6e-60|uncharacterized protein LOC107495007 isoform X2 [Arachis duranensis]
arahy.Tifrunner.gnm1.ann1.30RAY8	0.543	0.056	-2.59021	0.0422206	0.00566153	XP_025701538.1|1.8e-232|alpha-dioxygenase 1-like [Arachis hypogaea]	K10529//alpha-dioxygenase [EC:1.-.-.-]+ko00592//alpha-Linolenic acid metabolism
arahy.Tifrunner.gnm1.ann1.30VNIJ	44.65	30.81	-0.970356	0.0334856	0.0041635	XP_016183009.1|0.0e+00|protein SUPPRESSOR OF GENE SILENCING 3 [Arachis ipaensis]
arahy.Tifrunner.gnm1.ann1.31BJ59	0.406	0.1	-2.167	0.0403819	0.00535106	XP_016182101.1|5.0e-262|anthocyanidin 3-O-glucosyltransferase 7-like [Arachis ipaensis]	K12930//anthocyanidin 3-O-glucosyltransferase [EC:2.4.1.115]+ko01100//Metabolic pathways+ko01110//Biosynthesis of secondary metabolites+ko00942//Anthocyanin biosynthesis
arahy.Tifrunner.gnm1.ann1.31DU23	79.773	41.583	-1.36278	0.0137783	0.00129978	XP_016175435.1|6.8e-118|ras-related protein RABE1a [Arachis ipaensis]	K07901//Ras-related protein Rab-8A+ko04144//Endocytosis
arahy.Tifrunner.gnm1.ann1.31F6F0	2.78	0.35	-3.27542	2.75249e-13	1.39786e-15	XP_027346575.1|1.1e-259|UDP-glucose 6-dehydrogenase 1-like [Abrus precatorius]	K00012//UDPglucose 6-dehydrogenase [EC:1.1.1.22]+ko00520//Amino sugar and nucleotide sugar metabolism+ko00040//Pentose and glucuronate interconversions+ko01100//Metabolic pathways+ko00053//Ascorbate and aldarate metabolism;K00012//UDPglucose 6-dehydrogenase [EC:1.1.1.22]+ko00520//Amino sugar and nucleotide sugar metabolism+ko00040//Pentose and glucuronate interconversions+ko01100//Metabolic pathw…
arahy.Tifrunner.gnm1.ann1.31J2YT	1.02	0.146	-2.95087	9.17801e-05	2.84294e-06	XP_015973709.1|7.0e-200|protein IQ-DOMAIN 1 [Arachis duranensis]
arahy.Tifrunner.gnm1.ann1.31L8TN	1.22	0.1	-3.60449	4.95567e-06	1.02781e-07	XP_016177208.1|0.0e+00|uncharacterized protein LOC107619431 isoform X2 [Arachis ipaensis]	K20285//Rab9 effector protein with kelch motifs
arahy.Tifrunner.gnm1.ann1.31NY14	4.356	15.5	1.32433	0.049614	0.00704901
arahy.Tifrunner.gnm1.ann1.31P5C8	0.616	3.513	1.87008	0.0164765	0.0016361	XP_025648260.1|4.5e-61|uncharacterized protein LOC112743257 [Arachis hypogaea]
arahy.Tifrunner.gnm1.ann1.31PAIA	0.246	1.096	1.60302	0.014775	0.00141667	XP_025609506.1|4.8e-143|probable polyamine oxidase 4 isoform X2 [Arachis hypogaea]	K17839//polyamine oxidase [EC:1.5.3.17 1.5.3.-]+ko00410//beta-Alanine metabolism+ko00330//Arginine and proline metabolism;K17839//polyamine oxidase [EC:1.5.3.17 1.5.3.-]+ko00410//beta-Alanine metabolism+ko00330//Arginine and proline metabolism
arahy.Tifrunner.gnm1.ann1.31R89H	10.71	2.923	-2.18229	3.68008e-05	9.69031e-07	XP_025624253.1|1.1e-261|cytochrome P450 85A-like [Arachis hypogaea]	K09590//brassinosteroid-6-oxidase 1 [EC:1.14.-.-]+ko00905//Brassinosteroid biosynthesis+ko01100//Metabolic pathways+ko01110//Biosynthesis of secondary metabolites
arahy.Tifrunner.gnm1.ann1.31YFLV	27.74	10.65	-1.78131	2.86108e-08	3.46831e-10	XP_025619960.1|0.0e+00|coatomer subunit alpha-1-like [Arachis hypogaea]	K05236//coatomer subunit alpha
arahy.Tifrunner.gnm1.ann1.324M6F	12.676	362.45	3.73666	8.11526e-05	2.43943e-06	KRH44744.1|1.2e-17|hypothetical protein GLYMA_08G228600 [Glycine max]
arahy.Tifrunner.gnm1.ann1.3263BZ	268.426	0.876	-5.00896	1.65468e-05	3.92539e-07	XP_025698817.1|0.0e+00|vicilin-like seed storage protein At2g18540 [Arachis hypogaea]	K18626//trichohyalin
arahy.Tifrunner.gnm1.ann1.32A9M8	1.966	8.33	1.62063	0.00121668	6.18742e-05	XP_016161786.1|4.5e-136|pyridoxal kinase isoform X1 [Arachis ipaensis]	K00868//pyridoxine kinase [EC:2.7.1.35]+ko00750//Vitamin B6 metabolism+ko01100//Metabolic pathways;K00868//pyridoxine kinase [EC:2.7.1.35]+ko00750//Vitamin B6 metabolism+ko01100//Metabolic pathways
arahy.Tifrunner.gnm1.ann1.32CIDB	10.126	1.426	-2.1925	8.93108e-05	2.74626e-06	XP_025698869.1|6.5e-201|late embryogenesis abundant protein 14-like [Arachis hypogaea]	K20254//perilipin-4;K20254//perilipin-4;K15777//4,5-DOPA dioxygenase extradiol [EC:1.13.11.-]+ko00965//Betalain biosynthesis
arahy.Tifrunner.gnm1.ann1.32CIDN	5.136	15.056	1.11018	5.60744e-05	1.59594e-06	XP_016182230.1|0.0e+00|protein IQ-DOMAIN 1 [Arachis ipaensis]	K14411//RNA-binding protein Musashi+ko03015//mRNA surveillance pathway
arahy.Tifrunner.gnm1.ann1.32EWNN	6.66	17.026	0.892589	0.0493119	0.00699045	XP_025608983.1|3.6e-61|putative phosphatidylglycerol/phosphatidylinositol transfer protein DDB_G0282179 [Arachis hypogaea]
arahy.Tifrunner.gnm1.ann1.32JQZQ	53.74	16.513	-2.06412	0.00170256	9.3098e-05	XP_025623486.1|0.0e+00|uncharacterized protein LOC112715883 [Arachis hypogaea]
arahy.Tifrunner.gnm1.ann1.32LR34	38.346	30.46	-0.960752	3.69964e-05	9.75141e-07	XP_016186985.1|7.7e-111|protein RER1A [Arachis ipaensis]	K14857//AdoMet-dependent rRNA methyltransferase SPB1 [EC:2.1.1.-]
arahy.Tifrunner.gnm1.ann1.32MEWD	18.323	1.683	-2.89162	0.0199319	0.00210041	XP_016189033.1|2.0e-128|heme oxygenase 1, chloroplastic [Arachis ipaensis]	K21480//heme oxygenase (biliverdin-producing, ferredoxin) [EC:1.14.15.20]+ko00860//Porphyrin and chlorophyll metabolism+ko01100//Metabolic pathways+ko01110//Biosynthesis of secondary metabolites
arahy.Tifrunner.gnm1.ann1.32PDNQ	0.936	7.153	2.29635	0.00823829	0.00067099	XP_015933306.1|1.7e-94|auxin-induced protein 22C [Arachis duranensis]	K14484//auxin-responsive protein IAA+ko04075//Plant hormone signal transduction
arahy.Tifrunner.gnm1.ann1.32RTH6	1.746	225.036	5.70811	7.05126e-13	3.78948e-15
arahy.Tifrunner.gnm1.ann1.32T4T6	18.063	8.733	-1.46224	0.0100056	0.000856873	XP_025624376.1|1.8e-218|E3 ubiquitin-protein ligase Praja-2-like [Arachis hypogaea]	K11982//E3 ubiquitin-protein ligase RNF115/126 [EC:2.3.2.27];K11274//chromosome transmission fidelity protein 4
arahy.Tifrunner.gnm1.ann1.32U02B	2.76	9.813	1.34092	0.0412456	0.00549564	XP_025661042.1|1.9e-104|dehydrogenase/reductase SDR family member on chromosome X-like isoform X1 [Arachis hypogaea]	K11170//dehydrogenase/reductase SDR family member X [EC:1.1.-.-];K11153//retinol dehydrogenase 12 [EC:1.1.1.300]+ko01100//Metabolic pathways;K11170//dehydrogenase/reductase SDR family member X [EC:1.1.-.-];K12581//CCR4-NOT transcription complex subunit 7/8+ko03018//RNA degradation;K11170//dehydrogenase/reductase SDR family member X [EC:1.1.-.-];K12581//CCR4-NOT transcription complex subunit 7/8+k…
arahy.Tifrunner.gnm1.ann1.32WLBW	5.143	0.8	-2.58112	0.0201452	0.00212674	XP_015963484.1|6.5e-176|protein PIN-LIKES 3 [Arachis duranensis]	K07088//uncharacterized protein;K07088//uncharacterized protein
arahy.Tifrunner.gnm1.ann1.32ZMRL	7.94	42	1.96775	2.47012e-05	6.15199e-07	XP_025610833.1|2.3e-168|protein HEAT INTOLERANT 4-like isoform X1 [Arachis hypogaea]
arahy.Tifrunner.gnm1.ann1.338AQV	9.396	4.1	-1.60409	0.000722441	3.25932e-05	XP_015969267.1|5.4e-172|probable flavin-containing monooxygenase 1 [Arachis duranensis]	K00485//dimethylaniline monooxygenase (N-oxide forming) [EC:1.14.13.8]
arahy.Tifrunner.gnm1.ann1.338AY0	4.913	3.45	-0.925588	0.00434731	0.000296918	XP_020972113.1|0.0e+00|uncharacterized protein LOC107626125 isoform X1 [Arachis ipaensis]
arahy.Tifrunner.gnm1.ann1.33FPJE	1.993	0.476	-2.12237	0.0235439	0.00262354	XP_015946376.1|2.0e-159|putative uncharacterized protein DDB_G0277255 [Arachis duranensis]
arahy.Tifrunner.gnm1.ann1.33GLRJ	51.68	28.056	-1.30665	0.00600773	0.000445431	XP_016193966.1|8.8e-148|reticulon-like protein B5 [Arachis ipaensis]	K20721//reticulon-1;K20723//reticulon-3
arahy.Tifrunner.gnm1.ann1.33PIHY	0.35	2.09	2.10233	1.4217e-05	3.301e-07	XP_025621908.1|1.6e-271|uncharacterized protein LOC112714509 isoform X2 [Arachis hypogaea]	K19475//WAS/WASL-interacting protein+ko04144//Endocytosis
arahy.Tifrunner.gnm1.ann1.33R3MR	0.423	1.693	1.56716	0.00348392	0.000224437	XP_025618089.1|0.0e+00|uncharacterized protein LOC112710177 isoform X4 [Arachis hypogaea]	K07466//replication factor A1+ko03420//Nucleotide excision repair+ko03030//DNA replication+ko03440//Homologous recombination+ko03430//Mismatch repair
arahy.Tifrunner.gnm1.ann1.33W0XH	109.09	56.663	-1.35088	3.21767e-10	2.65262e-12	XP_016170535.1|8.9e-109|MAP7 domain-containing protein 2 [Arachis ipaensis]	K14822//rRNA-processing protein CGR1
arahy.Tifrunner.gnm1.ann1.341EN6	15.593	54.45	1.37464	0.0187072	0.00192938	XP_015933549.1|5.1e-40|probable small nuclear ribonucleoprotein E [Arachis duranensis]	K11097//small nuclear ribonucleoprotein E+ko03040//Spliceosome
arahy.Tifrunner.gnm1.ann1.344JWA	0.926	0.066	-3.83629	4.85166e-07	7.74618e-09	XP_025626435.1|7.4e-310|protein NUCLEAR FUSION DEFECTIVE 4-like [Arachis hypogaea]
arahy.Tifrunner.gnm1.ann1.349KCY	21.243	2.736	-3.01584	0.000575579	2.46461e-05	XP_025621339.1|1.7e-161|lectin CPL-like [Arachis hypogaea]	K04733//interleukin-1 receptor-associated kinase 4 [EC:2.7.11.1]
arahy.Tifrunner.gnm1.ann1.34FQ5A	3.563	2.936	-0.693226	0.0148001	0.00142011	ACJ26769.1|0.0e+00|AO2 [Arachis hypogaea]	K09842//abscisic-aldehyde oxidase [EC:1.2.3.14]+ko00906//Carotenoid biosynthesis+ko01100//Metabolic pathways+ko01110//Biosynthesis of secondary metabolites
arahy.Tifrunner.gnm1.ann1.34G3CR	4.39	0.83	-2.41017	0.00775491	0.000622449	XP_025652101.1|5.0e-147|uncharacterized protein LOC112748107 isoform X1 [Arachis hypogaea]
arahy.Tifrunner.gnm1.ann1.34KNR9	4.876	1.006	-2.62668	4.75984e-10	4.03159e-12	XP_016181652.1|0.0e+00|uncharacterized protein LOC107623788 [Arachis ipaensis]	K00036//glucose-6-phosphate 1-dehydrogenase [EC:1.1.1.49 1.1.1.363]+ko00030//Pentose phosphate pathway+ko01100//Metabolic pathways+ko01110//Biosynthesis of secondary metabolites+ko01200//Carbon metabolism+ko00480//Glutathione metabolism;K12200//programmed cell death 6-interacting protein+ko04144//Endocytosis
arahy.Tifrunner.gnm1.ann1.34KTSL	17.516	6.616	-1.73484	5.48246e-05	1.55519e-06	XP_025689845.1|0.0e+00|translocase of chloroplast 159, chloroplastic-like [Arachis hypogaea]	K00031//isocitrate dehydrogenase [EC:1.1.1.42]+ko04146//Peroxisome+ko00020//Citrate cycle (TCA cycle)+ko01230//Biosynthesis of amino acids+ko01100//Metabolic pathways+ko01110//Biosynthesis of secondary metabolites+ko01210//2-Oxocarboxylic acid metabolism+ko01200//Carbon metabolism+ko00480//Glutathione metabolism;K14306//nuclear pore complex protein Nup62+ko03013//RNA transport
arahy.Tifrunner.gnm1.ann1.34RET0	0.846	2.65	1.20585	0.0423118	0.00568185	XP_016208092.1|3.7e-184|AT-hook motif nuclear-localized protein 7-like [Arachis ipaensis]	K23047//E3 ubiquitin-protein ligase UNKL [EC:2.3.2.27]
arahy.Tifrunner.gnm1.ann1.34XY90	35.67	14.376	-1.69532	0.0172896	0.00173829	XP_016194772.1|6.1e-94|uncharacterized protein LOC107635731 [Arachis ipaensis]
arahy.Tifrunner.gnm1.ann1.350PIT	0.993	3.503	1.38179	0.000957574	4.60992e-05	XP_020973378.1|1.5e-70|poly [ADP-ribose] polymerase 3 isoform X2 [Arachis ipaensis]	K10798//poly [ADP-ribose] polymerase [EC:2.4.2.30]+ko03410//Base excision repair
arahy.Tifrunner.gnm1.ann1.353MUE	30.033	21.263	-0.911288	0.000532826	2.2454e-05	XP_016161986.1|5.1e-207|U5 small nuclear ribonucleoprotein 40 kDa protein [Arachis ipaensis]	K12857//Prp8 binding protein+ko03040//Spliceosome
arahy.Tifrunner.gnm1.ann1.35A5BC	0.496	2.796	1.90134	0.0428957	0.00578936	XP_025621088.1|0.0e+00|uncharacterized protein LOC112712413 [Arachis hypogaea]	K01051//pectinesterase [EC:3.1.1.11]+ko00040//Pentose and glucuronate interconversions+ko01100//Metabolic pathways;K04733//interleukin-1 receptor-associated kinase 4 [EC:2.7.11.1]
arahy.Tifrunner.gnm1.ann1.35HHHP	4.993	18.503	1.34585	0.0412414	0.00549423
arahy.Tifrunner.gnm1.ann1.35I091	57.536	23.223	-1.71391	0.000838202	3.92445e-05	XP_016179929.1|8.4e-264|F-box/kelch-repeat protein At3g23880-like isoform X1 [Arachis ipaensis]	K11649//SWI/SNF related-matrix-associated actin-dependent regulator of chromatin subfamily C;K15030//translation initiation factor 3 subunit M
arahy.Tifrunner.gnm1.ann1.35K0FL	0.013	0.46	3.10041	0.0100733	0.000865202	XP_025699519.1|3.5e-237|tryptophan aminotransferase-related protein 1-like [Arachis hypogaea]	K16903//L-tryptophan---pyruvate aminotransferase [EC:2.6.1.99]+ko00380//Tryptophan metabolism+ko01100//Metabolic pathways
arahy.Tifrunner.gnm1.ann1.35MH8V	14.193	10.47	-0.863635	0.00253389	0.000152438	XP_025640065.1|0.0e+00|signal recognition particle subunit SRP72-like [Arachis hypogaea]	K03108//signal recognition particle subunit SRP72+ko03060//Protein export;K03108//signal recognition particle subunit SRP72+ko03060//Protein export
arahy.Tifrunner.gnm1.ann1.35X7C5	2.62	1.08	-1.67128	9.47207e-05	2.94885e-06	XP_025619488.1|3.4e-251|loricrin-like [Arachis hypogaea]	K02184//formin 2
arahy.Tifrunner.gnm1.ann1.35X8AA	3.303	0.693	-2.30496	0.0399949	0.00528656	XP_016201031.1|8.6e-277|4-coumarate--CoA ligase 2 isoform X1 [Arachis ipaensis]	K01904//4-coumarate--CoA ligase [EC:6.2.1.12]+ko00130//Ubiquinone and other terpenoid-quinone biosynthesis+ko01100//Metabolic pathways+ko01110//Biosynthesis of secondary metabolites+ko00940//Phenylpropanoid biosynthesis+ko00360//Phenylalanine metabolism
arahy.Tifrunner.gnm1.ann1.35XI12	27.13	10.116	-1.81417	0.00305328	0.000190535	XP_015948700.1|0.0e+00|serine/threonine receptor-like kinase NFP [Arachis duranensis]	K04733//interleukin-1 receptor-associated kinase 4 [EC:2.7.11.1];K04733//interleukin-1 receptor-associated kinase 4 [EC:2.7.11.1]
arahy.Tifrunner.gnm1.ann1.35ZHSZ	16.676	12.31	-0.912369	0.0039659	0.000265074	RDY06632.1|8.4e-208|putative protein phosphatase 2C 60, partial [Mucuna pruriens]	K01102//pyruvate dehydrogenase phosphatase [EC:3.1.3.43];K01102//pyruvate dehydrogenase phosphatase [EC:3.1.3.43]
arahy.Tifrunner.gnm1.ann1.369WQ5	0.433	0.236	-1.27132	0.0225401	0.00247993	XP_025615958.1|0.0e+00|protein TSS-like [Arachis hypogaea]	K03255//protein TIF31
arahy.Tifrunner.gnm1.ann1.36D870	32.223	16.783	-1.3664	0.00205295	0.000117152	XP_016189441.1|0.0e+00|uncharacterized protein LOC107630739 [Arachis ipaensis]	K03006//DNA-directed RNA polymerase II subunit RPB1 [EC:2.7.7.6]+ko03020//RNA polymerase
arahy.Tifrunner.gnm1.ann1.36G14Q	0.876	0.08	-3.24384	0.001441	7.58133e-05	XP_025698610.1|9.0e-288|scarecrow-like protein 32 [Arachis hypogaea]	K14494//DELLA protein+ko04075//Plant hormone signal transduction
arahy.Tifrunner.gnm1.ann1.36GALV	14.08	7.696	-1.29622	0.00694874	0.000537782	XP_015967867.1|0.0e+00|peroxisome biogenesis protein 5 isoform X1 [Arachis duranensis]	K13342//peroxin-5+ko04146//Peroxisome
arahy.Tifrunner.gnm1.ann1.36N5BX	3.236	21.45	2.14163	0.0156801	0.00153264	XP_016196620.1|1.2e-65|uncharacterized protein LOC107637854 [Arachis ipaensis]
arahy.Tifrunner.gnm1.ann1.36T17X	0.946	4.436	1.71113	0.000809527	3.77048e-05	XP_016184001.1|3.4e-142|protein TIC 56, chloroplastic [Arachis ipaensis]	K02987//small subunit ribosomal protein S4e+ko03010//Ribosome
arahy.Tifrunner.gnm1.ann1.370AXC	2.093	0.053	-3.91251	0.00105561	5.2012e-05	XP_016203205.1|0.0e+00|cytochrome P450 82A3 [Arachis ipaensis]	K23136//fraxetin 5-hydroxylase [EC:1.14.14.164]
arahy.Tifrunner.gnm1.ann1.37A62C	33.54	13.646	-1.58966	0.0356067	0.00450402	XP_016196956.1|3.6e-193|calmodulin-binding transcription activator 4 [Arachis ipaensis]	K21596//calmodulin-binding transcription activator;K21596//calmodulin-binding transcription activator;K21596//calmodulin-binding transcription activator;K21596//calmodulin-binding transcription activator
arahy.Tifrunner.gnm1.ann1.37DISZ	2.41	0.456	-2.59583	0.00246685	0.000147577	XP_025643153.1|0.0e+00|receptor protein kinase TMK1-like [Arachis hypogaea]	K00924//kinase [EC:2.7.1.-]
arahy.Tifrunner.gnm1.ann1.37DWZ9	0.186	2.49	3.22387	1.46921e-09	1.34407e-11	XP_025668606.1|0.0e+00|protein GAMETE EXPRESSED 3-like [Arachis hypogaea]	K13128//zinc finger CCHC domain-containing protein 8
arahy.Tifrunner.gnm1.ann1.37H86D	0.946	0.223	-2.1271	0.025979	0.00297577	XP_025681507.1|7.1e-151|uncharacterized protein LOC112783002 [Arachis hypogaea]
arahy.Tifrunner.gnm1.ann1.37HJI4	7.76	5.8	-0.828284	0.00736691	0.000581696	XP_025647121.1|3.3e-189|probable purine permease 5 isoform X3 [Arachis hypogaea]	K07893//Ras-related protein Rab-6A;K00850//6-phosphofructokinase 1 [EC:2.7.1.11]+ko00010//Glycolysis / Gluconeogenesis+ko00030//Pentose phosphate pathway+ko01230//Biosynthesis of amino acids+ko03018//RNA degradation+ko01100//Metabolic pathways+ko00052//Galactose metabolism+ko00051//Fructose and mannose metabolism+ko01110//Biosynthesis of secondary metabolites+ko01200//Carbon metabolism
arahy.Tifrunner.gnm1.ann1.37HJXT	16.913	53.463	1.23201	0.046339	0.00644426	XP_015962002.1|5.2e-114|probable tyrosine-protein phosphatase At1g05000 isoform X1 [Arachis duranensis]	K18045//tyrosine-protein phosphatase SIW14 [EC:3.1.3.48]
arahy.Tifrunner.gnm1.ann1.37QJR4	2.026	0.38	-2.34789	0.0487501	0.00688133	XP_025607062.1|0.0e+00|inactive protein kinase SELMODRAFT_444075-like [Arachis hypogaea]	K04733//interleukin-1 receptor-associated kinase 4 [EC:2.7.11.1]
arahy.Tifrunner.gnm1.ann1.37WV86	4.203	2.053	-1.40435	0.0117414	0.00105392	XP_025608486.1|3.3e-252|putative BPI/LBP family protein At1g04970 [Arachis hypogaea]	K05399//lipopolysaccharide-binding protein
arahy.Tifrunner.gnm1.ann1.37XEK7	26.433	7.94	-2.13708	1.36439e-12	7.64096e-15	XP_015940574.1|9.8e-226|uncharacterized protein LOC107466114 [Arachis duranensis]
arahy.Tifrunner.gnm1.ann1.37ZKFY	22.48	12.23	-1.26531	2.31698e-05	5.71015e-07	XP_025611101.1|3.9e-172|uncharacterized protein LOC112703736 [Arachis hypogaea]
arahy.Tifrunner.gnm1.ann1.380HSJ	0.153	1.003	2.13353	0.0340865	0.00425303	XP_025688460.1|5.1e-143|homeobox-leucine zipper protein HAT22-like [Arachis hypogaea]	K09338//homeobox-leucine zipper protein
arahy.Tifrunner.gnm1.ann1.384K0G	0	0.17	2.79971	0.0463646	0.00644945	XP_015967299.1|6.7e-46|heavy metal-associated isoprenylated plant protein 19-like isoform X1 [Arachis duranensis]
arahy.Tifrunner.gnm1.ann1.385NRS	6.43	4.4	-0.979543	0.0467959	0.00652736	XP_025698593.1|0.0e+00|BTB/POZ domain-containing protein NPY4-like [Arachis hypogaea]
arahy.Tifrunner.gnm1.ann1.38D1EG	0.92	6.026	2.21602	7.60684e-06	1.64449e-07	XP_016187776.1|4.3e-35|peptidyl-prolyl cis-trans isomerase NIMA-interacting 4 [Arachis ipaensis]	K09579//peptidyl-prolyl cis-trans isomerase NIMA-interacting 4 [EC:5.2.1.8]
arahy.Tifrunner.gnm1.ann1.38DUJZ	3.063	1.73	-1.21248	0.049598	0.00704586	XP_016182214.1|1.7e-230|uncharacterized protein At4g15970 [Arachis ipaensis]	K20784//arabinosyltransferase [EC:2.4.2.-]+ko00514//Other types of O-glycan biosynthesis;K20892//beta-arabinofuranosyltransferase [EC:2.4.2.-];K11714//rhamnogalacturonan II specific xylosyltransferase [EC:2.4.2.-];K20783//arabinosyltransferase [EC:2.4.2.-]+ko00514//Other types of O-glycan biosynthesis
arahy.Tifrunner.gnm1.ann1.38UJZE	80.113	300.89	1.48036	8.51818e-05	2.5941e-06	PNT61710.1|3.4e-51|hypothetical protein BRADI_5g19358v3, partial [Brachypodium distachyon]	K11254//histone H4
arahy.Tifrunner.gnm1.ann1.38ZYM9	0.833	6.13	2.31397	0.0105126	0.000912903	XP_025698908.1|1.1e-32|uncharacterized protein LOC112800715 [Arachis hypogaea]
arahy.Tifrunner.gnm1.ann1.390KDZ	0.743	2.393	1.26778	0.000942507	4.52919e-05	XP_016167403.1|3.8e-128|protein DCL, chloroplastic [Arachis ipaensis]	K16251//DNA-directed RNA polymerase V subunit 1 [EC:2.7.7.6]
arahy.Tifrunner.gnm1.ann1.397MFZ	27.416	24.53	-0.565561	0.0351974	0.00443511	XP_015937658.1|0.0e+00|CLPTM1-like membrane protein cnrB [Arachis duranensis]	K18643//katanin p80 WD40 repeat-containing subunit B1;K00232//acyl-CoA oxidase [EC:1.3.3.6]+ko04146//Peroxisome+ko00592//alpha-Linolenic acid metabolism+ko01100//Metabolic pathways+ko01110//Biosynthesis of secondary metabolites+ko01212//Fatty acid metabolism+ko01040//Biosynthesis of unsaturated fatty acids+ko00071//Fatty acid degradation
arahy.Tifrunner.gnm1.ann1.399FKM	0.736	3.13	1.5788	0.00352412	0.000228069	XP_027331909.1|6.5e-266|5'-nucleotidase domain-containing protein DDB_G0275467 isoform X2 [Abrus precatorius]	K01081//5'-nucleotidase [EC:3.1.3.5]+ko00230//Purine metabolism+ko01100//Metabolic pathways+ko00760//Nicotinate and nicotinamide metabolism+ko01110//Biosynthesis of secondary metabolites+ko00240//Pyrimidine metabolism
arahy.Tifrunner.gnm1.ann1.39HIQW	3.546	2.55	-0.898346	0.0161902	0.00159714	XP_015963472.1|0.0e+00|probable carotenoid cleavage dioxygenase 4, chloroplastic [Arachis duranensis]	K09840//9-cis-epoxycarotenoid dioxygenase [EC:1.13.11.51]+ko00906//Carotenoid biosynthesis+ko01100//Metabolic pathways+ko01110//Biosynthesis of secondary metabolites
arahy.Tifrunner.gnm1.ann1.39HWVH	0.096	0	-2.91619	0.0372134	0.00478363	XP_025681672.1|3.6e-216|beta-glucosidase 12-like [Arachis hypogaea]	K01188//beta-glucosidase [EC:3.2.1.21]+ko01100//Metabolic pathways+ko00500//Starch and sucrose metabolism+ko01110//Biosynthesis of secondary metabolites+ko00460//Cyanoamino acid metabolism+ko00940//Phenylpropanoid biosynthesis;K01188//beta-glucosidase [EC:3.2.1.21]+ko01100//Metabolic pathways+ko00500//Starch and sucrose metabolism+ko01110//Biosynthesis of secondary metabolites+ko00460//Cyanoamino…
arahy.Tifrunner.gnm1.ann1.39HZ5K	2.11	0.65	-2.04912	0.000572483	2.44239e-05	XP_016165363.1|7.0e-252|putative BPI/LBP family protein At1g04970 [Arachis ipaensis]	K05399//lipopolysaccharide-binding protein
arahy.Tifrunner.gnm1.ann1.39IMTY	1.986	5.733	1.05365	0.0359209	0.00455376	XP_025609049.1|5.2e-119|putative MO25-like protein At5g47540 isoform X1 [Arachis hypogaea]	K08272//calcium binding protein 39
arahy.Tifrunner.gnm1.ann1.39RBWA	32.646	0.063	-4.93443	3.25963e-05	8.37343e-07	XP_016184533.1|2.3e-84|uncharacterized protein LOC107626218 [Arachis ipaensis]
arahy.Tifrunner.gnm1.ann1.39SX4M	0.583	9.14	3.299	1.90257e-05	4.59288e-07	XP_025701880.1|2.9e-199|GDSL esterase/lipase At2g03980-like [Arachis hypogaea]	K00679//phospholipid:diacylglycerol acyltransferase [EC:2.3.1.158]+ko01100//Metabolic pathways+ko00561//Glycerolipid metabolism;K01188//beta-glucosidase [EC:3.2.1.21]+ko01100//Metabolic pathways+ko00500//Starch and sucrose metabolism+ko01110//Biosynthesis of secondary metabolites+ko00460//Cyanoamino acid metabolism+ko00940//Phenylpropanoid biosynthesis;K10691//E3 ubiquitin-protein ligase UBR4 [EC…
arahy.Tifrunner.gnm1.ann1.39X083	47.093	0.123	-7.22232	1.12296e-16	3.90615e-19	XP_025616204.1|2.9e-148|expansin-A1-like [Arachis hypogaea]	K20628//expansin
arahy.Tifrunner.gnm1.ann1.39XKQR	8.05	3.45	-1.61303	0.0113553	0.00100595	XP_025662681.1|0.0e+00|mediator of RNA polymerase II transcription subunit 14-like [Arachis hypogaea]	K15156//mediator of RNA polymerase II transcription subunit 14
arahy.Tifrunner.gnm1.ann1.39XWEQ	11.47	7.833	-0.979368	0.0381999	0.00495827	XP_025666131.1|0.0e+00|nuclear pore complex protein NUP96-like isoform X1 [Arachis hypogaea]	K14297//nuclear pore complex protein Nup98-Nup96+ko03013//RNA transport
arahy.Tifrunner.gnm1.ann1.39Y8M7	0.833	0.02	-3.14075	0.0204803	0.00217813	XP_015946533.1|4.7e-154|cystinosin homolog isoform X1 [Arachis duranensis]	K12386//cystinosin
arahy.Tifrunner.gnm1.ann1.3A78DL	10.146	2.473	-2.25155	0.00034735	1.35504e-05	XP_015952178.1|0.0e+00|uncharacterized protein LOC107476790 [Arachis duranensis]	K09955//uncharacterized protein
arahy.Tifrunner.gnm1.ann1.3AS2PE	23.303	16.63	-0.9116	0.00285847	0.000175892	XP_025605461.1|0.0e+00|histone-lysine N-methyltransferase, H3 lysine-9 specific SUVH1-like [Arachis hypogaea]	K11420//euchromatic histone-lysine N-methyltransferase [EC:2.1.1.43]+ko00310//Lysine degradation
arahy.Tifrunner.gnm1.ann1.3ATP19	37.953	20.973	-1.24629	0.00250859	0.00015061	XP_020965049.1|3.3e-281|3-ketoacyl-CoA synthase 19-like isoform X1 [Arachis ipaensis]	K15397//3-ketoacyl-CoA synthase [EC:2.3.1.199]+ko01100//Metabolic pathways+ko01110//Biosynthesis of secondary metabolites+ko00062//Fatty acid elongation
arahy.Tifrunner.gnm1.ann1.3AX6CG	16.76	10.116	-1.0998	0.00177604	9.81354e-05	XP_025700065.1|0.0e+00|leucine--tRNA ligase, cytoplasmic-like isoform X1 [Arachis hypogaea]	K01869//leucyl-tRNA synthetase [EC:6.1.1.4]+ko00970//Aminoacyl-tRNA biosynthesis
arahy.Tifrunner.gnm1.ann1.3B4RP4	5.023	28.566	2.04849	1.0911e-05	2.46697e-07	XP_016205763.1|7.2e-176|dnaJ protein ERDJ3B [Arachis ipaensis]	K09517//DnaJ homolog subfamily B member 11+ko04141//Protein processing in endoplasmic reticulum;K09517//DnaJ homolog subfamily B member 11+ko04141//Protein processing in endoplasmic reticulum
arahy.Tifrunner.gnm1.ann1.3B7Z7B	35.603	1.106	-4.42348	9.50384e-06	2.11244e-07	XP_020973378.1|9.4e-273|poly [ADP-ribose] polymerase 3 isoform X2 [Arachis ipaensis]	K10798//poly [ADP-ribose] polymerase [EC:2.4.2.30]+ko03410//Base excision repair;K10798//poly [ADP-ribose] polymerase [EC:2.4.2.30]+ko03410//Base excision repair
arahy.Tifrunner.gnm1.ann1.3BDP96	64.71	1.203	-3.79988	0.00239543	0.000142233	XP_025606230.1|7.6e-191|probable xyloglucan endotransglucosylase/hydrolase protein 23 [Arachis hypogaea]	K08235//xyloglucan:xyloglucosyl transferase [EC:2.4.1.207];K14504//xyloglucan:xyloglucosyl transferase TCH4 [EC:2.4.1.207]+ko04075//Plant hormone signal transduction
arahy.Tifrunner.gnm1.ann1.3BU2IH	1.353	15.38	2.92014	8.74671e-06	1.91981e-07	XP_003532532.1|1.7e-189|protein DETOXIFICATION 16 [Glycine max]	K03327//multidrug resistance protein, MATE family;K03327//multidrug resistance protein, MATE family
arahy.Tifrunner.gnm1.ann1.3BY6RX	10.533	5.5	-1.33191	9.1626e-05	2.8302e-06	XP_016167122.1|0.0e+00|epidermal growth factor receptor substrate 15 [Arachis ipaensis]	K12472//epidermal growth factor receptor substrate 15+ko04144//Endocytosis;K12472//epidermal growth factor receptor substrate 15+ko04144//Endocytosis;K20045//intersectin;K12472//epidermal growth factor receptor substrate 15+ko04144//Endocytosis
arahy.Tifrunner.gnm1.ann1.3C7G22	5.063	1.656	-2.01555	2.6903e-07	4.08479e-09	XP_025699000.1|4.7e-229|protein IQ-DOMAIN 14-like isoform X1 [Arachis hypogaea]	K14411//RNA-binding protein Musashi+ko03015//mRNA surveillance pathway;K14561//U3 small nucleolar ribonucleoprotein protein IMP4+ko03008//Ribosome biogenesis in eukaryotes
arahy.Tifrunner.gnm1.ann1.3CKR78	10.253	0.316	-4.53199	2.5051e-07	3.75131e-09	XP_016182534.1|2.2e-289|B3 domain-containing protein LOC_Os12g40080-like [Arachis ipaensis]
arahy.Tifrunner.gnm1.ann1.3CP281	100.21	9.93	-3.35698	0.000104345	3.28658e-06	XP_016187676.1|4.6e-60|cysteine proteinase inhibitor B [Arachis ipaensis]	K13899//cystatin-C
arahy.Tifrunner.gnm1.ann1.3CQ5XM	18.93	72.966	1.51649	0.000116091	3.71714e-06	XP_025687717.1|8.1e-204|dnaJ homolog subfamily B member 1-like [Arachis hypogaea]	K09510//DnaJ homolog subfamily B member 4
arahy.Tifrunner.gnm1.ann1.3CRQ59	48.54	24.89	-1.3542	4.09731e-06	8.26419e-08	XP_004501532.1|0.0e+00|subtilisin-like protease SBT1.7 [Cicer arietinum]	K15333//tRNA guanosine-2'-O-methyltransferase [EC:2.1.1.34];K12619//5'-3' exoribonuclease 2 [EC:3.1.13.-]+ko03018//RNA degradation+ko03008//Ribosome biogenesis in eukaryotes;K13199//plasminogen activator inhibitor 1 RNA-binding protein;K14568//rRNA small subunit pseudouridine methyltransferase Nep1 [EC:2.1.1.260]+ko03008//Ribosome biogenesis in eukaryotes
arahy.Tifrunner.gnm1.ann1.3D2H0V	0.016	2.363	5.08062	2.33466e-08	2.75707e-10	XP_020985861.1|8.9e-63|B3 domain-containing transcription factor VAL3-like [Arachis duranensis]
arahy.Tifrunner.gnm1.ann1.3D2TC1	8.126	5.996	-0.853396	0.00210319	0.0001208	XP_016208126.1|0.0e+00|serine/threonine-protein kinase D6PKL1 [Arachis ipaensis]	K08286//protein-serine/threonine kinase [EC:2.7.11.-];K08286//protein-serine/threonine kinase [EC:2.7.11.-]
arahy.Tifrunner.gnm1.ann1.3D346W	19.253	11.043	-1.22962	0.0489524	0.0069167	XP_016188795.1|3.9e-302|uncharacterized protein LOC107630225 isoform X1 [Arachis ipaensis]	K06692//26S proteasome non-ATPase regulatory subunit 5
arahy.Tifrunner.gnm1.ann1.3D57QD	2.79	0.73	-2.22223	0.00528324	0.000379678	XP_020966298.1|0.0e+00|LOW QUALITY PROTEIN: disease resistance protein At4g27190 [Arachis ipaensis]	K13459//disease resistance protein RPS2+ko04626//Plant-pathogen interaction
arahy.Tifrunner.gnm1.ann1.3D63PE	1.36	0	-5.70915	1.33815e-08	1.49182e-10	XP_016207847.1|4.5e-197|myb-like protein I [Arachis ipaensis]
arahy.Tifrunner.gnm1.ann1.3D8856	5.286	2.533	-1.46184	0.000894481	4.25173e-05	XP_015969428.1|4.6e-258|RING finger protein 219 [Arachis duranensis]	K10666//E3 ubiquitin-protein ligase RNF5 [EC:2.3.2.27]+ko04141//Protein processing in endoplasmic reticulum
arahy.Tifrunner.gnm1.ann1.3DA894	8.05	4.98	-1.09869	9.6974e-05	3.02575e-06	XP_016169772.1|0.0e+00|histone-lysine N-methyltransferase ATXR3 [Arachis ipaensis]	K22748//histone-lysine N-methyltransferase ATXR3 [EC:2.1.1.43]+ko00310//Lysine degradation;K22748//histone-lysine N-methyltransferase ATXR3 [EC:2.1.1.43]+ko00310//Lysine degradation
arahy.Tifrunner.gnm1.ann1.3DA9LK	6.566	3.296	-1.40067	3.69645e-06	7.30972e-08	XP_016166493.1|0.0e+00|coronatine-insensitive protein 1 [Arachis ipaensis]	K13463//coronatine-insensitive protein 1+ko04075//Plant hormone signal transduction
arahy.Tifrunner.gnm1.ann1.3DFG0M	5.193	2.063	-1.74551	2.24303e-06	4.19761e-08	XP_004489423.1|0.0e+00|CSC1-like protein HYP1 isoform X1 [Cicer arietinum]	K21989//calcium permeable stress-gated cation channel;K21989//calcium permeable stress-gated cation channel
arahy.Tifrunner.gnm1.ann1.3DIB68	11.86	38.683	1.26414	0.00046747	1.92689e-05	XP_015964902.1|0.0e+00|probable zinc metallopeptidase EGY3, chloroplastic [Arachis duranensis]
arahy.Tifrunner.gnm1.ann1.3DLK77	5.136	4.133	-0.732192	0.0454599	0.00626757	XP_025696876.1|0.0e+00|kanadaptin-like [Arachis hypogaea]	K13216//nuclear inhibitor of protein phosphatase 1 [EC:3.1.4.-]
arahy.Tifrunner.gnm1.ann1.3E45N9	1.503	0.546	-1.80057	0.0128061	0.00118179	XP_016194381.1|3.2e-285|phenolic glucoside malonyltransferase 1 [Arachis ipaensis]	K13264//isoflavone 7-O-glucoside-6''-O-malonyltransferase [EC:2.3.1.115]+ko00943//Isoflavonoid biosynthesis+ko00944//Flavone and flavonol biosynthesis;K21383//anthocyanidin 3-O-glucoside 6''-O-acyltransferase [EC:2.3.1.215]+ko00942//Anthocyanin biosynthesis;K14329//agmatine coumaroyltransferase [EC:2.3.1.64 2.3.1.-]+ko00330//Arginine and proline metabolism
arahy.Tifrunner.gnm1.ann1.3E7GE6	10.076	5.556	-1.28393	0.0319758	0.00392238	XP_015972516.1|1.4e-275|uncharacterized protein LOC107495832 [Arachis duranensis]	K11426//SET and MYND domain-containing protein;K17710//pentatricopeptide repeat domain-containing protein 1
arahy.Tifrunner.gnm1.ann1.3E7WJ6	4.753	0.013	-7.44779	3.15296e-18	8.9363e-21	XP_025688471.1|5.8e-213|GATA transcription factor 21-like [Arachis hypogaea]	K21630//GATA-type zinc finger protein 1
arahy.Tifrunner.gnm1.ann1.3EG1ZL	16.02	6.436	-1.65894	0.00011035	3.51413e-06	XP_025611222.1|2.2e-271|aspartyl protease family protein At5g10770-like [Arachis hypogaea]	K01381//saccharopepsin [EC:3.4.23.25]
arahy.Tifrunner.gnm1.ann1.3EM8Q3	0.196	0	-3.56093	0.00508911	0.000362541	XP_020981401.1|0.0e+00|serine/threonine-protein phosphatase 7 long form homolog [Arachis duranensis]	K20724//transmembrane protein 33;K01180//endo-1,3(4)-beta-glucanase [EC:3.2.1.6]
arahy.Tifrunner.gnm1.ann1.3EN10S	0.18	2.946	2.64999	0.0282801	0.00334904	XP_020966602.1|6.6e-29|myosin-1 isoform X2 [Arachis ipaensis]	K10357//myosin V
arahy.Tifrunner.gnm1.ann1.3EVX7H	10.796	8.04	-0.838931	0.0420326	0.00562483	XP_016203970.1|4.3e-204|uncharacterized protein LOC107644597 isoform X2 [Arachis ipaensis]
arahy.Tifrunner.gnm1.ann1.3F914A	0.956	0	-2.93638	0.0382348	0.00496619	XP_016204035.1|0.0e+00|putative pentatricopeptide repeat-containing protein At1g12700, mitochondrial isoform X1 [Arachis ipaensis]	K17964//leucine-rich PPR motif-containing protein, mitochondrial
arahy.Tifrunner.gnm1.ann1.3FQW2E	2.636	1.766	-1.00056	0.0311015	0.00378755	XP_020973281.1|0.0e+00|elongation factor-like GTPase 1 [Arachis ipaensis]	K14536//ribosome assembly protein 1 [EC:3.6.5.-]+ko03008//Ribosome biogenesis in eukaryotes
arahy.Tifrunner.gnm1.ann1.3FYK03	3.346	12.556	1.46598	6.15684e-05	1.78718e-06	XP_025685524.1|3.3e-72|fasciclin-like arabinogalactan protein 1 [Arachis hypogaea]	K01623//fructose-bisphosphate aldolase, class I [EC:4.1.2.13]+ko00010//Glycolysis / Gluconeogenesis+ko00030//Pentose phosphate pathway+ko01230//Biosynthesis of amino acids+ko01100//Metabolic pathways+ko00051//Fructose and mannose metabolism+ko01110//Biosynthesis of secondary metabolites+ko00710//Carbon fixation in photosynthetic organisms+ko01200//Carbon metabolism
arahy.Tifrunner.gnm1.ann1.3G7FB6	40.106	345.843	2.38641	0.0133034	0.00124226	XP_015955282.1|0.0e+00|luminal-binding protein [Arachis duranensis]	K09490//heat shock 70kDa protein 5+ko04141//Protein processing in endoplasmic reticulum+ko03060//Protein export
arahy.Tifrunner.gnm1.ann1.3GIK5E	9.196	6.166	-0.961548	0.0231213	0.00256037	XP_025645667.1|0.0e+00|leucine-rich repeat receptor-like serine/threonine-protein kinase BAM3 [Arachis hypogaea]	K00924//kinase [EC:2.7.1.-]
arahy.Tifrunner.gnm1.ann1.3GP07U	20.223	8.403	-1.58442	0.000839722	3.93302e-05	XP_016190824.1|0.0e+00|ABC transporter F family member 4 [Arachis ipaensis]	K06184//ATP-binding cassette, subfamily F, member 1
arahy.Tifrunner.gnm1.ann1.3H2HJM	0	0.54	3.99155	0.00073378	3.33728e-05	XP_020975910.1|1.9e-192|uncharacterized protein LOC110270819 [Arachis ipaensis]	K14326//regulator of nonsense transcripts 1 [EC:3.6.4.-]+ko03015//mRNA surveillance pathway+ko03013//RNA transport;K05658//ATP-binding cassette, subfamily B (MDR/TAP), member 1 [EC:7.6.2.2]+ko02010//ABC transporters;K14007//protein transport protein SEC24+ko04141//Protein processing in endoplasmic reticulum;K02995//small subunit ribosomal protein S8e+ko03010//Ribosome;K01762//1-aminocyclopropane-…
arahy.Tifrunner.gnm1.ann1.3HMA08	154.38	56.616	-1.7973	0.0260383	0.00298709	XP_015969269.1|3.5e-186|serine/threonine-protein phosphatase PP2A catalytic subunit isoform X1 [Arachis duranensis]	K04382//serine/threonine-protein phosphatase 2A catalytic subunit [EC:3.1.3.16]+ko04136//Autophagy - other+ko03015//mRNA surveillance pathway;K04382//serine/threonine-protein phosphatase 2A catalytic subunit [EC:3.1.3.16]+ko04136//Autophagy - other+ko03015//mRNA surveillance pathway
arahy.Tifrunner.gnm1.ann1.3HMZ7U	10.803	7.013	-1.06224	0.00157075	8.40599e-05	XP_016170233.1|0.0e+00|auxilin-related protein 2 isoform X2 [Arachis ipaensis]	K18626//trichohyalin;K18626//trichohyalin
arahy.Tifrunner.gnm1.ann1.3HNX76	38.236	26.17	-0.952152	0.0200372	0.00211221	XP_015938188.1|2.3e-99|uncharacterized protein LOC107463821 [Arachis duranensis]	K14611//solute carrier family 23 (nucleobase transporter), member 1/2;K08234//glyoxylase I family protein;K14611//solute carrier family 23 (nucleobase transporter), member 1/2;K08234//glyoxylase I family protein
arahy.Tifrunner.gnm1.ann1.3HQ27V	5.843	18.213	1.22001	0.00650388	0.000493303	XP_016167215.1|3.6e-125|uncharacterized protein LOC107609712 [Arachis ipaensis]
arahy.Tifrunner.gnm1.ann1.3HRB74	81.963	0.17	-8.18998	1.35846e-29	1.46485e-32	XP_020961052.1|0.0e+00|LOW QUALITY PROTEIN: probable galactinol--sucrose galactosyltransferase 2 [Arachis ipaensis]	K06617//raffinose synthase [EC:2.4.1.82]+ko00052//Galactose metabolism
arahy.Tifrunner.gnm1.ann1.3I642Y	76.136	5.453	-3.57373	0.000278846	1.04609e-05	XP_020962022.1|6.0e-261|amino acid permease 3 [Arachis ipaensis]	K14209//solute carrier family 36 (proton-coupled amino acid transporter)
arahy.Tifrunner.gnm1.ann1.3I6JIA	1.496	0.456	-1.69529	0.0324918	0.00400376	XP_020988679.1|7.5e-130|LOW QUALITY PROTEIN: 4-hydroxyphenylpyruvate dioxygenase-like, partial [Arachis duranensis]	K00457//4-hydroxyphenylpyruvate dioxygenase [EC:1.13.11.27]+ko00130//Ubiquinone and other terpenoid-quinone biosynthesis+ko00350//Tyrosine metabolism+ko01100//Metabolic pathways+ko00360//Phenylalanine metabolism;K00457//4-hydroxyphenylpyruvate dioxygenase [EC:1.13.11.27]+ko00130//Ubiquinone and other terpenoid-quinone biosynthesis+ko00350//Tyrosine metabolism+ko01100//Metabolic pathways+ko00360//…
arahy.Tifrunner.gnm1.ann1.3INE6D	199.646	3.51	-5.35274	2.66637e-10	2.16567e-12	XP_015969007.1|1.8e-83|translocator protein homolog [Arachis duranensis]	K05770//translocator protein
arahy.Tifrunner.gnm1.ann1.3ITB8I	4.676	0.91	-2.69955	5.98567e-10	5.18438e-12	XP_025651424.1|0.0e+00|dual specificity protein kinase splB-like isoform X1 [Arachis hypogaea]	K04422//mitogen-activated protein kinase kinase kinase 13 [EC:2.7.11.25];K04422//mitogen-activated protein kinase kinase kinase 13 [EC:2.7.11.25];K04422//mitogen-activated protein kinase kinase kinase 13 [EC:2.7.11.25]
arahy.Tifrunner.gnm1.ann1.3J1H0B	7.51	5.956	-0.768792	0.0470494	0.00657171	XP_025699595.1|0.0e+00|serine/threonine-protein kinase TOR-like isoform X1 [Arachis hypogaea]	K07203//serine/threonine-protein kinase mTOR [EC:2.7.11.1]+ko04136//Autophagy - other;K07203//serine/threonine-protein kinase mTOR [EC:2.7.11.1]+ko04136//Autophagy - other
arahy.Tifrunner.gnm1.ann1.3J1SD9	0.996	0	-3.35811	0.0105863	0.000923544	XP_016197567.1|2.6e-18|pentatricopeptide repeat-containing protein At4g16390, chloroplastic-like [Arachis ipaensis]	K14488//SAUR family protein+ko04075//Plant hormone signal transduction;K14488//SAUR family protein+ko04075//Plant hormone signal transduction
arahy.Tifrunner.gnm1.ann1.3J9I9S	54.773	2.553	-4.55414	5.50369e-17	1.82828e-19	XP_015949451.1|1.3e-67|basic blue protein [Arachis duranensis]	K01426//amidase [EC:3.5.1.4]+ko00380//Tryptophan metabolism+ko00330//Arginine and proline metabolism+ko00360//Phenylalanine metabolism;K12125//protein EARLY FLOWERING 3+ko04712//Circadian rhythm - plant;K04733//interleukin-1 receptor-associated kinase 4 [EC:2.7.11.1]
arahy.Tifrunner.gnm1.ann1.3JG7A2	7.516	2.73	-1.72498	0.00204024	0.000116282	XP_025634177.1|0.0e+00|brefeldin A-inhibited guanine nucleotide-exchange protein 2-like [Arachis hypogaea]	K18442//brefeldin A-inhibited guanine nucleotide-exchange protein+ko04144//Endocytosis;K18442//brefeldin A-inhibited guanine nucleotide-exchange protein+ko04144//Endocytosis;K18442//brefeldin A-inhibited guanine nucleotide-exchange protein+ko04144//Endocytosis;K18442//brefeldin A-inhibited guanine nucleotide-exchange protein+ko04144//Endocytosis
arahy.Tifrunner.gnm1.ann1.3JH8UR	3.263	11.506	1.28541	0.0451896	0.00621527	XP_020997356.1|1.0e-35|uncharacterized protein LOC107491315 [Arachis duranensis]
arahy.Tifrunner.gnm1.ann1.3JIA29	2.1	12.206	1.99361	0.000717944	3.23653e-05	XP_025608614.1|8.3e-69|oil body-associated protein 2C-like, partial [Arachis hypogaea]	K07910//Ras-related protein Rab-18
arahy.Tifrunner.gnm1.ann1.3K77B1	11.183	2.196	-2.67646	1.81208e-11	1.18816e-13	XP_015948527.1|1.2e-210|uncharacterized protein LOC107473472 [Arachis duranensis]
arahy.Tifrunner.gnm1.ann1.3K95UD	1.03	0.023	-4.75418	4.21606e-06	8.52055e-08	XP_015957351.1|8.8e-242|metacaspase-3-like [Arachis duranensis]	K22684//metacaspase-1 [EC:3.4.22.-];K22684//metacaspase-1 [EC:3.4.22.-]
arahy.Tifrunner.gnm1.ann1.3KF6RP	9.333	0.52	-4.13981	6.31495e-10	5.48057e-12	XP_015950611.1|9.5e-78|axial regulator YABBY 1 [Arachis duranensis]
arahy.Tifrunner.gnm1.ann1.3KF6VB	0.5	0.02	-3.50464	0.00675309	0.000518077	XP_015963552.1|2.9e-150|uncharacterized protein LOC107487425 [Arachis duranensis]
arahy.Tifrunner.gnm1.ann1.3KND2G	3.506	1.783	-1.37924	7.65623e-06	1.65783e-07	XP_025687233.1|0.0e+00|uncharacterized protein At5g08430-like isoform X2 [Arachis hypogaea]	K01062//platelet-activating factor acetylhydrolase [EC:3.1.1.47]+ko01100//Metabolic pathways+ko01110//Biosynthesis of secondary metabolites+ko00565//Ether lipid metabolism;K10398//kinesin family member 11;K01062//platelet-activating factor acetylhydrolase [EC:3.1.1.47]+ko01100//Metabolic pathways+ko01110//Biosynthesis of secondary metabolites+ko00565//Ether lipid metabolism;K10398//kinesin family…
arahy.Tifrunner.gnm1.ann1.3KUL4G	4.856	15.45	1.24577	0.0342783	0.00428352	XP_015966403.1|6.2e-199|protein arginine N-methyltransferase 1.1 [Arachis duranensis]	K11434//type I protein arginine methyltransferase [EC:2.1.1.319]
arahy.Tifrunner.gnm1.ann1.3L5TD6	1.226	5	1.62201	0.0037251	0.000245232	XP_025622581.1|0.0e+00|DNA polymerase alpha subunit B-like [Arachis hypogaea]	K02321//DNA polymerase alpha subunit B+ko03030//DNA replication;K02321//DNA polymerase alpha subunit B+ko03030//DNA replication
arahy.Tifrunner.gnm1.ann1.3L8WES	2.793	8.78	1.25475	0.00938253	0.000790846	XP_015954900.1|6.3e-81|vacuolar protein sorting-associated protein 2 homolog 2 isoform X2 [Arachis duranensis]	K12191//charged multivesicular body protein 2A+ko04144//Endocytosis;K12191//charged multivesicular body protein 2A+ko04144//Endocytosis
arahy.Tifrunner.gnm1.ann1.3LD4UL	4.163	0.39	-3.51147	9.04226e-08	1.22667e-09	XP_025703079.1|2.2e-291|aldehyde dehydrogenase family 2 member C4-like [Arachis hypogaea]	K12355//coniferyl-aldehyde dehydrogenase [EC:1.2.1.68]+ko00940//Phenylpropanoid biosynthesis
arahy.Tifrunner.gnm1.ann1.3LX766	1.17	42.473	4.29607	2.12244e-08	2.47693e-10	XP_016172447.1|4.0e-260|FBD-associated F-box protein At4g10400-like [Arachis ipaensis]	K04733//interleukin-1 receptor-associated kinase 4 [EC:2.7.11.1];K01322//prolyl oligopeptidase [EC:3.4.21.26];K06911//uncharacterized protein
arahy.Tifrunner.gnm1.ann1.3M27LR	12.543	9.02	-0.897135	0.0109854	0.000966388	XP_025663181.1|4.7e-267|purple acid phosphatase 22-like [Arachis hypogaea]	K22390//acid phosphatase type 7
arahy.Tifrunner.gnm1.ann1.3M33GA	1.48	4.416	1.15553	0.00219773	0.000127093	XP_016181564.1|3.1e-228|spindle pole body protein pcp1 isoform X1 [Arachis ipaensis]
arahy.Tifrunner.gnm1.ann1.3M3641	2.336	13.95	1.9834	0.015219	0.00147486	XP_015957365.1|3.8e-56|uncharacterized protein LOC107481608 [Arachis duranensis]	K13025//ATP-dependent RNA helicase [EC:3.6.4.13]+ko03040//Spliceosome+ko03015//mRNA surveillance pathway+ko03013//RNA transport;K07943//ADP-ribosylation factor-like protein 2
arahy.Tifrunner.gnm1.ann1.3MG73G	1.453	0.263	-2.48453	0.0240442	0.00269758	XP_016190509.1|7.3e-210|probable protein phosphatase 2C 39 isoform X1 [Arachis ipaensis]	K14803//protein phosphatase PTC2/3 [EC:3.1.3.16]
arahy.Tifrunner.gnm1.ann1.3N4E8I	13.57	7.596	-1.25433	0.00323922	0.000205293	XP_016205704.1|0.0e+00|E3 ubiquitin-protein ligase HEL2 [Arachis ipaensis]	K22381//E3 ubiquitin-protein ligase ZNF598 [EC:2.3.2.27]
arahy.Tifrunner.gnm1.ann1.3P48I1	1.67	0.086	-3.66975	0.000593696	2.5618e-05	XP_025622131.1|0.0e+00|receptor-like serine/threonine-protein kinase SD1-8 isoform X3 [Arachis hypogaea]	K04733//interleukin-1 receptor-associated kinase 4 [EC:2.7.11.1];K04733//interleukin-1 receptor-associated kinase 4 [EC:2.7.11.1];K04733//interleukin-1 receptor-associated kinase 4 [EC:2.7.11.1]
arahy.Tifrunner.gnm1.ann1.3P8RB9	0.47	2.293	1.76921	0.0326718	0.00403163	XP_025702744.1|0.0e+00|probable aminotransferase ACS12 [Arachis hypogaea]	K14270//aminotransferase
arahy.Tifrunner.gnm1.ann1.3PI56D	3.03	7.166	0.810063	0.0109138	0.000958571	XP_025610836.1|0.0e+00|WD repeat-containing protein 43-like isoform X1 [Arachis hypogaea]	K14546//U3 small nucleolar RNA-associated protein 5+ko03008//Ribosome biogenesis in eukaryotes;K14546//U3 small nucleolar RNA-associated protein 5+ko03008//Ribosome biogenesis in eukaryotes;K14546//U3 small nucleolar RNA-associated protein 5+ko03008//Ribosome biogenesis in eukaryotes;K14546//U3 small nucleolar RNA-associated protein 5+ko03008//Ribosome biogenesis in eukaryotes;K14546//U3 small nu…
arahy.Tifrunner.gnm1.ann1.3PSU39	14.4	0.946	-3.32065	0.00440832	0.000302312	XP_015963559.1|2.9e-187|lysine histidine transporter-like 8 [Arachis duranensis]	K14209//solute carrier family 36 (proton-coupled amino acid transporter);K19476//vacuolar protein sorting-associated protein IST1+ko04144//Endocytosis;K15015//solute carrier family 32 (vesicular inhibitory amino acid transporter)
arahy.Tifrunner.gnm1.ann1.3PX28T	2.03	9.066	1.66362	0.000524448	2.20371e-05	XP_025608961.1|1.8e-41|SWI/SNF-related matrix-associated actin-dependent regulator of chromatin subfamily A-like protein 1 homolog isoform X3 [Arachis hypogaea]	K14440//SWI/SNF-related matrix-associated actin-dependent regulator of chromatin subfamily A-like protein 1 [EC:3.6.4.12]
arahy.Tifrunner.gnm1.ann1.3PXT9K	6.22	4.18	-0.982848	0.000387714	1.54268e-05	XP_016170164.1|0.0e+00|uncharacterized protein LOC107612901 [Arachis ipaensis]	K11671//nuclear factor related to kappa-B-binding protein;K11671//nuclear factor related to kappa-B-binding protein
arahy.Tifrunner.gnm1.ann1.3R4QA9	148.703	94.583	-1.08546	0.00785865	0.000632962	XP_016182685.1|0.0e+00|ketol-acid reductoisomerase, chloroplastic [Arachis ipaensis]	K00053//ketol-acid reductoisomerase [EC:1.1.1.86]+ko00290//Valine, leucine and isoleucine biosynthesis+ko00770//Pantothenate and CoA biosynthesis+ko01230//Biosynthesis of amino acids+ko01100//Metabolic pathways+ko01110//Biosynthesis of secondary metabolites+ko01210//2-Oxocarboxylic acid metabolism
arahy.Tifrunner.gnm1.ann1.3R5SIR	3.363	11.116	1.29176	0.013536	0.00126963	XP_015955118.1|5.2e-175|protein MRG1 isoform X1 [Arachis duranensis]	K11339//mortality factor 4-like protein 1
arahy.Tifrunner.gnm1.ann1.3R6I6F	4.223	13.323	0.91912	0.013555	0.00127222	XP_015933200.1|1.3e-132|nuclear pore complex protein NUP43 [Arachis duranensis]	K07297//adiponectin receptor;K14305//nuclear pore complex protein Nup43+ko03013//RNA transport;K07297//adiponectin receptor;K14305//nuclear pore complex protein Nup43+ko03013//RNA transport;K07297//adiponectin receptor;K14305//nuclear pore complex protein Nup43+ko03013//RNA transport;K07297//adiponectin receptor;K14305//nuclear pore complex protein Nup43+ko03013//RNA transport
arahy.Tifrunner.gnm1.ann1.3R7UBK	1.153	7.31	2.08231	0.00889072	0.000737582	XP_025667519.1|0.0e+00|uncharacterized protein LOC112765871 [Arachis hypogaea]	K07456//DNA mismatch repair protein MutS2+ko03430//Mismatch repair;K01051//pectinesterase [EC:3.1.1.11]+ko00040//Pentose and glucuronate interconversions+ko01100//Metabolic pathways
arahy.Tifrunner.gnm1.ann1.3R87N1	0.186	5.403	4.11773	3.8542e-09	3.79407e-11	XP_016186534.1|1.3e-192|uncharacterized protein LOC107628314 [Arachis ipaensis]
arahy.Tifrunner.gnm1.ann1.3RHD0X	0.32	1.096	1.36934	0.012541	0.00114825	XP_025613202.1|0.0e+00|rho GTPase-activating protein REN1-like [Arachis hypogaea]	K20642//Rho GTPase-activating protein 22/24/25;K20642//Rho GTPase-activating protein 22/24/25
arahy.Tifrunner.gnm1.ann1.3RMI2Z	2.586	1.49	-1.20456	0.0111803	0.000987608	XP_025621488.1|1.1e-235|F-box/kelch-repeat protein At3g23880-like [Arachis hypogaea]	K11649//SWI/SNF related-matrix-associated actin-dependent regulator of chromatin subfamily C;K21596//calmodulin-binding transcription activator;K04079//molecular chaperone HtpG+ko04141//Protein processing in endoplasmic reticulum+ko04626//Plant-pathogen interaction;K15030//translation initiation factor 3 subunit M
arahy.Tifrunner.gnm1.ann1.3RN2EL	2.23	5.05	0.755349	0.0105191	0.00091461	XP_016201653.1|2.9e-252|casein kinase II subunit alpha-2 [Arachis ipaensis]	K03097//casein kinase II subunit alpha [EC:2.7.11.1]+ko04712//Circadian rhythm - plant+ko03008//Ribosome biogenesis in eukaryotes;K03097//casein kinase II subunit alpha [EC:2.7.11.1]+ko04712//Circadian rhythm - plant+ko03008//Ribosome biogenesis in eukaryotes
arahy.Tifrunner.gnm1.ann1.3RV0PL	2.023	0.033	-4.00603	0.000773333	3.55628e-05	XP_025689567.1|1.0e-155|uncharacterized protein LOC112791080 [Arachis hypogaea]	K13496//UDP-glucosyl transferase 73C [EC:2.4.1.-];K12600//superkiller protein 3+ko03018//RNA degradation
arahy.Tifrunner.gnm1.ann1.3S1S09	0.98	0.336	-1.78368	0.0477067	0.00669257	XP_019450807.1|1.3e-121|PREDICTED: 13-hydroxylupanine O-tigloyltransferase-like [Lupinus angustifolius]	K19861//benzyl alcohol O-benzoyltransferase [EC:2.3.1.196 2.3.1.232]
arahy.Tifrunner.gnm1.ann1.3S3A7C	9.13	5.81	-1.01876	0.00951168	0.000803159	XP_016190589.1|0.0e+00|uncharacterized protein LOC107631614 [Arachis ipaensis]	K18753//butyrate response factor;K18753//butyrate response factor;K18753//butyrate response factor;K15308//tristetraprolin
arahy.Tifrunner.gnm1.ann1.3S471Z	3.566	9.32	0.973919	0.00823879	0.000671174	XP_016176129.1|1.2e-206|transcription factor UNE12 isoform X1 [Arachis ipaensis]	K04733//interleukin-1 receptor-associated kinase 4 [EC:2.7.11.1];K16189//phytochrome-interacting factor 4+ko04075//Plant hormone signal transduction;K11253//histone H3
arahy.Tifrunner.gnm1.ann1.3S4NQ1	0.29	0.126	-1.54044	0.0386026	0.00503895	XP_025689176.1|0.0e+00|protein SPA1-RELATED 2-like [Arachis hypogaea]	K16240//protein suppressor of PHYA-105 1+ko04712//Circadian rhythm - plant
arahy.Tifrunner.gnm1.ann1.3S4WCE	21.2	6.493	-1.89968	0.0334097	0.00415	XP_016166401.1|0.0e+00|phospho-2-dehydro-3-deoxyheptonate aldolase 1, chloroplastic [Arachis ipaensis]	K01626//3-deoxy-7-phosphoheptulonate synthase [EC:2.5.1.54]+ko01230//Biosynthesis of amino acids+ko01100//Metabolic pathways+ko01110//Biosynthesis of secondary metabolites+ko00400//Phenylalanine, tyrosine and tryptophan biosynthesis
arahy.Tifrunner.gnm1.ann1.3SD0G7	8.116	3.49	-1.60124	0.0412149	0.00548796	XP_020967170.1|0.0e+00|probably inactive leucine-rich repeat receptor-like protein kinase At5g48380 isoform X2 [Arachis ipaensis]	K04733//interleukin-1 receptor-associated kinase 4 [EC:2.7.11.1]
arahy.Tifrunner.gnm1.ann1.3SKL4U	4.453	3.04	-0.97324	0.00275699	0.000168449	XP_025646713.1|0.0e+00|uncharacterized protein LOC112741815 isoform X1 [Arachis hypogaea]	K02115//F-type H+-transporting ATPase subunit gamma+ko01100//Metabolic pathways+ko00190//Oxidative phosphorylation+ko00195//Photosynthesis;K02115//F-type H+-transporting ATPase subunit gamma+ko01100//Metabolic pathways+ko00190//Oxidative phosphorylation+ko00195//Photosynthesis
arahy.Tifrunner.gnm1.ann1.3SSI2G	94.566	57.173	-1.13782	6.17579e-07	1.01825e-08	XP_003609315.1|1.1e-183|probable sugar phosphate/phosphate translocator At5g25400 [Medicago truncatula]	K15285//solute carrier family 35, member E3
arahy.Tifrunner.gnm1.ann1.3STG0N	0.783	0.033	-3.70142	0.001555	8.30005e-05	XP_016171137.1|0.0e+00|cellulose synthase-like protein B4 [Arachis ipaensis]	K10891//fanconi anemia group D2 protein;K10999//cellulose synthase A [EC:2.4.1.12]
arahy.Tifrunner.gnm1.ann1.3T3YD2	2.063	1.01	-1.401	0.0392499	0.00515463	XP_015966586.1|0.0e+00|receptor-like protein kinase HSL1 [Arachis duranensis]	K00924//kinase [EC:2.7.1.-]
arahy.Tifrunner.gnm1.ann1.3T59BH	13.033	4.723	-1.82796	2.94763e-10	2.40949e-12	XP_016190073.2|2.4e-300|serine/threonine-protein kinase HT1 [Arachis ipaensis]	K17535//serine/threonine-protein kinase TNNI3K [EC:2.7.11.1];K17535//serine/threonine-protein kinase TNNI3K [EC:2.7.11.1]
arahy.Tifrunner.gnm1.ann1.3T6VK1	6.53	25.276	1.47697	0.0198631	0.00209005	XP_025622086.1|0.0e+00|calmodulin-binding protein 60 B-like [Arachis hypogaea]	K21989//calcium permeable stress-gated cation channel
arahy.Tifrunner.gnm1.ann1.3T7HHY	14.006	40.936	1.1374	0.00207578	0.000118777	XP_016181482.1|7.3e-271|uncharacterized protein LOC107623652 [Arachis ipaensis]	K04043//molecular chaperone DnaK+ko03018//RNA degradation
arahy.Tifrunner.gnm1.ann1.3TL6MN	32.28	24.28	-0.83157	0.00477981	0.000333964	XP_016204594.1|1.6e-107|E3 ubiquitin-protein ligase RNF170 [Arachis ipaensis]	K15707//RING finger protein 170 [EC:2.3.2.27]
arahy.Tifrunner.gnm1.ann1.3U27PV	6.966	0.433	-3.57174	0.000804669	3.73946e-05	XP_020965821.1|0.0e+00|pentatricopeptide repeat-containing protein At5g21222 isoform X1 [Arachis ipaensis]	K17710//pentatricopeptide repeat domain-containing protein 1
arahy.Tifrunner.gnm1.ann1.3U28WJ	0.57	2.59	1.72295	0.00157256	8.42099e-05	XP_025637037.1|1.4e-211|uncharacterized protein LOC112732506 isoform X1 [Arachis hypogaea]
arahy.Tifrunner.gnm1.ann1.3U6NKV	0.853	2.68	1.19246	0.0271446	0.00316566	XP_015942571.1|2.2e-255|tRNA pseudouridine(38/39) synthase isoform X2 [Arachis duranensis]	K01855//tRNA pseudouridine38/39 synthase [EC:5.4.99.45];K01855//tRNA pseudouridine38/39 synthase [EC:5.4.99.45]
arahy.Tifrunner.gnm1.ann1.3U6Z4I	10.673	1.59	-3.05849	2.19362e-08	2.57526e-10	XP_025613900.1|0.0e+00|LOW QUALITY PROTEIN: uncharacterized protein LOC112706692 [Arachis hypogaea]	K14494//DELLA protein+ko04075//Plant hormone signal transduction
arahy.Tifrunner.gnm1.ann1.3URM83	26.73	0.753	-5.21379	1.12545e-17	3.44505e-20	XP_025606839.1|0.0e+00|uncharacterized protein LOC112697742 [Arachis hypogaea]	K07195//exocyst complex component 7
arahy.Tifrunner.gnm1.ann1.3UY4XW	13.796	7.693	-1.25998	0.0027273	0.000166065	XP_015968835.1|0.0e+00|E3 ubiquitin-protein ligase HEL2 [Arachis duranensis]	K22381//E3 ubiquitin-protein ligase ZNF598 [EC:2.3.2.27]
arahy.Tifrunner.gnm1.ann1.3V8BTX	0.556	3.463	2.16454	0.000106268	3.35639e-06	XP_016189044.1|5.2e-125|probable glutathione S-transferase [Arachis ipaensis]	K00799//glutathione S-transferase [EC:2.5.1.18]+ko00480//Glutathione metabolism
arahy.Tifrunner.gnm1.ann1.3VMA9Y	1.933	11.49	2.0964	4.22586e-05	1.13773e-06	XP_015959910.1|0.0e+00|beta-amylase 3, chloroplastic [Arachis duranensis]	K01177//beta-amylase [EC:3.2.1.2]+ko00500//Starch and sucrose metabolism
arahy.Tifrunner.gnm1.ann1.3VS957	5.243	3.96	-0.820856	0.0180208	0.00183759	XP_025618923.1|0.0e+00|uncharacterized protein LOC112710739 isoform X2 [Arachis hypogaea]
arahy.Tifrunner.gnm1.ann1.3VV3WE	1.066	0.6	-1.22572	0.0465842	0.00649458	XP_025684373.1|5.8e-207|probable 2-oxoglutarate-dependent dioxygenase At5g05600 [Arachis hypogaea]	K05282//gibberellin-44 dioxygenase [EC:1.14.11.12]+ko00904//Diterpenoid biosynthesis+ko01100//Metabolic pathways+ko01110//Biosynthesis of secondary metabolites;K05278//flavonol synthase [EC:1.14.20.6]+ko01100//Metabolic pathways+ko01110//Biosynthesis of secondary metabolites+ko00941//Flavonoid biosynthesis
arahy.Tifrunner.gnm1.ann1.3VVE5F	0.063	16.986	6.57639	8.01303e-21	1.78386e-23	XP_015960744.1|6.2e-77|dCTP pyrophosphatase 1 [Arachis duranensis]	K16904//dCTP diphosphatase [EC:3.6.1.12]+ko01100//Metabolic pathways+ko00240//Pyrimidine metabolism
arahy.Tifrunner.gnm1.ann1.3VW7XE	9.47	6.646	-0.937406	0.0345525	0.0043268	XP_016198699.1|0.0e+00|probable inactive DNA (cytosine-5)-methyltransferase DRM3 isoform X2 [Arachis ipaensis]
arahy.Tifrunner.gnm1.ann1.3W58DA	1.2	4.106	1.33407	0.00743789	0.000588665	XP_025671765.1|4.1e-59|glyoxylate/succinic semialdehyde reductase 2, chloroplastic-like isoform X2 [Arachis hypogaea]	K18121//glyoxylate/succinic semialdehyde reductase [EC:1.1.1.79 1.1.1.-]+ko01100//Metabolic pathways+ko00650//Butanoate metabolism+ko01200//Carbon metabolism+ko00630//Glyoxylate and dicarboxylate metabolism
arahy.Tifrunner.gnm1.ann1.3WN25H	3.06	1.356	-1.5595	0.044467	0.0060834	XP_020991792.1|0.0e+00|putative disease resistance RPP13-like protein 1 isoform X2 [Arachis duranensis]	K19613//leucine-rich repeat protein SHOC2;K12818//ATP-dependent RNA helicase DHX8/PRP22 [EC:3.6.4.13]+ko03040//Spliceosome;K15078//structure-specific endonuclease subunit SLX1 [EC:3.6.1.-]
arahy.Tifrunner.gnm1.ann1.3WQT31	5.73	75.43	3.20345	6.85354e-11	4.97845e-13
arahy.Tifrunner.gnm1.ann1.3WSI1D	2.61	6.03	0.785752	0.0167549	0.00167063	XP_025665436.1|7.5e-221|protein AAR2 homolog isoform X1 [Arachis hypogaea]	K13205//A1 cistron-splicing factor AAR2
arahy.Tifrunner.gnm1.ann1.3WZ8U6	0.923	2.573	1.05934	0.0376219	0.00486538	XP_015963671.1|2.0e-255|programmed cell death protein 2 isoform X1 [Arachis duranensis]	K14801//pre-rRNA-processing protein TSR4;K14801//pre-rRNA-processing protein TSR4
arahy.Tifrunner.gnm1.ann1.3X0QME	29.433	13.61	-1.49364	2.54615e-07	3.8225e-09	XP_015971225.1|0.0e+00|protein AUXIN SIGNALING F-BOX 2 [Arachis duranensis]	K14485//transport inhibitor response 1+ko04075//Plant hormone signal transduction
arahy.Tifrunner.gnm1.ann1.3X1J6L	2.97	0.843	-2.04632	6.652e-05	1.94364e-06	XP_025659607.1|0.0e+00|probable glycosyltransferase At5g03795 [Arachis hypogaea]	K18789//xylogalacturonan beta-1,3-xylosyltransferase [EC:2.4.2.41];K18789//xylogalacturonan beta-1,3-xylosyltransferase [EC:2.4.2.41]
arahy.Tifrunner.gnm1.ann1.3X7AYT	0.913	0.4	-1.56364	0.00639971	0.000481729	XP_025658985.1|0.0e+00|SNF2 domain-containing protein CLASSY 4-like [Arachis hypogaea]	K10875//DNA repair and recombination protein RAD54 and RAD54-like protein [EC:3.6.4.-]+ko03440//Homologous recombination
arahy.Tifrunner.gnm1.ann1.3X9B1A	54.903	27.776	-1.40509	0.001968	0.000111001	XP_016187047.1|4.4e-270|4-hydroxy-3-methylbut-2-enyl diphosphate reductase, chloroplastic [Arachis ipaensis]	K03527//4-hydroxy-3-methylbut-2-en-1-yl diphosphate reductase [EC:1.17.7.4]+ko00900//Terpenoid backbone biosynthesis+ko01100//Metabolic pathways+ko01110//Biosynthesis of secondary metabolites
arahy.Tifrunner.gnm1.ann1.3XXF02	3.206	76.083	3.51637	0.000229954	8.25479e-06	OIV95044.1|5.0e-13|hypothetical protein TanjilG_10864 [Lupinus angustifolius]
arahy.Tifrunner.gnm1.ann1.3YC2HT	49.126	26.28	-1.21676	0.0386026	0.00504058	XP_025674733.1|0.0e+00|phosphoenolpyruvate carboxylase 4-like [Arachis hypogaea]	K01595//phosphoenolpyruvate carboxylase [EC:4.1.1.31]+ko01100//Metabolic pathways+ko00710//Carbon fixation in photosynthetic organisms+ko00620//Pyruvate metabolism+ko01200//Carbon metabolism;K01595//phosphoenolpyruvate carboxylase [EC:4.1.1.31]+ko01100//Metabolic pathways+ko00710//Carbon fixation in photosynthetic organisms+ko00620//Pyruvate metabolism+ko01200//Carbon metabolism
arahy.Tifrunner.gnm1.ann1.3YZ3MF	1.4	0.48	-1.90504	2.15236e-05	5.25951e-07	XP_016180779.1|0.0e+00|putative disease resistance RPP13-like protein 1 [Arachis ipaensis]	K19613//leucine-rich repeat protein SHOC2;K15078//structure-specific endonuclease subunit SLX1 [EC:3.6.1.-];K12818//ATP-dependent RNA helicase DHX8/PRP22 [EC:3.6.4.13]+ko03040//Spliceosome;K19613//leucine-rich repeat protein SHOC2;K15078//structure-specific endonuclease subunit SLX1 [EC:3.6.1.-];K12818//ATP-dependent RNA helicase DHX8/PRP22 [EC:3.6.4.13]+ko03040//Spliceosome
arahy.Tifrunner.gnm1.ann1.3ZC5FT	2.8	0.793	-2.10421	0.000861691	4.0644e-05	XP_016180226.1|1.4e-126|peptide methionine sulfoxide reductase B5 [Arachis ipaensis]	K07305//peptide-methionine (R)-S-oxide reductase [EC:1.8.4.12]
arahy.Tifrunner.gnm1.ann1.3ZDQ4J	46.036	24.126	-1.33656	3.43811e-07	5.32188e-09	XP_025691681.1|2.5e-103|non-specific lipid transfer protein GPI-anchored 1-like [Arachis hypogaea]
arahy.Tifrunner.gnm1.ann1.3ZKN46	69.6	58.436	-0.674749	0.0420351	0.00562641	PON95995.1|6.7e-224|Eukaryotic initiation factor [Trema orientale]	K03257//translation initiation factor 4A+ko03013//RNA transport;K03257//translation initiation factor 4A+ko03013//RNA transport
arahy.Tifrunner.gnm1.ann1.400YCD	7.583	3.91	-1.31601	0.0364404	0.0046437	XP_025673602.1|0.0e+00|DEAD-box ATP-dependent RNA helicase 47, mitochondrial-like [Arachis hypogaea]	K14777//ATP-dependent RNA helicase DDX47/RRP3 [EC:3.6.4.13];K12835//ATP-dependent RNA helicase DDX42 [EC:3.6.4.13]+ko03040//Spliceosome;K14777//ATP-dependent RNA helicase DDX47/RRP3 [EC:3.6.4.13];K12835//ATP-dependent RNA helicase DDX42 [EC:3.6.4.13]+ko03040//Spliceosome;K02998//small subunit ribosomal protein SAe+ko03010//Ribosome
arahy.Tifrunner.gnm1.ann1.402B9T	2.426	8.71	1.35033	0.0116608	0.00104304	XP_025661779.1|6.1e-155|anoctamin-like protein At1g73020 [Arachis hypogaea]	K19327//anoctamin-10
arahy.Tifrunner.gnm1.ann1.407XUT	1.243	0.133	-2.66961	0.0332001	0.00411876	XP_025664291.1|7.7e-93|VQ motif-containing protein 20-like [Arachis hypogaea]	K15108//solute carrier family 25 (mitochondrial thiamine pyrophosphate transporter), member 19;K20725//MAP kinase substrate 1+ko04016//MAPK signaling pathway - plant
arahy.Tifrunner.gnm1.ann1.40CPUZ	0.006	0.71	3.62019	0.00532795	0.00038391	XP_025704096.1|0.0e+00|rust resistance kinase Lr10-like [Arachis hypogaea]	K04733//interleukin-1 receptor-associated kinase 4 [EC:2.7.11.1];K04733//interleukin-1 receptor-associated kinase 4 [EC:2.7.11.1]
arahy.Tifrunner.gnm1.ann1.40FSM2	2.776	0.96	-1.76589	0.0124692	0.00113963	XP_025693600.1|5.5e-289|glucan endo-1,3-beta-glucosidase 4-like [Arachis hypogaea]	K19892//glucan endo-1,3-beta-glucosidase 4 [EC:3.2.1.39]+ko00500//Starch and sucrose metabolism;K19892//glucan endo-1,3-beta-glucosidase 4 [EC:3.2.1.39]+ko00500//Starch and sucrose metabolism;K19892//glucan endo-1,3-beta-glucosidase 4 [EC:3.2.1.39]+ko00500//Starch and sucrose metabolism
arahy.Tifrunner.gnm1.ann1.40ITVF	0.293	2.806	2.55325	0.00389136	0.000259144	XP_016179474.1|1.9e-127|DNA-directed RNA polymerases IV and V subunit 5B [Arachis ipaensis]	K03013//DNA-directed RNA polymerases I, II, and III subunit RPABC1+ko03020//RNA polymerase
arahy.Tifrunner.gnm1.ann1.40JDZM	6.47	2.353	-1.77265	0.020635	0.0022007	XP_015938148.1|0.0e+00|mediator of RNA polymerase II transcription subunit 15a [Arachis duranensis]	K14972//PAX-interacting protein 1;K14972//PAX-interacting protein 1;K14972//PAX-interacting protein 1
arahy.Tifrunner.gnm1.ann1.40LWFJ	1.463	0.103	-3.35974	0.00337054	0.00021596	XP_025691110.1|5.3e-214|serine/threonine-protein kinase SAPK1-like isoform X1 [Arachis hypogaea]	K14498//serine/threonine-protein kinase SRK2 [EC:2.7.11.1]+ko04016//MAPK signaling pathway - plant+ko04075//Plant hormone signal transduction
arahy.Tifrunner.gnm1.ann1.40MLJL	1.333	6.006	1.56785	0.0473925	0.00663283	XP_015963328.1|4.9e-47|serine hydroxymethyltransferase, mitochondrial [Arachis duranensis]	K00600//glycine hydroxymethyltransferase [EC:2.1.2.1]+ko00670//One carbon pool by folate+ko01230//Biosynthesis of amino acids+ko01100//Metabolic pathways+ko01110//Biosynthesis of secondary metabolites+ko00460//Cyanoamino acid metabolism+ko00260//Glycine, serine and threonine metabolism+ko01200//Carbon metabolism+ko00630//Glyoxylate and dicarboxylate metabolism
arahy.Tifrunner.gnm1.ann1.40NPI1	1.816	4.576	0.923584	0.0386571	0.00505056	XP_016204225.1|3.9e-306|E3 ubiquitin-protein ligase XBAT33 [Arachis ipaensis]	K19044//E3 ubiquitin-protein ligase XBAT32/33 [EC:2.3.2.27];K19044//E3 ubiquitin-protein ligase XBAT32/33 [EC:2.3.2.27]
arahy.Tifrunner.gnm1.ann1.40PIV4	20.5	15.57	-0.7986	0.0069027	0.000533273	XP_025700954.1|1.1e-203|transcription factor bHLH68-like [Arachis hypogaea]	K14638//solute carrier family 15 (peptide/histidine transporter), member 3/4;K05765//cofilin;K12126//phytochrome-interacting factor 3+ko04712//Circadian rhythm - plant+ko04075//Plant hormone signal transduction
arahy.Tifrunner.gnm1.ann1.40U93B	2.206	10.69	1.69922	0.00962378	0.0008148	XP_016165586.1|1.9e-15|uncharacterized protein LOC107608254 [Arachis ipaensis]
arahy.Tifrunner.gnm1.ann1.40Y6RI	31.813	17.66	-1.2762	0.000463409	1.90773e-05	XP_016169696.1|0.0e+00|chaperone protein ClpC, chloroplastic [Arachis ipaensis]	K03696//ATP-dependent Clp protease ATP-binding subunit ClpC
arahy.Tifrunner.gnm1.ann1.4105RR	3.526	8.94	0.951122	0.00559446	0.000407298	XP_015943388.1|8.0e-57|phosphatidylserine decarboxylase proenzyme 2 isoform X1 [Arachis duranensis]	K01613//phosphatidylserine decarboxylase [EC:4.1.1.65]+ko01100//Metabolic pathways+ko01110//Biosynthesis of secondary metabolites+ko00564//Glycerophospholipid metabolism;K01613//phosphatidylserine decarboxylase [EC:4.1.1.65]+ko01100//Metabolic pathways+ko01110//Biosynthesis of secondary metabolites+ko00564//Glycerophospholipid metabolism;K01613//phosphatidylserine decarboxylase [EC:4.1.1.65]+ko01…
arahy.Tifrunner.gnm1.ann1.411K7N	1.02	0.213	-2.41972	0.000734381	3.34297e-05	XP_025683862.1|0.0e+00|mechanosensitive ion channel protein 10-like [Arachis hypogaea]	K22048//mechanosensitive ion channel protein 4/5/6/7/8/9/10
arahy.Tifrunner.gnm1.ann1.416W9Q	2.04	0.59	-2.08202	0.0131438	0.00122347	XP_025696455.1|1.0e-264|UDP-glycosyltransferase 74G1-like [Arachis hypogaea]	K13691//pathogen-inducible salicylic acid glucosyltransferase [EC:2.4.1.-];K13691//pathogen-inducible salicylic acid glucosyltransferase [EC:2.4.1.-]
arahy.Tifrunner.gnm1.ann1.41AL06	14.936	8.033	-1.29372	3.45294e-05	8.97131e-07	XP_025621103.1|0.0e+00|eukaryotic translation initiation factor 5B-like [Arachis hypogaea]	K03243//translation initiation factor 5B+ko03013//RNA transport
arahy.Tifrunner.gnm1.ann1.41KAT0	155.366	84.153	-1.30572	0.0218036	0.0023716	XP_025603587.1|4.5e-176|DNA damage-repair/toleration protein DRT102-like [Arachis hypogaea]	K03006//DNA-directed RNA polymerase II subunit RPB1 [EC:2.7.7.6]+ko03020//RNA polymerase
arahy.Tifrunner.gnm1.ann1.41Y8R9	5.986	1.033	-2.76817	0.000195604	6.84821e-06	XP_025606812.1|0.0e+00|growth-regulating factor 7-like [Arachis hypogaea]	K22382//WD repeat-containing protein 26
arahy.Tifrunner.gnm1.ann1.423XEH	0.3	101.023	7.43726	1.75014e-45	7.91409e-49	XP_016193211.2|3.2e-76|PLASMODESMATA CALLOSE-BINDING PROTEIN 3-like isoform X2 [Arachis ipaensis]	K22832//1,3-beta-glucanosyltransferase GAS1 [EC:2.4.1.-];K03006//DNA-directed RNA polymerase II subunit RPB1 [EC:2.7.7.6]+ko03020//RNA polymerase
arahy.Tifrunner.gnm1.ann1.425CWT	0	21.446	7.51787	2.28612e-18	6.32472e-21	XP_016198624.1|1.6e-131|uncharacterized protein LOC107639593 isoform X3 [Arachis ipaensis]
arahy.Tifrunner.gnm1.ann1.42B8G7	9.096	3.22	-1.85906	1.39959e-06	2.49506e-08	XP_016166333.1|1.2e-259|CBL-interacting serine/threonine-protein kinase 11 [Arachis ipaensis]	K12761//carbon catabolite-derepressing protein kinase [EC:2.7.11.1]
arahy.Tifrunner.gnm1.ann1.42CAD1	71.846	0.21	-8.04631	1.10298e-31	1.11263e-34	XP_016162995.1|6.3e-249|uncharacterized protein LOC107605595 [Arachis ipaensis]	K14548//U3 small nucleolar RNA-associated protein 4+ko03008//Ribosome biogenesis in eukaryotes
arahy.Tifrunner.gnm1.ann1.42CZAS	71.873	13.696	-2.53458	0.000218658	7.80364e-06	XP_020211251.1|2.8e-201|omega-6 fatty acid desaturase, endoplasmic reticulum isozyme 1 isoform X1 [Cajanus cajan]	K10256//omega-6 fatty acid desaturase / acyl-lipid omega-6 desaturase (Delta-12 desaturase) [EC:1.14.19.6 1.14.19.22]+ko01212//Fatty acid metabolism+ko01040//Biosynthesis of unsaturated fatty acids
arahy.Tifrunner.gnm1.ann1.42MJWH	0.413	6.87	3.03115	0.00162569	8.80181e-05	XP_016165655.1|5.6e-76|uncharacterized protein LOC107608361 [Arachis ipaensis]
arahy.Tifrunner.gnm1.ann1.42PK2U	4.546	2.3	-1.34881	0.000358889	1.41066e-05	XP_025647405.1|8.9e-242|fasciclin-like arabinogalactan protein 4 [Arachis hypogaea]	K19519//transforming growth factor-beta-induced protein;K03006//DNA-directed RNA polymerase II subunit RPB1 [EC:2.7.7.6]+ko03020//RNA polymerase;K21952//CASK-interacting protein
arahy.Tifrunner.gnm1.ann1.42U138	56.073	0.063	-6.45758	5.12654e-10	4.38677e-12	XP_025655135.1|1.2e-53|em-like protein GEA6 [Arachis hypogaea]
arahy.Tifrunner.gnm1.ann1.42WI7N	53.546	1.19	-3.62794	0.00435926	0.000297886	XP_004500279.1|0.0e+00|asparagine synthetase, nodule [glutamine-hydrolyzing] [Cicer arietinum]	K01953//asparagine synthase (glutamine-hydrolysing) [EC:6.3.5.4]+ko00250//Alanine, aspartate and glutamate metabolism+ko01230//Biosynthesis of amino acids+ko01100//Metabolic pathways+ko01110//Biosynthesis of secondary metabolites
arahy.Tifrunner.gnm1.ann1.42YDET	4.553	2.503	-1.28568	0.0347274	0.00435707	XP_025636681.1|7.5e-198|2-alkenal reductase (NADP(+)-dependent)-like [Arachis hypogaea]	K19825//2-alkenal reductase (NADP+) [EC:1.3.1.102];K08070//2-alkenal reductase [EC:1.3.1.74];K19825//2-alkenal reductase (NADP+) [EC:1.3.1.102];K08070//2-alkenal reductase [EC:1.3.1.74]
arahy.Tifrunner.gnm1.ann1.42ZGCT	1.803	0.446	-2.35128	0.00231574	0.000136374	XP_016193578.1|8.8e-118|ras-related protein Rab2BV-like [Arachis ipaensis]	K07904//Ras-related protein Rab-11A+ko04144//Endocytosis
arahy.Tifrunner.gnm1.ann1.430A6X	1.456	0.46	-1.9747	0.00118739	6.00415e-05	XP_020969176.1|0.0e+00|probable pectinesterase/pectinesterase inhibitor 47 [Arachis ipaensis]	K01051//pectinesterase [EC:3.1.1.11]+ko00040//Pentose and glucuronate interconversions+ko01100//Metabolic pathways
arahy.Tifrunner.gnm1.ann1.432IJ7	1.796	0.97	-1.28442	0.0394812	0.00519737	XP_025693948.1|9.4e-234|uncharacterized protein LOC112795941 isoform X2 [Arachis hypogaea]	K09775//uncharacterized protein;K07466//replication factor A1+ko03420//Nucleotide excision repair+ko03030//DNA replication+ko03440//Homologous recombination+ko03430//Mismatch repair;K09775//uncharacterized protein;K09775//uncharacterized protein;K07466//replication factor A1+ko03420//Nucleotide excision repair+ko03030//DNA replication+ko03440//Homologous recombination+ko03430//Mismatch repair;K09…
arahy.Tifrunner.gnm1.ann1.4335NN	4.493	0.926	-2.41677	0.0126053	0.00115776	XP_025618564.1|0.0e+00|uncharacterized protein LOC112710529 [Arachis hypogaea]	K09527//DnaJ homolog subfamily C member 7
arahy.Tifrunner.gnm1.ann1.4364K7	1.6	5.32	1.27683	0.000980379	4.7504e-05	XP_025689511.1|0.0e+00|DDT domain-containing protein DDB_G0282237-like [Arachis hypogaea]	K11655//bromodomain adjacent to zinc finger domain protein 1A;K07300//Ca2+:H+ antiporter;K11655//bromodomain adjacent to zinc finger domain protein 1A;K07300//Ca2+:H+ antiporter;K11655//bromodomain adjacent to zinc finger domain protein 1A;K07300//Ca2+:H+ antiporter
arahy.Tifrunner.gnm1.ann1.438NR4	0	0.83	4.38368	0.000112021	3.57122e-06	XP_025649426.1|2.5e-123|uncharacterized protein LOC112744131 isoform X2 [Arachis hypogaea]	K21249//UV radiation resistance-associated gene protein;K21249//UV radiation resistance-associated gene protein
arahy.Tifrunner.gnm1.ann1.43GLKP	4.82	2.246	-1.51327	6.51431e-07	1.07747e-08	XP_025632115.1|0.0e+00|homeobox-leucine zipper protein ANTHOCYANINLESS 2-like isoform X1 [Arachis hypogaea]	K09338//homeobox-leucine zipper protein
arahy.Tifrunner.gnm1.ann1.43YBTN	5.183	1.716	-1.89671	0.0203087	0.00215177	XP_025619227.1|5.8e-266|benzyl alcohol O-benzoyltransferase-like [Arachis hypogaea]	K19861//benzyl alcohol O-benzoyltransferase [EC:2.3.1.196 2.3.1.232]
arahy.Tifrunner.gnm1.ann1.43ZKU2	2.386	6.51	1.02059	0.00449275	0.000309636	XP_025657219.1|1.7e-104|uncharacterized protein LOC112752054 isoform X2 [Arachis hypogaea]
arahy.Tifrunner.gnm1.ann1.441UHN	30.106	9.97	-2.12389	0.0200601	0.00211532	XP_015956379.1|2.6e-112|uncharacterized protein LOC107480732 [Arachis duranensis]
arahy.Tifrunner.gnm1.ann1.4453MP	9.183	4.7	-1.3867	0.0129126	0.00119476	XP_020967170.1|0.0e+00|probably inactive leucine-rich repeat receptor-like protein kinase At5g48380 isoform X2 [Arachis ipaensis]	K04733//interleukin-1 receptor-associated kinase 4 [EC:2.7.11.1]
arahy.Tifrunner.gnm1.ann1.44B081	16.41	6.466	-1.64254	0.00715268	0.000559431	XP_016205646.1|4.5e-223|transcription factor MYB61 [Arachis ipaensis]	K09422//transcription factor MYB, plant
arahy.Tifrunner.gnm1.ann1.44D8Q7	1.556	7.19	1.73749	2.70384e-05	6.80463e-07	XP_016182121.1|1.3e-115|uncharacterized protein LOC107624163 [Arachis ipaensis]	K13680//beta-mannan synthase [EC:2.4.1.32]
arahy.Tifrunner.gnm1.ann1.44D9RB	4.526	2.916	-0.92633	0.00804525	0.00065177	XP_025613926.1|4.6e-288|uncharacterized protein LOC112706711 [Arachis hypogaea]
arahy.Tifrunner.gnm1.ann1.44TKHA	72.19	61.033	-0.673259	0.0334926	0.00416495	XP_020962997.1|3.1e-211|nucleosome assembly protein 1;3 isoform X2 [Arachis ipaensis]	K11279//nucleosome assembly protein 1-like 1
arahy.Tifrunner.gnm1.ann1.44W6WI	1.483	4.816	1.25939	0.00269191	0.000163677	XP_016205177.1|1.0e-125|dephospho-CoA kinase [Arachis ipaensis]	K00859//dephospho-CoA kinase [EC:2.7.1.24]+ko00770//Pantothenate and CoA biosynthesis+ko01100//Metabolic pathways
arahy.Tifrunner.gnm1.ann1.44Z8U5	4.15	10.126	0.851424	0.0076599	0.000611758	XP_020975361.1|2.5e-172|uncharacterized protein LOC107631908 isoform X1 [Arachis ipaensis]
arahy.Tifrunner.gnm1.ann1.452FBF	147.586	0.326	-8.5889	7.41674e-53	2.57987e-56	XP_025698370.1|5.7e-128|ethylene-responsive transcription factor ERF039-like [Arachis hypogaea]	K09286//EREBP-like factor
arahy.Tifrunner.gnm1.ann1.4559ZH	7.51	3.253	-1.61543	0.000725448	3.28929e-05	XP_025698034.1|0.0e+00|transcription initiation factor TFIID subunit 1-like isoform X1 [Arachis hypogaea]	K03125//transcription initiation factor TFIID subunit 1+ko03022//Basal transcription factors
arahy.Tifrunner.gnm1.ann1.4572PU	1.946	11.943	1.97998	0.0456003	0.00629317	XP_016181553.1|1.1e-125|transcription factor SRM1 [Arachis ipaensis]	K08869//aarF domain-containing kinase;K15397//3-ketoacyl-CoA synthase [EC:2.3.1.199]+ko01100//Metabolic pathways+ko01110//Biosynthesis of secondary metabolites+ko00062//Fatty acid elongation;K17613//calcineurin-binding protein cabin-1;K05909//laccase [EC:1.10.3.2]
arahy.Tifrunner.gnm1.ann1.4585DL	9.826	44.933	1.74985	0.000577548	2.47505e-05	XP_016187515.1|0.0e+00|pheophorbide a oxygenase, chloroplastic [Arachis ipaensis]	K13071//pheophorbide a oxygenase [EC:1.14.15.17]+ko00860//Porphyrin and chlorophyll metabolism+ko01110//Biosynthesis of secondary metabolites
arahy.Tifrunner.gnm1.ann1.458UQU	1.173	7.086	2.06157	0.000894424	4.2499e-05	XP_015965423.1|1.4e-93|uncharacterized protein LOC107489169 isoform X1 [Arachis duranensis]	K07195//exocyst complex component 7;K07195//exocyst complex component 7;K04733//interleukin-1 receptor-associated kinase 4 [EC:2.7.11.1]
arahy.Tifrunner.gnm1.ann1.45B5Q7	0.433	0.176	-1.59936	0.031363	0.0038311	XP_016163396.1|0.0e+00|LRR receptor-like serine/threonine-protein kinase RCH1 [Arachis ipaensis]	K17422//large subunit ribosomal protein L41;K13420//LRR receptor-like serine/threonine-protein kinase FLS2 [EC:2.7.11.1]+ko04016//MAPK signaling pathway - plant+ko04626//Plant-pathogen interaction;K17422//large subunit ribosomal protein L41;K13420//LRR receptor-like serine/threonine-protein kinase FLS2 [EC:2.7.11.1]+ko04016//MAPK signaling pathway - plant+ko04626//Plant-pathogen interaction
arahy.Tifrunner.gnm1.ann1.45B7J4	18.183	2.796	-2.91578	1.01177e-08	1.0998e-10	XP_016162706.1|0.0e+00|EIN3-binding F-box protein 1 [Arachis ipaensis]	K14515//EIN3-binding F-box protein+ko04016//MAPK signaling pathway - plant+ko04075//Plant hormone signal transduction
arahy.Tifrunner.gnm1.ann1.45L0XA	80.846	32.913	-1.67821	0.00987396	0.000842949	XP_015931601.1|6.3e-267|pre-mRNA splicing factor SR-like 1 isoform X1 [Arachis duranensis]	K12850//pre-mRNA-splicing factor 38B+ko03040//Spliceosome;K12850//pre-mRNA-splicing factor 38B+ko03040//Spliceosome;K12850//pre-mRNA-splicing factor 38B+ko03040//Spliceosome
arahy.Tifrunner.gnm1.ann1.45L6E0	18.89	9.503	-1.40798	0.000566314	2.41213e-05	XP_016182250.1|4.2e-167|transcription factor MYB34 [Arachis ipaensis]	K09422//transcription factor MYB, plant
arahy.Tifrunner.gnm1.ann1.45U3L8	0	2.693	4.81553	7.86776e-06	1.70773e-07	XP_025670590.1|2.4e-99|protein DETOXIFICATION 43-like [Arachis hypogaea]	K20456//oxysterol-binding protein 1
arahy.Tifrunner.gnm1.ann1.45UH84	2.733	8.663	1.21955	0.00644352	0.000486774	XP_020980151.1|4.1e-33|AP-4 complex subunit mu isoform X1 [Arachis duranensis]	K12402//AP-4 complex subunit mu-1;K12402//AP-4 complex subunit mu-1
arahy.Tifrunner.gnm1.ann1.45WRUP	0.72	2.78	1.50361	0.00104006	5.10886e-05	XP_020981340.1|1.9e-138|LOW QUALITY PROTEIN: protoporphyrinogen oxidase, chloroplastic [Arachis duranensis]	K00231//protoporphyrinogen/coproporphyrinogen III oxidase [EC:1.3.3.4 1.3.3.15]+ko00860//Porphyrin and chlorophyll metabolism+ko01100//Metabolic pathways+ko01110//Biosynthesis of secondary metabolites
arahy.Tifrunner.gnm1.ann1.463B8J	1.54	4.92	1.25667	0.0115341	0.00102751	XP_025659554.1|7.3e-164|rhomboid-like protein 11, chloroplastic [Arachis hypogaea]	K07059//uncharacterized protein
arahy.Tifrunner.gnm1.ann1.465ER6	11.05	24.366	0.725846	0.020405	0.00216517	XP_025604008.1|2.6e-243|uncharacterized protein LOC112695759 isoform X1 [Arachis hypogaea]
arahy.Tifrunner.gnm1.ann1.46G5ZX	1.123	4.843	1.53796	0.0423796	0.00569833	XP_015965649.1|4.9e-58|probable LRR receptor-like serine/threonine-protein kinase At1g67720 isoform X1 [Arachis duranensis]	K01369//legumain [EC:3.4.22.34];K04733//interleukin-1 receptor-associated kinase 4 [EC:2.7.11.1];K04733//interleukin-1 receptor-associated kinase 4 [EC:2.7.11.1];K03549//KUP system potassium uptake protein
arahy.Tifrunner.gnm1.ann1.46KP2H	33.82	23.066	-0.950332	0.0481934	0.00677845	XP_025603902.1|0.0e+00|squamosa promoter-binding-like protein 1 [Arachis hypogaea]	K13415//protein brassinosteroid insensitive 1 [EC:2.7.10.1 2.7.11.1]+ko04075//Plant hormone signal transduction;K20641//Rho GTPase-activating protein 20
arahy.Tifrunner.gnm1.ann1.46MDAV	15.483	4.73	-2.02089	0.0188921	0.0019547	XP_025626510.1|0.0e+00|uncharacterized protein LOC112719961 [Arachis hypogaea]
arahy.Tifrunner.gnm1.ann1.46RN8V	11.25	3.56	-1.93294	0.0392115	0.0051455	XP_025618614.1|0.0e+00|histone-lysine N-methyltransferase EZA1-like isoform X1 [Arachis hypogaea]	K11430//histone-lysine N-methyltransferase EZH2 [EC:2.1.1.43]+ko00310//Lysine degradation;K11430//histone-lysine N-methyltransferase EZH2 [EC:2.1.1.43]+ko00310//Lysine degradation
arahy.Tifrunner.gnm1.ann1.46S9P8	19.943	13.373	-1.009	0.0367052	0.00468957	XP_025659544.1|0.0e+00|TOM1-like protein 9 [Arachis hypogaea]	K13141//integrator complex subunit 4;K12182//hepatocyte growth factor-regulated tyrosine kinase substrate+ko04144//Endocytosis+ko04145//Phagosome;K07374//tubulin alpha+ko04145//Phagosome;K13126//polyadenylate-binding protein+ko03015//mRNA surveillance pathway+ko03018//RNA degradation+ko03013//RNA transport
arahy.Tifrunner.gnm1.ann1.46TCXF	16.816	7.643	-1.54888	0.0124726	0.00114038	XP_020970582.1|5.8e-244|cytochrome P450 4X1 isoform X1 [Arachis ipaensis]	K07428//cytochrome P450 family 4 subfamily X [EC:1.14.14.1];K15639//PHYB activation tagged suppressor 1 [EC:1.14.-.-]+ko00905//Brassinosteroid biosynthesis;K20619//cytochrome P450 family 78 subfamily A;K07428//cytochrome P450 family 4 subfamily X [EC:1.14.14.1];K07428//cytochrome P450 family 4 subfamily X [EC:1.14.14.1];K15639//PHYB activation tagged suppressor 1 [EC:1.14.-.-]+ko00905//Brassinost…
arahy.Tifrunner.gnm1.ann1.46W2M6	49.623	26.9	-1.30258	8.59781e-06	1.87965e-07	XP_016181612.1|2.8e-69|uncharacterized protein LOC107623762 [Arachis ipaensis]
arahy.Tifrunner.gnm1.ann1.46XLY6	0.773	2.503	1.29187	0.0132872	0.00124051	XP_025637502.1|1.4e-265|uncharacterized protein LOC112732898 [Arachis hypogaea]	K00974//tRNA nucleotidyltransferase (CCA-adding enzyme) [EC:2.7.7.72 3.1.3.- 3.1.4.-]+ko03013//RNA transport
arahy.Tifrunner.gnm1.ann1.470PAV	0.313	0.01	-3.3457	0.0083011	0.000676827	XP_025701613.1|0.0e+00|probable inactive receptor kinase At2g26730 [Arachis hypogaea]	K04730//interleukin-1 receptor-associated kinase 1 [EC:2.7.11.1]
arahy.Tifrunner.gnm1.ann1.47572L	1.793	4.63	0.948183	0.0372942	0.00479986	XP_025700650.1|5.4e-95|uncharacterized protein LOC112801917 [Arachis hypogaea]
arahy.Tifrunner.gnm1.ann1.47BGAF	7.903	4.013	-1.39443	0.000438883	1.78768e-05	XP_016207364.1|3.0e-272|protein PHOSPHATE STARVATION RESPONSE 1 isoform X1 [Arachis ipaensis]	K01940//argininosuccinate synthase [EC:6.3.4.5]+ko00250//Alanine, aspartate and glutamate metabolism+ko00220//Arginine biosynthesis+ko01230//Biosynthesis of amino acids+ko01100//Metabolic pathways+ko01110//Biosynthesis of secondary metabolites;K14491//two-component response regulator ARR-B family+ko04075//Plant hormone signal transduction
arahy.Tifrunner.gnm1.ann1.47NS3A	53.723	7.446	-2.86375	0.00354016	0.000229476	XP_016201706.1|3.4e-90|ethylene-responsive transcription factor ERF011 [Arachis ipaensis]	K09286//EREBP-like factor
arahy.Tifrunner.gnm1.ann1.47SLDE	10.946	6.123	-1.24679	0.046939	0.00655221	XP_027349508.1|1.0e-299|jasmonic acid-amido synthetase JAR1-like isoform X1 [Abrus precatorius]	K14506//jasmonic acid-amino synthetase [EC:6.3.2.52]+ko04075//Plant hormone signal transduction;K14506//jasmonic acid-amino synthetase [EC:6.3.2.52]+ko04075//Plant hormone signal transduction
arahy.Tifrunner.gnm1.ann1.47SX7B	11.023	5.75	-1.36345	0.00698574	0.000541326	XP_016171427.1|2.1e-292|E3 ubiquitin-protein ligase MARCH7 isoform X3 [Arachis ipaensis]
arahy.Tifrunner.gnm1.ann1.47U1LD	7.98	20.4	0.933496	0.0163795	0.00161924	XP_015948801.1|4.6e-53|membrane magnesium transporter [Arachis duranensis]
arahy.Tifrunner.gnm1.ann1.47YT22	12.536	9.133	-0.841983	0.036618	0.00467716	XP_016204900.1|0.0e+00|protein trichome birefringence [Arachis ipaensis]
arahy.Tifrunner.gnm1.ann1.480PWC	0.4	0.076	-2.44364	0.0278912	0.00328357	XP_015931397.1|4.4e-116|ras-related protein Rab2BV-like [Arachis duranensis]	K15613//homeobox protein Meis1;K16670//homeobox protein Meis2;K07904//Ras-related protein Rab-11A+ko04144//Endocytosis
arahy.Tifrunner.gnm1.ann1.487MWI	2.65	1.746	-0.977248	0.0452865	0.00623568	RDY14683.1|0.0e+00|ATP synthase subunit beta, chloroplastic, partial [Mucuna pruriens]	K02112//F-type H+/Na+-transporting ATPase subunit beta [EC:7.1.2.2 7.2.2.1]+ko01100//Metabolic pathways+ko00190//Oxidative phosphorylation+ko00195//Photosynthesis
arahy.Tifrunner.gnm1.ann1.489AYV	1.116	3.113	0.998071	0.0305692	0.00370997	XP_027335058.1|9.8e-144|TITAN-like protein isoform X2 [Abrus precatorius]
arahy.Tifrunner.gnm1.ann1.48AWB7	4.89	15.666	1.17762	0.0362348	0.00460868	XP_016184103.1|2.7e-38|uncharacterized protein LOC107625887 isoform X1 [Arachis ipaensis]	K04733//interleukin-1 receptor-associated kinase 4 [EC:2.7.11.1]
arahy.Tifrunner.gnm1.ann1.48HMV1	0.546	2.93	1.86431	0.0376219	0.00486531	XP_016169922.1|8.0e-46|pentatricopeptide repeat-containing protein At3g23020 [Arachis ipaensis]
arahy.Tifrunner.gnm1.ann1.48J8BV	1.3	0.59	-1.51388	0.00504733	0.000358511	XP_025626518.1|0.0e+00|inactive receptor-like serine/threonine-protein kinase At2g40270 [Arachis hypogaea]	K04733//interleukin-1 receptor-associated kinase 4 [EC:2.7.11.1]
arahy.Tifrunner.gnm1.ann1.48M1R9	2.976	0.013	-6.76487	7.03363e-19	1.85942e-21	XP_016204382.1|0.0e+00|DNA repair helicase XPD [Arachis ipaensis]	K10844//DNA excision repair protein ERCC-2 [EC:3.6.4.12]+ko03420//Nucleotide excision repair+ko03022//Basal transcription factors;K10844//DNA excision repair protein ERCC-2 [EC:3.6.4.12]+ko03420//Nucleotide excision repair+ko03022//Basal transcription factors
arahy.Tifrunner.gnm1.ann1.48N9B9	2.476	1.076	-1.59743	0.00854693	0.000701777	XP_025614969.1|0.0e+00|uncharacterized protein LOC112707442 [Arachis hypogaea]	K22531//ATPase family AAA domain-containing protein 2 [EC:3.6.1.-]
arahy.Tifrunner.gnm1.ann1.48NNZS	47.993	1.676	-4.31079	6.02281e-06	1.27586e-07	RDX90819.1|5.5e-13|hypothetical protein CR513_27283, partial [Mucuna pruriens]
arahy.Tifrunner.gnm1.ann1.48P4SG	9.413	7.666	-0.719604	0.0175185	0.00176878	XP_016190715.1|0.0e+00|paramyosin isoform X1 [Arachis ipaensis]	K20282//GRIP and coiled-coil domain-containing protein 2;K20478//golgin subfamily B member 1;K20283//golgin subfamily A member 4
arahy.Tifrunner.gnm1.ann1.48QDBJ	15.67	68.073	1.66375	0.0115341	0.0010278	KOM42046.1|1.3e-135|hypothetical protein LR48_Vigan04g224400, partial [Vigna angularis]
arahy.Tifrunner.gnm1.ann1.48RFXK	2.403	9.153	1.48502	0.00398484	0.000266825	XP_025687660.1|0.0e+00|protein TPX2-like [Arachis hypogaea]	K16812//targeting protein for Xklp2
arahy.Tifrunner.gnm1.ann1.48S2GI	0.116	1.143	2.73544	0.000244151	8.92154e-06	XP_020979663.1|2.8e-242|uncharacterized protein LOC107641243 [Arachis ipaensis]	K15168//mediator of RNA polymerase II transcription subunit 25
arahy.Tifrunner.gnm1.ann1.48VWLX	3.123	14.363	1.7553	0.000327742	1.25859e-05	XP_015945225.1|1.3e-51|probable mediator of RNA polymerase II transcription subunit 26c [Arachis duranensis]
arahy.Tifrunner.gnm1.ann1.493FII	4.393	0.62	-2.63943	0.0234039	0.00259898	XP_020962526.1|6.9e-269|cellulose synthase-like protein E6 isoform X1 [Arachis ipaensis]	K10999//cellulose synthase A [EC:2.4.1.12]
arahy.Tifrunner.gnm1.ann1.4977NQ	3.743	1.003	-2.03262	0.0119242	0.00107282	XP_016198305.1|1.6e-28|LOW QUALITY PROTEIN: adenylylsulfatase HINT3 [Arachis ipaensis]	K02503//histidine triad (HIT) family protein
arahy.Tifrunner.gnm1.ann1.49C0TI	0.24	1.466	2.01855	0.0287603	0.0034194	XP_019422491.1|1.8e-216|PREDICTED: AP-3 complex subunit mu [Lupinus angustifolius]	K12398//AP-3 complex subunit mu
arahy.Tifrunner.gnm1.ann1.49HGZA	0.26	2.93	2.89378	5.10374e-06	1.06518e-07	XP_020970094.1|0.0e+00|laccase-14 [Arachis ipaensis]	K05909//laccase [EC:1.10.3.2]
arahy.Tifrunner.gnm1.ann1.49IL45	8.74	20.086	0.782083	0.00331367	0.000211337	XP_015937504.1|3.5e-86|ER membrane protein complex subunit 7 homolog [Arachis duranensis]
arahy.Tifrunner.gnm1.ann1.49M1L3	22.89	5.99	-2.13007	0.0361868	0.00460006	XP_015945464.1|1.7e-161|probable protein phosphatase 2C 59 isoform X1 [Arachis duranensis]	K17506//protein phosphatase 1L [EC:3.1.3.16]
arahy.Tifrunner.gnm1.ann1.49QGSQ	2.403	0.5	-2.4748	1.48262e-05	3.46307e-07	XP_020969232.1|9.7e-187|vestitone reductase [Arachis ipaensis]	K13265//vestitone reductase [EC:1.1.1.348]+ko01110//Biosynthesis of secondary metabolites+ko00943//Isoflavonoid biosynthesis;K13265//vestitone reductase [EC:1.1.1.348]+ko01110//Biosynthesis of secondary metabolites+ko00943//Isoflavonoid biosynthesis
arahy.Tifrunner.gnm1.ann1.49SUU1	11.92	90.486	2.4219	3.3949e-05	8.79767e-07	XP_020233829.1|6.2e-122|BI1-like protein [Cajanus cajan]	K06890//uncharacterized protein
arahy.Tifrunner.gnm1.ann1.49TA12	36.23	23.25	-1.05707	0.000336308	1.30156e-05	XP_025700039.1|0.0e+00|methyl-CpG-binding domain-containing protein 13-like [Arachis hypogaea]	K03006//DNA-directed RNA polymerase II subunit RPB1 [EC:2.7.7.6]+ko03020//RNA polymerase;K01051//pectinesterase [EC:3.1.1.11]+ko00040//Pentose and glucuronate interconversions+ko01100//Metabolic pathways;K11588//methyl CpG binding protein 2;K02184//formin 2
arahy.Tifrunner.gnm1.ann1.49TU8N	6.916	4.48	-1.05459	0.00427185	0.00029065	XP_027332043.1|4.0e-299|armadillo repeat-containing protein 8-like [Abrus precatorius]	K02184//formin 2
arahy.Tifrunner.gnm1.ann1.49YCVY	3.483	12.186	1.38276	0.00323816	0.000205126	XP_016181229.1|6.4e-278|phospho-N-acetylmuramoyl-pentapeptide-transferase homolog [Arachis ipaensis]	K01000//phospho-N-acetylmuramoyl-pentapeptide-transferase [EC:2.7.8.13]+ko01100//Metabolic pathways
arahy.Tifrunner.gnm1.ann1.49ZYT6	10.293	3.533	-1.74862	0.0347651	0.00436309	XP_025608484.1|3.6e-186|oxygen-evolving enhancer protein 1, chloroplastic-like [Arachis hypogaea]	K02716//photosystem II oxygen-evolving enhancer protein 1+ko01100//Metabolic pathways+ko00195//Photosynthesis
arahy.Tifrunner.gnm1.ann1.4A0KTI	1.893	5.48	1.08808	0.00774113	0.000621187	XP_007137861.1|4.1e-159|hypothetical protein PHAVU_009G161800g [Phaseolus vulgaris]	K14563//rRNA 2'-O-methyltransferase fibrillarin [EC:2.1.1.-]+ko03008//Ribosome biogenesis in eukaryotes
arahy.Tifrunner.gnm1.ann1.4A1W4F	0.12	1.356	2.87442	0.000319277	1.22109e-05	XP_025638689.1|0.0e+00|probable rhamnogalacturonate lyase B isoform X1 [Arachis hypogaea]	K18195//rhamnogalacturonan endolyase [EC:4.2.2.23]
arahy.Tifrunner.gnm1.ann1.4A4JN6	0.7	5.143	2.29803	0.0023916	0.000141923	XP_025605591.1|2.0e-215|transcription factor MYB54-like [Arachis hypogaea]	K09422//transcription factor MYB, plant
arahy.Tifrunner.gnm1.ann1.4A70PZ	0.636	14.443	3.58996	3.27912e-05	8.4406e-07	XP_025614860.1|2.4e-292|purple acid phosphatase-like [Arachis hypogaea]	K22390//acid phosphatase type 7
arahy.Tifrunner.gnm1.ann1.4A91W2	14.21	7.283	-1.38259	2.23789e-06	4.18409e-08	XP_025619085.1|0.0e+00|heavy metal-associated isoprenylated plant protein 34-like [Arachis hypogaea]	K02184//formin 2
arahy.Tifrunner.gnm1.ann1.4AA542	41.453	29.986	-0.867133	0.00728439	0.000573189	XP_025693270.1|5.1e-118|ylmG homolog protein 1-2, chloroplastic-like [Arachis hypogaea]	K02221//YggT family protein
arahy.Tifrunner.gnm1.ann1.4B5N4V	18.923	16.463	-0.624363	0.0354908	0.00448402	XP_015961444.1|8.4e-256|transducin beta-like protein 2 [Arachis duranensis]	K14855//ribosome assembly protein 4;K14963//COMPASS component SWD3;K12662//U4/U6 small nuclear ribonucleoprotein PRP4+ko03040//Spliceosome
arahy.Tifrunner.gnm1.ann1.4BBW7G	0.973	0.306	-1.99759	0.000202972	7.15205e-06	XP_020996467.1|0.0e+00|cysteine-rich receptor-like protein kinase 15 isoform X2 [Arachis duranensis]	K04733//interleukin-1 receptor-associated kinase 4 [EC:2.7.11.1]
arahy.Tifrunner.gnm1.ann1.4BW8FX	0.686	0.086	-2.8563	0.0069027	0.000533392	XP_025641943.1|1.2e-137|WUSCHEL-related homeobox 5-like isoform X1 [Arachis hypogaea]	K14292//trimethylguanosine synthase [EC:2.1.1.-]+ko03013//RNA transport;K18490//homeobox protein OTX2;K09326//homeobox protein OTX1
arahy.Tifrunner.gnm1.ann1.4CC3R7	32.36	26.643	-0.692849	0.0024527	0.00014653	XP_025614487.1|0.0e+00|protein transport protein SEC31-like isoform X1 [Arachis hypogaea]	K10955//mucin-2
arahy.Tifrunner.gnm1.ann1.4CPP5V	1.27	3.61	1.09372	0.0360081	0.00456898	XP_025613253.1|1.3e-232|protein CLT2, chloroplastic-like isoform X1 [Arachis hypogaea]
arahy.Tifrunner.gnm1.ann1.4D0408	75.853	50.38	-1.02169	0.0203554	0.0021585	XP_015945847.1|2.9e-131|gamma-glutamylcyclotransferase 2-1 [Arachis duranensis]	K22596//gamma-glutamylcyclotransferase, plant [EC:4.3.2.9]+ko01100//Metabolic pathways+ko00480//Glutathione metabolism
arahy.Tifrunner.gnm1.ann1.4D1FGW	4.186	11.233	1.01448	0.0295535	0.00354352	XP_025653290.1|0.0e+00|ATPase family AAA domain-containing protein 3C-like [Arachis hypogaea]	K17681//ATPase family AAA domain-containing protein 3A/B
arahy.Tifrunner.gnm1.ann1.4D26T3	3.346	9.066	1.00637	0.0360667	0.00458102	PPR86211.1|5.0e-47|hypothetical protein GOBAR_AA34490 [Gossypium barbadense]	K20538//mitogen-activated protein kinase 8 [EC:2.7.11.24]+ko04016//MAPK signaling pathway - plant
arahy.Tifrunner.gnm1.ann1.4D79G7	1.333	7.823	1.96895	0.0286055	0.00339752	XP_025687308.1|0.0e+00|condensin complex subunit 2-like isoform X1 [Arachis hypogaea]	K06676//condensin complex subunit 2
arahy.Tifrunner.gnm1.ann1.4D9FZH	6.253	5.163	-0.697486	0.00637292	0.000479114	XP_025672993.1|0.0e+00|protein FORGETTER 1-like [Arachis hypogaea]	K01051//pectinesterase [EC:3.1.1.11]+ko00040//Pentose and glucuronate interconversions+ko01100//Metabolic pathways;K02184//formin 2
arahy.Tifrunner.gnm1.ann1.4DG32P	1.123	3.223	1.07693	0.0384117	0.0050058	XP_025701912.1|0.0e+00|ABC transporter B family member 28-like isoform X1 [Arachis hypogaea]	K05657//ATP-binding cassette, subfamily B (MDR/TAP), member 10+ko02010//ABC transporters
arahy.Tifrunner.gnm1.ann1.4DHT3Z	4.01	0.91	-2.39948	0.00188595	0.000105619	XP_016179456.1|4.4e-183|peroxidase 44-like [Arachis ipaensis]	K00430//peroxidase [EC:1.11.1.7]+ko01100//Metabolic pathways+ko01110//Biosynthesis of secondary metabolites+ko00940//Phenylpropanoid biosynthesis
arahy.Tifrunner.gnm1.ann1.4DJY3R	16.35	5.656	-1.86388	0.0219915	0.00240198	XP_025621121.1|2.5e-125|glycine-rich RNA-binding protein 5, mitochondrial-like [Arachis hypogaea]	K20478//golgin subfamily B member 1
arahy.Tifrunner.gnm1.ann1.4DR6J6	53.613	7.8	-2.84756	0.0024153	0.000143715	XP_025663058.1|9.7e-224|F-box/kelch-repeat protein At1g57790-like [Arachis hypogaea]	K10206//LL-diaminopimelate aminotransferase [EC:2.6.1.83]+ko00300//Lysine biosynthesis+ko01230//Biosynthesis of amino acids+ko01100//Metabolic pathways+ko01110//Biosynthesis of secondary metabolites
arahy.Tifrunner.gnm1.ann1.4E9YQ9	1.476	4.803	1.28406	0.000981154	4.76149e-05	XP_025698679.1|0.0e+00|histone-lysine N-methyltransferase CLF-like [Arachis hypogaea]	K11430//histone-lysine N-methyltransferase EZH2 [EC:2.1.1.43]+ko00310//Lysine degradation
arahy.Tifrunner.gnm1.ann1.4EC4CX	1.336	0.1	-3.34376	0.00198328	0.000112242	XP_022639499.1|2.4e-240|F-box/kelch-repeat protein At1g55270 isoform X2 [Vigna radiata var. radiata]	K00894//ethanolamine kinase [EC:2.7.1.82]+ko01100//Metabolic pathways+ko00564//Glycerophospholipid metabolism
arahy.Tifrunner.gnm1.ann1.4EC6E4	1.593	7.803	1.85335	4.08024e-07	6.42938e-09	XP_016182756.1|3.7e-194|WAT1-related protein At4g30420 isoform X1 [Arachis ipaensis]	K17500//integrin-linked kinase-associated serine/threonine phosphatase 2C [EC:3.1.3.16];K17500//integrin-linked kinase-associated serine/threonine phosphatase 2C [EC:3.1.3.16];K17500//integrin-linked kinase-associated serine/threonine phosphatase 2C [EC:3.1.3.16]
arahy.Tifrunner.gnm1.ann1.4ED2BY	5.406	19.766	1.40085	0.000233968	8.45176e-06	XP_025608614.1|2.5e-56|oil body-associated protein 2C-like, partial [Arachis hypogaea]	K14848//ribosome assembly protein RRB1;K14848//ribosome assembly protein RRB1
arahy.Tifrunner.gnm1.ann1.4F68EX	84.493	233.28	1.04992	0.0222812	0.00244409	XP_025617604.1|1.5e-179|F-box/kelch-repeat protein At1g80440-like [Arachis hypogaea]	K04733//interleukin-1 receptor-associated kinase 4 [EC:2.7.11.1]
arahy.Tifrunner.gnm1.ann1.4F9F0A	28.69	13.616	-1.46005	0.00151166	8.00565e-05	XP_016183254.2|4.1e-215|WAT1-related protein At2g37460 isoform X1 [Arachis ipaensis]	K17500//integrin-linked kinase-associated serine/threonine phosphatase 2C [EC:3.1.3.16]
arahy.Tifrunner.gnm1.ann1.4FT00Z	16.31	2.736	-2.88342	5.52752e-14	2.56683e-16	XP_016204335.1|6.1e-173|protein SGT1 homolog [Arachis ipaensis]	K12795//suppressor of G2 allele of SKP1+ko04626//Plant-pathogen interaction
arahy.Tifrunner.gnm1.ann1.4G0ENY	30.49	17.39	-1.23834	0.0102615	0.000884852	GAU18071.1|4.2e-81|hypothetical protein TSUD_51820 [Trifolium subterraneum]	K19045//E3 ubiquitin-protein ligase BIG BROTHER and related proteins [EC:2.3.2.27];K19045//E3 ubiquitin-protein ligase BIG BROTHER and related proteins [EC:2.3.2.27]
arahy.Tifrunner.gnm1.ann1.4G0IWV	16.453	5.78	-1.92174	1.07848e-12	5.96478e-15	XP_020965551.1|0.0e+00|ethylene-insensitive protein 2 [Arachis ipaensis]	K14513//ethylene-insensitive protein 2+ko04016//MAPK signaling pathway - plant+ko04075//Plant hormone signal transduction
arahy.Tifrunner.gnm1.ann1.4H0NN3	0.993	0.086	-3.0143	0.0120727	0.00109206	XP_025625052.1|2.2e-209|abscisic acid 8'-hydroxylase 2-like isoform X1 [Arachis hypogaea]	K09843//(+)-abscisic acid 8'-hydroxylase [EC:1.14.14.137]+ko00906//Carotenoid biosynthesis
arahy.Tifrunner.gnm1.ann1.4H8PLX	5.47	18.37	1.31017	1.75275e-05	4.18243e-07	XP_025637414.1|4.0e-112|uncharacterized protein LOC112732800 [Arachis hypogaea]	K18667//activating signal cointegrator complex subunit 2
arahy.Tifrunner.gnm1.ann1.4HUU46	6.41	20.91	1.28472	0.00823829	0.000670718	XP_015973763.1|8.1e-31|protein transport protein Sec61 subunit gamma [Arachis duranensis]	K07342//protein transport protein SEC61 subunit gamma and related proteins+ko04145//Phagosome+ko04141//Protein processing in endoplasmic reticulum+ko03060//Protein export
arahy.Tifrunner.gnm1.ann1.4I2AVL	15.066	8.066	-1.28031	0.000874333	4.13923e-05	XP_016162204.1|0.0e+00|inhibitor of Bruton tyrosine kinase [Arachis ipaensis]	K10614//E3 ubiquitin-protein ligase HERC3 [EC:2.3.2.26]+ko04120//Ubiquitin mediated proteolysis;K10615//E3 ubiquitin-protein ligase HERC4 [EC:2.3.2.26]+ko04120//Ubiquitin mediated proteolysis;K10614//E3 ubiquitin-protein ligase HERC3 [EC:2.3.2.26]+ko04120//Ubiquitin mediated proteolysis
arahy.Tifrunner.gnm1.ann1.4I2CMT	2.69	8.243	1.19799	0.00384447	0.000255153	XP_016181748.1|3.3e-218|UPF0160 protein [Arachis ipaensis]
arahy.Tifrunner.gnm1.ann1.4I2UMQ	201.16	12.71	-3.14576	0.00734074	0.000578386	XP_016167390.1|0.0e+00|CO(2)-response secreted protease [Arachis ipaensis]	K15333//tRNA guanosine-2'-O-methyltransferase [EC:2.1.1.34];K13199//plasminogen activator inhibitor 1 RNA-binding protein;K14568//rRNA small subunit pseudouridine methyltransferase Nep1 [EC:2.1.1.260]+ko03008//Ribosome biogenesis in eukaryotes;K13124//mitogen-activated protein kinase organizer 1
arahy.Tifrunner.gnm1.ann1.4I97V1	2.093	5.086	0.867831	0.038017	0.00492858	XP_015933909.1|2.6e-225|putative threonine aspartase [Arachis duranensis]	K08657//taspase, threonine aspartase, 1 [EC:3.4.25.-];K08657//taspase, threonine aspartase, 1 [EC:3.4.25.-];K08657//taspase, threonine aspartase, 1 [EC:3.4.25.-]
arahy.Tifrunner.gnm1.ann1.4IDT5U	12.616	4.933	-1.72332	0.0256133	0.00292363	XP_016204765.1|7.6e-241|protein ROOT PRIMORDIUM DEFECTIVE 1 [Arachis ipaensis]	K09566//peptidyl-prolyl isomerase G (cyclophilin G) [EC:5.2.1.8]
arahy.Tifrunner.gnm1.ann1.4IL771	0.52	2.676	1.83897	0.00409249	0.000274959	XP_003546370.1|0.0e+00|phospholipase D zeta 1 isoform X1 [Glycine max]	K01115//phospholipase D1/2 [EC:3.1.4.4]+ko04144//Endocytosis+ko01100//Metabolic pathways+ko01110//Biosynthesis of secondary metabolites+ko00564//Glycerophospholipid metabolism+ko00565//Ether lipid metabolism;K01115//phospholipase D1/2 [EC:3.1.4.4]+ko04144//Endocytosis+ko01100//Metabolic pathways+ko01110//Biosynthesis of secondary metabolites+ko00564//Glycerophospholipid metabolism+ko00565//Ether …
arahy.Tifrunner.gnm1.ann1.4IM268	3.363	1.29	-1.76004	0.0117008	0.00104886	XP_025631402.1|1.4e-111|probable E3 ubiquitin-protein ligase RHB1A isoform X1 [Arachis hypogaea]	K22378//E3 ubiquitin-protein ligase RNF181 [EC:2.3.2.27]
arahy.Tifrunner.gnm1.ann1.4IPC1A	5.42	3.74	-0.962882	0.0197102	0.00206813	XP_025694737.1|7.3e-190|mitochondrial amidoxime-reducing component 1-like [Arachis hypogaea]	K15631//molybdenum cofactor sulfurtransferase [EC:2.8.1.9]+ko00790//Folate biosynthesis
arahy.Tifrunner.gnm1.ann1.4JJ040	3.626	11.29	1.21992	0.00340931	0.000218859	XP_015932694.1|1.3e-241|squalene synthase [Arachis duranensis]	K00801//farnesyl-diphosphate farnesyltransferase [EC:2.5.1.21]+ko00909//Sesquiterpenoid and triterpenoid biosynthesis+ko01100//Metabolic pathways+ko01110//Biosynthesis of secondary metabolites+ko00100//Steroid biosynthesis
arahy.Tifrunner.gnm1.ann1.4JT818	8.833	6.28	-0.905475	0.000202145	7.11589e-06	XP_016175217.1|0.0e+00|spliceosome-associated protein 130 A [Arachis ipaensis]	K12830//splicing factor 3B subunit 3+ko03040//Spliceosome
arahy.Tifrunner.gnm1.ann1.4JU6QM	89.986	1.13	-4.71187	2.44567e-05	6.07409e-07	XP_016167465.1|4.5e-110|late embryogenesis abundant protein [Arachis ipaensis]	K08134//procollagen-proline 3-dioxygenase 1 [EC:1.14.11.7]
arahy.Tifrunner.gnm1.ann1.4JWR4S	7.863	0.443	-4.35349	1.49315e-13	7.40123e-16	XP_025697707.1|8.3e-155|zinc-finger homeodomain protein 1-like [Arachis hypogaea]	K15777//4,5-DOPA dioxygenase extradiol [EC:1.13.11.-]+ko00965//Betalain biosynthesis;K15601//lysine-specific demethylase 3 [EC:1.14.11.-];K02184//formin 2
arahy.Tifrunner.gnm1.ann1.4JXB6U	0.503	2.056	1.5424	0.0302583	0.00365908	XP_025621781.1|7.9e-171|CTD small phosphatase-like protein [Arachis hypogaea]	K15731//carboxy-terminal domain RNA polymerase II polypeptide A small phosphatase [EC:3.1.3.16]
arahy.Tifrunner.gnm1.ann1.4K1JMV	38.92	0.22	-7.33143	5.55485e-36	4.05767e-39	XP_015949663.1|2.5e-265|legumin B [Arachis duranensis]	K01569//oxalate decarboxylase [EC:4.1.1.2]+ko01100//Metabolic pathways+ko00630//Glyoxylate and dicarboxylate metabolism
arahy.Tifrunner.gnm1.ann1.4K8YXT	14.126	0.423	-5.03385	6.59432e-13	3.50951e-15	XP_020991212.1|3.2e-303|B3 domain-containing transcription factor ABI3 isoform X3 [Arachis duranensis]	K01653//acetolactate synthase I/III small subunit [EC:2.2.1.6]+ko00290//Valine, leucine and isoleucine biosynthesis+ko00770//Pantothenate and CoA biosynthesis+ko01230//Biosynthesis of amino acids+ko01100//Metabolic pathways+ko00650//Butanoate metabolism+ko01110//Biosynthesis of secondary metabolites+ko01210//2-Oxocarboxylic acid metabolism+ko00660//C5-Branched dibasic acid metabolism;K00654//seri…
arahy.Tifrunner.gnm1.ann1.4KDK0P	3.51	21.106	1.9726	0.0365821	0.0046713	XP_015936123.1|7.2e-177|xyloglucan endotransglucosylase/hydrolase protein 9 [Arachis duranensis]	K08235//xyloglucan:xyloglucosyl transferase [EC:2.4.1.207]
arahy.Tifrunner.gnm1.ann1.4KG7L9	0.083	1.52	3.21672	0.00122925	6.27055e-05	XP_016200842.1|5.9e-230|protein JINGUBANG [Arachis ipaensis]	K03362//F-box and WD-40 domain protein 1/11+ko04120//Ubiquitin mediated proteolysis;K14963//COMPASS component SWD3;K16794//platelet-activating factor acetylhydrolase IB subunit alpha+ko01100//Metabolic pathways+ko00565//Ether lipid metabolism
arahy.Tifrunner.gnm1.ann1.4KJ3L6	3.92	1.376	-1.87061	0.00992013	0.000848172	XP_020218423.1|0.0e+00|ARF guanine-nucleotide exchange factor GNOM-like [Cajanus cajan]	K18443//golgi-specific brefeldin A-resistance guanine nucleotide exchange factor 1+ko04144//Endocytosis;K18443//golgi-specific brefeldin A-resistance guanine nucleotide exchange factor 1+ko04144//Endocytosis
arahy.Tifrunner.gnm1.ann1.4KPL6Q	1.396	0.1	-3.81429	5.00245e-05	1.38336e-06	XP_025683099.1|0.0e+00|carotenoid cleavage dioxygenase 8 homolog B, chloroplastic-like [Arachis hypogaea]	K17913//carlactone synthase / all-trans-10'-apo-beta-carotenal 13,14-cleaving dioxygenase [EC:1.13.11.69 1.13.11.70]+ko00906//Carotenoid biosynthesis+ko01110//Biosynthesis of secondary metabolites
arahy.Tifrunner.gnm1.ann1.4KS3J9	21.393	67.733	1.21107	0.00551429	0.000400054	XP_025668252.1|1.6e-137|two-component response regulator ORR9-like [Arachis hypogaea]	K14492//two-component response regulator ARR-A family+ko04075//Plant hormone signal transduction
arahy.Tifrunner.gnm1.ann1.4KY2C7	2.34	149.993	4.0052	0.000469084	1.93762e-05	XP_016196455.1|4.1e-160|uncharacterized protein LOC107637566 [Arachis ipaensis]
arahy.Tifrunner.gnm1.ann1.4L43B4	19.463	105.56	1.886	0.0126053	0.00115785	XP_025657834.1|2.3e-210|heat stress transcription factor A-7a-like [Arachis hypogaea]	K09419//heat shock transcription factor, other eukaryote;K09419//heat shock transcription factor, other eukaryote
arahy.Tifrunner.gnm1.ann1.4L9U9L	3.74	1.703	-1.53906	0.013489	0.00126418	XP_025659358.1|9.5e-291|protein WHAT'S THIS FACTOR 1-like [Arachis hypogaea]	K09566//peptidyl-prolyl isomerase G (cyclophilin G) [EC:5.2.1.8];K02885//large subunit ribosomal protein L19e+ko03010//Ribosome
arahy.Tifrunner.gnm1.ann1.4LBX9Z	17.52	12.896	-0.839604	0.0209247	0.00224158	XP_016187926.1|2.4e-117|putative gamma-glutamylcyclotransferase At3g02910 [Arachis ipaensis]	K19761//gamma-glutamylaminecyclotransferase [EC:2.3.2.-]
arahy.Tifrunner.gnm1.ann1.4LD1Z3	15.563	9.953	-1.03393	0.00184215	0.000102621	XP_015943483.1|2.2e-232|pentatricopeptide repeat-containing protein At5g09450, mitochondrial [Arachis duranensis]	K17710//pentatricopeptide repeat domain-containing protein 1
arahy.Tifrunner.gnm1.ann1.4LD7NB	38.836	33.24	-0.647202	0.0241011	0.00270804	XP_015946548.1|6.5e-231|26S proteasome non-ATPase regulatory subunit 11 homolog [Arachis duranensis]	K03036//26S proteasome regulatory subunit N6+ko03050//Proteasome
arahy.Tifrunner.gnm1.ann1.4LH58N	51.716	19.343	-1.80896	0.00292212	0.000181028	XP_025696258.1|3.5e-203|RNA polymerase I-specific transcription initiation factor RRN3-like [Arachis hypogaea]	K15216//RNA polymerase I-specific transcription initiation factor RRN3;K15216//RNA polymerase I-specific transcription initiation factor RRN3
arahy.Tifrunner.gnm1.ann1.4LKL39	0.133	1.076	2.39338	0.00699385	0.000542508	XP_016175919.1|3.9e-153|DNA-directed RNA polymerase III subunit RPC3 [Arachis ipaensis]	K03023//DNA-directed RNA polymerase III subunit RPC3+ko03020//RNA polymerase
arahy.Tifrunner.gnm1.ann1.4LNU01	0.586	0.076	-2.73861	0.0212855	0.00229266	XP_025689125.1|1.1e-241|RING-H2 finger protein ATL22-like [Arachis hypogaea]	K19041//E3 ubiquitin-protein ligase RNF38/44 [EC:2.3.2.27]
arahy.Tifrunner.gnm1.ann1.4LT7UJ	2.346	9.856	1.58605	0.00317112	0.000199763
arahy.Tifrunner.gnm1.ann1.4LV4GA	2.793	1.523	-1.25357	0.0154964	0.00150864	XP_025697857.1|3.2e-199|uncharacterized protein LOC112800005 [Arachis hypogaea]
arahy.Tifrunner.gnm1.ann1.4MA6RL	1.736	0.21	-2.7014	0.0170315	0.00170442	XP_025679035.1|6.6e-134|lectin-like [Arachis hypogaea]	K04733//interleukin-1 receptor-associated kinase 4 [EC:2.7.11.1]
arahy.Tifrunner.gnm1.ann1.4MV0VI	8.863	0.123	-6.00195	2.47961e-19	6.29638e-22	XP_020958918.1|9.4e-186|putative septum site-determining protein minD homolog, chloroplastic [Arachis ipaensis]	K03609//septum site-determining protein MinD
arahy.Tifrunner.gnm1.ann1.4MV4X2	4.14	9.186	0.737927	0.0212918	0.0022944	XP_015964200.1|1.3e-309|D-2-hydroxyglutarate dehydrogenase, mitochondrial [Arachis duranensis]	K18204//D-2-hydroxyglutarate dehydrogenase [EC:1.1.99.39]
arahy.Tifrunner.gnm1.ann1.4N1P2Y	0.11	1.066	2.47883	0.0342884	0.00428538	XP_025621085.1|5.1e-205|hevamine-A-like isoform X2 [Arachis hypogaea]	K01183//chitinase [EC:3.2.1.14]+ko00520//Amino sugar and nucleotide sugar metabolism+ko01100//Metabolic pathways
arahy.Tifrunner.gnm1.ann1.4N7RMH	7.273	4.216	-1.20779	5.12524e-05	1.43158e-06	XP_025691832.1|0.0e+00|protein SCAR3-like isoform X1 [Arachis hypogaea]	K01595//phosphoenolpyruvate carboxylase [EC:4.1.1.31]+ko01100//Metabolic pathways+ko00710//Carbon fixation in photosynthetic organisms+ko00620//Pyruvate metabolism+ko01200//Carbon metabolism
arahy.Tifrunner.gnm1.ann1.4N8Z75	25.283	0.173	-6.46902	1.76682e-14	7.71296e-17	XP_016169661.1|9.4e-75|uncharacterized protein LOC107612483 isoform X1 [Arachis ipaensis]
arahy.Tifrunner.gnm1.ann1.4NE9EM	6.393	16.51	0.926467	0.0034255	0.000220018	XP_020965546.1|5.4e-70|uncharacterized protein LOC107618345 [Arachis ipaensis]	K02355//elongation factor G;K22855//EEF1A lysine methyltransferase 1 [EC:2.1.1.-]
arahy.Tifrunner.gnm1.ann1.4NII6D	4.47	2.016	-1.54151	0.0103791	0.000897241	XP_025687707.1|1.7e-145|(+)-neomenthol dehydrogenase-like [Arachis hypogaea]	K15095//(+)-neomenthol dehydrogenase [EC:1.1.1.208]+ko00902//Monoterpenoid biosynthesis+ko01110//Biosynthesis of secondary metabolites;K15095//(+)-neomenthol dehydrogenase [EC:1.1.1.208]+ko00902//Monoterpenoid biosynthesis+ko01110//Biosynthesis of secondary metabolites
arahy.Tifrunner.gnm1.ann1.4NJ1V9	6.33	1.643	-2.25426	0.00266019	0.000161332	XP_025691418.1|2.6e-53|uncharacterized protein LOC112792392 isoform X3 [Arachis hypogaea]
arahy.Tifrunner.gnm1.ann1.4P35L7	1.823	0.453	-2.08419	0.0192791	0.00200814	XP_025668866.1|0.0e+00|serine/threonine-protein phosphatase 7 long form homolog [Arachis hypogaea]	K20724//transmembrane protein 33;K00134//glyceraldehyde 3-phosphate dehydrogenase [EC:1.2.1.12]+ko00010//Glycolysis / Gluconeogenesis+ko01230//Biosynthesis of amino acids+ko01100//Metabolic pathways+ko01110//Biosynthesis of secondary metabolites+ko00710//Carbon fixation in photosynthetic organisms+ko01200//Carbon metabolism;K12448//UDP-arabinose 4-epimerase [EC:5.1.3.5]+ko00520//Amino sugar and n…
arahy.Tifrunner.gnm1.ann1.4P3DQS	0.9	0	-4.56706	7.36548e-05	2.18414e-06	XP_016175270.1|1.1e-150|putative expansin-A17 [Arachis ipaensis]	K20628//expansin
arahy.Tifrunner.gnm1.ann1.4P5PRD	7.356	6.38	-0.556539	0.0371785	0.00477591	XP_015936781.1|0.0e+00|uncharacterized protein LOC107462669 [Arachis duranensis]	K23038//zinc finger CCCH domain-containing protein 14;K14396//polyadenylate-binding protein 2+ko03015//mRNA surveillance pathway;K23038//zinc finger CCCH domain-containing protein 14;K14396//polyadenylate-binding protein 2+ko03015//mRNA surveillance pathway;K23038//zinc finger CCCH domain-containing protein 14
arahy.Tifrunner.gnm1.ann1.4PB3U0	2.096	9.193	1.62768	0.0122462	0.00111152	XP_025692507.1|3.2e-53|platelet-activating factor acetylhydrolase IB subunit alpha-like [Arachis hypogaea]	K18643//katanin p80 WD40 repeat-containing subunit B1
arahy.Tifrunner.gnm1.ann1.4PD0PP	30.803	4.07	-3.13815	3.14046e-07	4.81744e-09	XP_015967855.1|1.8e-86|photosystem I reaction center subunit V, chloroplastic [Arachis duranensis]	K08905//photosystem I subunit V+ko01100//Metabolic pathways+ko00195//Photosynthesis
arahy.Tifrunner.gnm1.ann1.4PIV4R	6.49	5.166	-0.751075	0.00517208	0.000369531	XP_025604216.1|0.0e+00|splicing factor 3B subunit 3-like [Arachis hypogaea]	K12830//splicing factor 3B subunit 3+ko03040//Spliceosome
arahy.Tifrunner.gnm1.ann1.4PM453	8.37	5.776	-0.941642	4.47047e-06	9.11246e-08	XP_025677263.1|0.0e+00|protein MON2 homolog [Arachis hypogaea]	K13462//guanine nucleotide-exchange factor;K13462//guanine nucleotide-exchange factor;K13462//guanine nucleotide-exchange factor;K13462//guanine nucleotide-exchange factor
arahy.Tifrunner.gnm1.ann1.4PU0PP	30.163	10.08	-1.97038	8.00219e-11	5.91077e-13	XP_015963362.1|1.5e-109|very-long-chain (3R)-3-hydroxyacyl-CoA dehydratase PASTICCINO 2A [Arachis duranensis]	K10703//very-long-chain (3R)-3-hydroxyacyl-CoA dehydratase [EC:4.2.1.134]+ko01100//Metabolic pathways+ko01110//Biosynthesis of secondary metabolites+ko00062//Fatty acid elongation+ko01212//Fatty acid metabolism+ko01040//Biosynthesis of unsaturated fatty acids
arahy.Tifrunner.gnm1.ann1.4PW9PW	5.256	1.513	-2.08477	0.013054	0.00121143	XP_007155252.1|5.7e-233|hypothetical protein PHAVU_003G186000g [Phaseolus vulgaris]	K00012//UDPglucose 6-dehydrogenase [EC:1.1.1.22]+ko00520//Amino sugar and nucleotide sugar metabolism+ko00040//Pentose and glucuronate interconversions+ko01100//Metabolic pathways+ko00053//Ascorbate and aldarate metabolism
arahy.Tifrunner.gnm1.ann1.4Q2LQE	18.09	48.28	1.00668	0.0106162	0.000926889	XP_016190567.1|6.6e-228|60S ribosomal protein L3 isoform X1 [Arachis ipaensis]	K02925//large subunit ribosomal protein L3e+ko03010//Ribosome
arahy.Tifrunner.gnm1.ann1.4Q6N3I	0.076	1.05	2.85071	0.0280938	0.00331948	XP_020990241.1|5.5e-45|uncharacterized protein LOC107472651 isoform X1 [Arachis duranensis]	K01054//acylglycerol lipase [EC:3.1.1.23]+ko01100//Metabolic pathways+ko00561//Glycerolipid metabolism
arahy.Tifrunner.gnm1.ann1.4Q9CQT	186.373	146.08	-0.739255	0.0395983	0.00521731	XP_025617902.1|3.3e-115|elongation factor 1-delta-like [Arachis hypogaea]	K03232//elongation factor 1-beta;K03232//elongation factor 1-beta
arahy.Tifrunner.gnm1.ann1.4R5RT5	2.026	0.373	-2.65264	0.00133067	6.88746e-05	XP_025653832.1|0.0e+00|uncharacterized protein LOC112749696 isoform X4 [Arachis hypogaea]	K13254//spastin [EC:5.6.1.1];K03231//elongation factor 1-alpha+ko03013//RNA transport
arahy.Tifrunner.gnm1.ann1.4R6AED	0	4.45	5.24967	2.58658e-07	3.90481e-09	XP_020978465.1|2.1e-45|carbon catabolite repressor protein 4 homolog 4 isoform X3 [Arachis ipaensis]	K12603//CCR4-NOT transcription complex subunit 6 [EC:3.1.13.4]+ko03018//RNA degradation
arahy.Tifrunner.gnm1.ann1.4R6GA4	6.38	4.97	-0.774855	0.00225143	0.000131099	XP_016174661.1|0.0e+00|uncharacterized protein LOC107617417 isoform X2 [Arachis ipaensis]
arahy.Tifrunner.gnm1.ann1.4R9DEN	175.933	7.48	-3.4056	0.00176262	9.71789e-05	XP_016174393.1|0.0e+00|MAR-binding filament-like protein 1-1 [Arachis ipaensis]	K21110//cingulin-like protein 1;K20478//golgin subfamily B member 1;K20283//golgin subfamily A member 4;K21110//cingulin-like protein 1;K20478//golgin subfamily B member 1;K20283//golgin subfamily A member 4;K11294//nucleolin;K12501//homogentisate solanesyltransferase [EC:2.5.1.117]+ko00130//Ubiquinone and other terpenoid-quinone biosynthesis
arahy.Tifrunner.gnm1.ann1.4RDH3B	11.9	10.05	-0.65647	0.0224806	0.0024726	XP_025694944.1|8.6e-253|DNA-directed RNA polymerase I subunit rpa49-like [Arachis hypogaea]	K03005//DNA-directed RNA polymerase I subunit RPA49+ko03020//RNA polymerase
arahy.Tifrunner.gnm1.ann1.4RN93K	6.896	5.03	-0.885105	0.00658026	0.000501042	XP_025655516.1|0.0e+00|pentatricopeptide repeat-containing protein At1g20230-like [Arachis hypogaea]	K06180//23S rRNA pseudouridine1911/1915/1917 synthase [EC:5.4.99.23];K17710//pentatricopeptide repeat domain-containing protein 1;K06180//23S rRNA pseudouridine1911/1915/1917 synthase [EC:5.4.99.23];K17710//pentatricopeptide repeat domain-containing protein 1
arahy.Tifrunner.gnm1.ann1.4RSR2L	1.686	7.236	1.5051	0.0488481	0.00690111	XP_015948234.1|1.0e-20|calcium-transporting ATPase 8, plasma membrane-type-like isoform X4 [Arachis duranensis]
arahy.Tifrunner.gnm1.ann1.4S2L0G	51.74	11.346	-2.39846	0.00735713	0.000580794	XP_025689485.1|1.8e-89|uncharacterized protein LOC112791024 isoform X1 [Arachis hypogaea]
arahy.Tifrunner.gnm1.ann1.4S3PH7	6.633	5.383	-0.714038	0.0127925	0.00117964	RDX66023.1|0.0e+00|Importin subunit beta-1, partial [Mucuna pruriens]	K14293//importin subunit beta-1+ko03013//RNA transport
arahy.Tifrunner.gnm1.ann1.4S3ZRX	0.513	4.36	2.50953	0.000757908	3.46942e-05	XP_016196550.1|3.6e-203|uncharacterized protein F54F2.2 isoform X1 [Arachis ipaensis]	K11380//NuA3 HAT complex component NTO1
arahy.Tifrunner.gnm1.ann1.4SLH2G	0.263	0.956	1.4348	0.0499905	0.00712163	XP_016186867.1|0.0e+00|probable receptor-like protein kinase At5g18500 [Arachis ipaensis]	K04733//interleukin-1 receptor-associated kinase 4 [EC:2.7.11.1];K04733//interleukin-1 receptor-associated kinase 4 [EC:2.7.11.1]
arahy.Tifrunner.gnm1.ann1.4T09L2	0.176	0	-3.15601	0.0216777	0.0023481	XP_025622284.1|0.0e+00|root phototropism protein 3-like [Arachis hypogaea]
arahy.Tifrunner.gnm1.ann1.4T4T3L	1.56	1.18	-0.814863	0.0266394	0.0030806	XP_016162260.1|0.0e+00|probable inactive leucine-rich repeat receptor-like protein kinase At3g03770 [Arachis ipaensis]	K13420//LRR receptor-like serine/threonine-protein kinase FLS2 [EC:2.7.11.1]+ko04016//MAPK signaling pathway - plant+ko04626//Plant-pathogen interaction
arahy.Tifrunner.gnm1.ann1.4T4TWE	1.23	3.94	1.17179	0.0486653	0.00686343	XP_015948246.2|2.2e-42|LOW QUALITY PROTEIN: 1-phosphatidylinositol-3-phosphate 5-kinase FAB1B-like [Arachis duranensis]	K00921//1-phosphatidylinositol-3-phosphate 5-kinase [EC:2.7.1.150]+ko04145//Phagosome+ko01100//Metabolic pathways+ko04070//Phosphatidylinositol signaling system+ko00562//Inositol phosphate metabolism
arahy.Tifrunner.gnm1.ann1.4T6VK1	9.66	6.19	-1.05303	1.47818e-06	2.65314e-08	XP_016188029.1|0.0e+00|protein OBERON 4 [Arachis ipaensis]	K11294//nucleolin;K12823//ATP-dependent RNA helicase DDX5/DBP2 [EC:3.6.4.13]+ko03040//Spliceosome
arahy.Tifrunner.gnm1.ann1.4TB0JC	14.34	7.306	-1.38917	0.00667184	0.000510915	XP_016175360.1|0.0e+00|uncharacterized protein LOC107617976 [Arachis ipaensis]	K21437//ankyrin repeat domain-containing protein 13;K21437//ankyrin repeat domain-containing protein 13
arahy.Tifrunner.gnm1.ann1.4TCZ1X	1.333	0.086	-2.91381	0.0228225	0.00251537	XP_016177413.1|1.5e-224|gibberellin 20 oxidase 1-like [Arachis ipaensis]	K05282//gibberellin-44 dioxygenase [EC:1.14.11.12]+ko00904//Diterpenoid biosynthesis+ko01100//Metabolic pathways+ko01110//Biosynthesis of secondary metabolites
arahy.Tifrunner.gnm1.ann1.4TSV6W	1.013	12.363	3.09075	7.68764e-10	6.73873e-12	XP_025699099.1|3.0e-189|uncharacterized protein LOC112800875 isoform X2 [Arachis hypogaea]	K08592//sentrin-specific protease 1 [EC:3.4.22.68]
arahy.Tifrunner.gnm1.ann1.4TV6QC	3.216	1.85	-1.21374	0.0304782	0.00369203	XP_016167793.1|0.0e+00|pentatricopeptide repeat-containing protein At3g53170 isoform X1 [Arachis ipaensis]	K17964//leucine-rich PPR motif-containing protein, mitochondrial
arahy.Tifrunner.gnm1.ann1.4U5T88	13.026	29.053	0.748276	0.00757926	0.000602813	XP_015972269.1|5.0e-142|PHD finger protein ALFIN-LIKE 4 [Arachis duranensis]	K06889//uncharacterized protein;K00521//ferric-chelate reductase [EC:1.16.1.7];K11446//histone demethylase JARID1 [EC:1.14.11.-];K06889//uncharacterized protein;K00521//ferric-chelate reductase [EC:1.16.1.7];K11446//histone demethylase JARID1 [EC:1.14.11.-]
arahy.Tifrunner.gnm1.ann1.4U9EUW	4.486	1.91	-1.51476	0.0436851	0.00593541	XP_025693443.1|0.0e+00|calmodulin-binding transcription activator 4-like isoform X1 [Arachis hypogaea]	K21596//calmodulin-binding transcription activator
arahy.Tifrunner.gnm1.ann1.4UAT3U	0.406	0	-3.20948	0.0188675	0.00195083	XP_025700570.1|1.1e-252|beta-glucosidase 12-like isoform X1 [Arachis hypogaea]	K01188//beta-glucosidase [EC:3.2.1.21]+ko01100//Metabolic pathways+ko00500//Starch and sucrose metabolism+ko01110//Biosynthesis of secondary metabolites+ko00460//Cyanoamino acid metabolism+ko00940//Phenylpropanoid biosynthesis;K01188//beta-glucosidase [EC:3.2.1.21]+ko01100//Metabolic pathways+ko00500//Starch and sucrose metabolism+ko01110//Biosynthesis of secondary metabolites+ko00460//Cyanoamino…
arahy.Tifrunner.gnm1.ann1.4UH9TR	58.66	25.81	-1.5538	0.0435132	0.00590221	XP_015944863.1|0.0e+00|E3 ubiquitin-protein ligase MBR2 isoform X1 [Arachis duranensis]	K19041//E3 ubiquitin-protein ligase RNF38/44 [EC:2.3.2.27];K10635//E3 ubiquitin-protein ligase Arkadia [EC:2.3.2.27];K19041//E3 ubiquitin-protein ligase RNF38/44 [EC:2.3.2.27];K10635//E3 ubiquitin-protein ligase Arkadia [EC:2.3.2.27]
arahy.Tifrunner.gnm1.ann1.4UQ2XQ	8.01	0.426	-3.55365	0.00193384	0.000108738	XP_025619831.1|8.9e-127|probable glutathione S-transferase [Arachis hypogaea]	K00799//glutathione S-transferase [EC:2.5.1.18]+ko00480//Glutathione metabolism
arahy.Tifrunner.gnm1.ann1.4UU729	4.16	10	0.835988	0.0256554	0.00292933	XP_016203732.1|4.3e-116|methyltransferase-like protein 5 isoform X1 [Arachis ipaensis]	K07579//putative methylase
arahy.Tifrunner.gnm1.ann1.4V0AV8	2.12	7.68	1.42857	0.000728256	3.30709e-05	XP_025662320.1|0.0e+00|protein TRANSPARENT TESTA 9-like isoform X1 [Arachis hypogaea]	K19513//protein CLEC16A
arahy.Tifrunner.gnm1.ann1.4V2TIF	0.65	0.033	-3.08735	0.0230159	0.0025455	XP_025611198.1|3.4e-152|ACT domain-containing protein ACR11-like [Arachis hypogaea]	K03844//alpha-1,2-mannosyltransferase [EC:2.4.1.131]+ko00510//N-Glycan biosynthesis+ko01100//Metabolic pathways
arahy.Tifrunner.gnm1.ann1.4V3JGL	0.58	1.806	1.17188	0.0327017	0.00403873	OIV97683.1|2.4e-160|hypothetical protein TanjilG_12440 [Lupinus angustifolius]	K18266//protein NDRG1
arahy.Tifrunner.gnm1.ann1.4VFQ7F	1.01	2.42	0.829632	0.0294413	0.00352429	XP_025663891.1|0.0e+00|RNA polymerase sigma factor sigF, chloroplastic-like [Arachis hypogaea]	K03086//RNA polymerase primary sigma factor;K01872//alanyl-tRNA synthetase [EC:6.1.1.7]+ko00970//Aminoacyl-tRNA biosynthesis
arahy.Tifrunner.gnm1.ann1.4VFV1G	2.896	8.82	1.188	0.00952028	0.000804328	XP_027340054.1|2.6e-286|uncharacterized protein LOC113853707 [Abrus precatorius]	K01951//GMP synthase (glutamine-hydrolysing) [EC:6.3.5.2]+ko00230//Purine metabolism+ko01100//Metabolic pathways
arahy.Tifrunner.gnm1.ann1.4VI3J6	6.973	91.496	2.7597	0.00763345	0.000608583	XP_015958250.1|1.3e-129|small heat shock protein, chloroplastic isoform X2 [Arachis duranensis]	K13993//HSP20 family protein+ko04141//Protein processing in endoplasmic reticulum
arahy.Tifrunner.gnm1.ann1.4VI3XS	35.67	14.376	-1.69532	0.0172896	0.00173829	XP_016194772.1|6.1e-94|uncharacterized protein LOC107635731 [Arachis ipaensis]
arahy.Tifrunner.gnm1.ann1.4VP9UF	1.996	5.693	1.07612	0.0461584	0.0063999	XP_015964601.1|9.4e-117|uncharacterized protein LOC107488371 [Arachis duranensis]
arahy.Tifrunner.gnm1.ann1.4VW05J	0	0.42	3.51189	0.00636309	0.000477814	XP_015953672.1|1.3e-184|cinnamoyl-CoA reductase 1-like [Arachis duranensis]	K09753//cinnamoyl-CoA reductase [EC:1.2.1.44]+ko01100//Metabolic pathways+ko01110//Biosynthesis of secondary metabolites+ko00940//Phenylpropanoid biosynthesis
arahy.Tifrunner.gnm1.ann1.4W4MA0	1.28	0.87	-0.97094	0.0185884	0.00191552	XP_015938257.1|2.9e-243|F-box/kelch-repeat protein At3g23880-like [Arachis duranensis]	K11649//SWI/SNF related-matrix-associated actin-dependent regulator of chromatin subfamily C;K21596//calmodulin-binding transcription activator
arahy.Tifrunner.gnm1.ann1.4W8ZMG	25.8	9.53	-1.84759	6.92838e-07	1.15559e-08	XP_016179096.1|0.0e+00|splicing factor 3B subunit 1 [Arachis ipaensis]	K12828//splicing factor 3B subunit 1+ko03040//Spliceosome
arahy.Tifrunner.gnm1.ann1.4W9RAI	0.153	2.053	2.9949	0.000242128	8.82656e-06	XP_025691038.1|7.6e-91|glucan endo-1,3-beta-glucosidase 13-like [Arachis hypogaea]	K19891//glucan endo-1,3-beta-glucosidase 1/2/3 [EC:3.2.1.39]+ko00500//Starch and sucrose metabolism;K22832//1,3-beta-glucanosyltransferase GAS1 [EC:2.4.1.-]
arahy.Tifrunner.gnm1.ann1.4WGD60	6.12	2.5	-1.68833	2.98999e-05	7.59236e-07	XP_025612649.1|3.4e-290|AAA-ATPase At2g46620-like [Arachis hypogaea]	K08900//mitochondrial chaperone BCS1
arahy.Tifrunner.gnm1.ann1.4WM679	522.086	1701.7	1.28886	0.000869551	4.11055e-05	XP_016207933.1|6.4e-167|polyubiquitin [Arachis ipaensis]	K08770//ubiquitin C
arahy.Tifrunner.gnm1.ann1.4WMJ3P	0.376	2.73	2.29032	0.000904248	4.31355e-05	XP_020999387.1|1.0e-30|uncharacterized protein LOC107488070 [Arachis duranensis]	K14791//periodic tryptophan protein 1
arahy.Tifrunner.gnm1.ann1.4WWH90	2.62	8.41	1.27511	0.0471853	0.0065948	XP_015941979.1|5.5e-10|CWF19-like protein 2 isoform X1 [Arachis duranensis]	K00799//glutathione S-transferase [EC:2.5.1.18]+ko00480//Glutathione metabolism;K00799//glutathione S-transferase [EC:2.5.1.18]+ko00480//Glutathione metabolism
arahy.Tifrunner.gnm1.ann1.4X6KYU	4.876	19.033	1.37751	4.20176e-05	1.12978e-06	XP_015965549.1|1.3e-71|transcription factor PIF3 isoform X5 [Arachis duranensis]	K03131//transcription initiation factor TFIID subunit 6+ko03022//Basal transcription factors;K12126//phytochrome-interacting factor 3+ko04712//Circadian rhythm - plant+ko04075//Plant hormone signal transduction;K03131//transcription initiation factor TFIID subunit 6+ko03022//Basal transcription factors;K12126//phytochrome-interacting factor 3+ko04712//Circadian rhythm - plant+ko04075//Plant hormo…
arahy.Tifrunner.gnm1.ann1.4XM3SI	10.883	8.756	-0.74247	0.0422153	0.00565853	XP_025627687.1|0.0e+00|protein transport protein SEC16B homolog isoform X1 [Arachis hypogaea]	K20353//COPII coat assembly protein SEC16
arahy.Tifrunner.gnm1.ann1.4XPF6M	2.143	0.583	-2.11866	0.000806266	3.74828e-05	XP_025688417.1|5.6e-285|aspartyl protease family protein At5g10770-like [Arachis hypogaea]	K01381//saccharopepsin [EC:3.4.23.25]
arahy.Tifrunner.gnm1.ann1.4Y3SQC	16.44	66.346	1.53784	0.000494937	2.06249e-05	XP_016171869.1|3.1e-24|uncharacterized protein LOC107614156 [Arachis ipaensis]
arahy.Tifrunner.gnm1.ann1.4Y4643	1.283	0.02	-4.83725	4.26206e-06	8.631e-08	PIN19561.1|6.9e-75|Serine/threonine protein kinase [Handroanthus impetiginosus]	K13420//LRR receptor-like serine/threonine-protein kinase FLS2 [EC:2.7.11.1]+ko04016//MAPK signaling pathway - plant+ko04626//Plant-pathogen interaction;K13420//LRR receptor-like serine/threonine-protein kinase FLS2 [EC:2.7.11.1]+ko04016//MAPK signaling pathway - plant+ko04626//Plant-pathogen interaction
arahy.Tifrunner.gnm1.ann1.4Y5XNF	17.543	53.266	1.16936	0.0407246	0.00540922	XP_016205593.1|1.1e-100|universal stress protein PHOS32 [Arachis ipaensis]
arahy.Tifrunner.gnm1.ann1.4Y6QEN	0.106	1.436	3.1993	7.662e-06	1.66041e-07	XP_025686967.1|6.2e-212|alcohol dehydrogenase-like 1 [Arachis hypogaea]	K00121//S-(hydroxymethyl)glutathione dehydrogenase / alcohol dehydrogenase [EC:1.1.1.284 1.1.1.1]+ko00010//Glycolysis / Gluconeogenesis+ko00350//Tyrosine metabolism+ko01100//Metabolic pathways+ko01110//Biosynthesis of secondary metabolites+ko00071//Fatty acid degradation+ko01200//Carbon metabolism
arahy.Tifrunner.gnm1.ann1.4Z4QCU	9.566	4.086	-1.62581	2.88377e-05	7.30259e-07	XP_016188121.1|0.0e+00|receptor-like protein kinase HAIKU2 [Arachis ipaensis]	K00924//kinase [EC:2.7.1.-]
arahy.Tifrunner.gnm1.ann1.4Z5NYX	1.96	1.356	-0.908103	0.049998	0.00712357	XP_025647541.1|0.0e+00|disease resistance-like protein DSC1 [Arachis hypogaea]	K19613//leucine-rich repeat protein SHOC2;K22038//volume-regulated anion channel
arahy.Tifrunner.gnm1.ann1.4ZCW5F	2.09	6.24	1.13727	0.0220124	0.00240579	XP_016163011.1|1.2e-55|uncharacterized protein LOC107605603 [Arachis ipaensis]
arahy.Tifrunner.gnm1.ann1.4ZDX4S	1.236	4.413	1.35787	0.0128105	0.00118242	XP_016208037.1|1.4e-52|uncharacterized protein At1g10890 isoform X1 [Arachis ipaensis]	K13173//arginine and glutamate-rich protein 1
arahy.Tifrunner.gnm1.ann1.4ZN8WV	1.87	7.266	1.52462	0.00110917	5.54614e-05	XP_025604786.1|0.0e+00|F-box/LRR-repeat protein 17-like [Arachis hypogaea]	K10268//F-box and leucine-rich repeat protein 2/20;K14515//EIN3-binding F-box protein+ko04016//MAPK signaling pathway - plant+ko04075//Plant hormone signal transduction
arahy.Tifrunner.gnm1.ann1.503GVQ	32.723	18.57	-1.21427	1.73555e-05	4.13837e-07	XP_025694746.1|2.0e-296|allantoate deiminase 2-like isoform X1 [Arachis hypogaea]	K02083//allantoate deiminase [EC:3.5.3.9]+ko00230//Purine metabolism
arahy.Tifrunner.gnm1.ann1.505PCM	3.006	7.82	0.933808	0.0199207	0.00209854	XP_025680957.1|7.7e-43|DNA polymerase epsilon catalytic subunit A-like [Arachis hypogaea]	K02324//DNA polymerase epsilon subunit 1 [EC:2.7.7.7]+ko03420//Nucleotide excision repair+ko03030//DNA replication+ko03410//Base excision repair
arahy.Tifrunner.gnm1.ann1.506V44	2.87	1.66	-1.19595	0.000326093	1.25113e-05	XP_025647044.1|0.0e+00|mediator of RNA polymerase II transcription subunit 1-like isoform X1 [Arachis hypogaea]
arahy.Tifrunner.gnm1.ann1.50BPU8	14.093	10.303	-0.902458	0.00040564	1.62758e-05	XP_016169897.1|0.0e+00|DNA-directed RNA polymerase V subunit 1 isoform X1 [Arachis ipaensis]	K16251//DNA-directed RNA polymerase V subunit 1 [EC:2.7.7.6];K16251//DNA-directed RNA polymerase V subunit 1 [EC:2.7.7.6];K16251//DNA-directed RNA polymerase V subunit 1 [EC:2.7.7.6];K16251//DNA-directed RNA polymerase V subunit 1 [EC:2.7.7.6]
arahy.Tifrunner.gnm1.ann1.50D6TG	4.87	4.01	-0.700841	0.0438211	0.00596304	XP_016201639.1|0.0e+00|BTB/POZ domain-containing protein NPY4 [Arachis ipaensis]
arahy.Tifrunner.gnm1.ann1.50G1SM	26.11	0.24	-6.50618	9.06106e-20	2.22204e-22	XP_025603647.1|7.8e-109|uncharacterized GPI-anchored protein At5g19250-like [Arachis hypogaea]	K20606//mitogen-activated protein kinase kinase kinase ANP1 [EC:2.7.11.25]+ko04016//MAPK signaling pathway - plant
arahy.Tifrunner.gnm1.ann1.50I9RC	0.2	0.926	1.72412	0.00747618	0.000592794	XP_025693793.1|0.0e+00|uncharacterized protein LOC112795830 [Arachis hypogaea]
arahy.Tifrunner.gnm1.ann1.50NPJN	8.026	6.483	-0.71981	0.00790489	0.000637819	XP_025637686.1|0.0e+00|auxilin-related protein 2-like isoform X1 [Arachis hypogaea]	K18626//trichohyalin
arahy.Tifrunner.gnm1.ann1.50QZS1	16.4	7.986	-1.4241	2.8408e-06	5.42003e-08	XP_015931858.1|6.8e-260|CBL-interacting serine/threonine-protein kinase 11 [Arachis duranensis]	K12761//carbon catabolite-derepressing protein kinase [EC:2.7.11.1]
arahy.Tifrunner.gnm1.ann1.50RNEG	3.193	1.563	-1.44456	3.99186e-05	1.06695e-06	XP_020998979.1|0.0e+00|methyl-CpG-binding domain-containing protein 9 [Arachis duranensis]	K22768//methyl-CpG-binding domain-containing protein 9 [EC:2.3.1.48]
arahy.Tifrunner.gnm1.ann1.50S1PH	15.856	7.223	-1.51854	0.0452845	0.00623242	XP_016174993.1|0.0e+00|cyclin-D-binding Myb-like transcription factor 1 isoform X3 [Arachis ipaensis]	K21625//cyclin-D-binding Myb-like transcription factor 1;K21625//cyclin-D-binding Myb-like transcription factor 1;K21625//cyclin-D-binding Myb-like transcription factor 1
arahy.Tifrunner.gnm1.ann1.51DFL0	2.386	1.206	-1.35018	0.00181069	0.000100396	XP_016197257.1|0.0e+00|protein transport protein SEC23 [Arachis ipaensis]	K14006//protein transport protein SEC23+ko04141//Protein processing in endoplasmic reticulum
arahy.Tifrunner.gnm1.ann1.51F4P8	9.283	7.41	-0.743201	0.0113553	0.00100604	XP_025606004.1|0.0e+00|uncharacterized protein LOC112697163 [Arachis hypogaea]	K18730//PERQ amino acid-rich with GYF domain-containing protein
arahy.Tifrunner.gnm1.ann1.51GDJ0	17.583	86.333	1.8183	0.000323637	1.23984e-05	XP_025696600.1|4.0e-158|hypersensitive-induced response protein-like protein 2 [Arachis hypogaea]
arahy.Tifrunner.gnm1.ann1.51RKDV	7.083	1.203	-2.16171	3.88794e-08	4.8213e-10	XP_016179259.1|0.0e+00|putative disease resistance protein At3g14460 [Arachis ipaensis]	K19613//leucine-rich repeat protein SHOC2;K22038//volume-regulated anion channel;K18823//soyasaponin III rhamnosyltransferase [EC:2.4.1.273]
arahy.Tifrunner.gnm1.ann1.51VLQD	4.556	2.266	-1.32393	0.0217925	0.00236888	XP_015962145.1|0.0e+00|putative metallophosphoesterase At3g03305 [Arachis duranensis]	K11592//endoribonuclease Dicer [EC:3.1.26.-]
arahy.Tifrunner.gnm1.ann1.51XJUZ	53.523	27.526	-1.38043	0.0023957	0.000142291	XP_025690915.1|0.0e+00|26S proteasome non-ATPase regulatory subunit 1 homolog A-like [Arachis hypogaea]	K03032//26S proteasome regulatory subunit N2+ko03050//Proteasome
arahy.Tifrunner.gnm1.ann1.520WIK	4.23	14.54	1.34527	0.0203992	0.0021642	XP_025605868.1|1.3e-210|putative serine/threonine-protein kinase isoform X1 [Arachis hypogaea]	K04733//interleukin-1 receptor-associated kinase 4 [EC:2.7.11.1]
arahy.Tifrunner.gnm1.ann1.5231CT	0.496	0.026	-2.95479	0.0225667	0.00248364	XP_016169443.1|2.4e-285|uncharacterized protein LOC107612136 [Arachis ipaensis]	K06119//sulfoquinovosyltransferase [EC:2.4.1.-]+ko01100//Metabolic pathways+ko00561//Glycerolipid metabolism
arahy.Tifrunner.gnm1.ann1.523GVR	3.623	11.46	1.24301	0.00649271	0.00049208	XP_025618820.1|4.7e-63|uncharacterized protein LOC112710689 isoform X1 [Arachis hypogaea]
arahy.Tifrunner.gnm1.ann1.52AYY4	0.876	5.216	1.99993	0.00637292	0.000479269	XP_020979465.1|2.2e-13|brefeldin A-inhibited guanine nucleotide-exchange protein 5-like [Arachis ipaensis]	K02835//peptide chain release factor 1
arahy.Tifrunner.gnm1.ann1.52E2E0	3.336	2.64	-0.710609	0.0305692	0.00370976	XP_025678669.1|0.0e+00|LOW QUALITY PROTEIN: protein PHOTOPERIOD-INDEPENDENT EARLY FLOWERING 1 [Arachis hypogaea]	K11320//E1A-binding protein p400 [EC:3.6.4.-];K11320//E1A-binding protein p400 [EC:3.6.4.-];K11320//E1A-binding protein p400 [EC:3.6.4.-]
arahy.Tifrunner.gnm1.ann1.52GVK1	1.723	9.706	2.03471	1.68626e-07	2.43421e-09	XP_015935576.1|1.1e-272|cell division cycle 20.2, cofactor of APC complex-like [Arachis duranensis]	K03363//cell division cycle 20, cofactor of APC complex+ko04120//Ubiquitin mediated proteolysis
arahy.Tifrunner.gnm1.ann1.52HBJM	0.31	1.273	1.6468	0.0496567	0.00705819	XP_025612104.1|4.9e-126|uncharacterized protein LOC112705495 [Arachis hypogaea]	K22455//estrogen receptor-binding fragment-associated gene 9 protein;K22455//estrogen receptor-binding fragment-associated gene 9 protein
arahy.Tifrunner.gnm1.ann1.52KDTF	11.933	8.776	-0.836171	0.00714871	0.000558872	XP_025690498.1|0.0e+00|alpha-glucan water dikinase, chloroplastic-like [Arachis hypogaea]	K08244//alpha-glucan, water dikinase [EC:2.7.9.4]
arahy.Tifrunner.gnm1.ann1.52LQAS	15.763	5.596	-1.87496	0.00323816	0.000205087	XP_004512574.1|7.7e-178|uncharacterized protein LOC101514534 isoform X1 [Cicer arietinum]	K14972//PAX-interacting protein 1
arahy.Tifrunner.gnm1.ann1.52QCLV	71.313	10.096	-3.0261	1.07367e-07	1.4752e-09	XP_016190182.1|1.9e-253|protein phosphatase 2C 37 [Arachis ipaensis]	K14497//protein phosphatase 2C [EC:3.1.3.16]+ko04016//MAPK signaling pathway - plant+ko04075//Plant hormone signal transduction;K14497//protein phosphatase 2C [EC:3.1.3.16]+ko04016//MAPK signaling pathway - plant+ko04075//Plant hormone signal transduction
arahy.Tifrunner.gnm1.ann1.52VG2X	1.366	0.11	-3.37654	0.000174205	5.96871e-06	XP_020981060.1|2.8e-296|protein FAR1-RELATED SEQUENCE 5-like isoform X2 [Arachis duranensis]	K08853//AP2-associated kinase [EC:2.7.11.1];K17604//zinc finger SWIM domain-containing protein 3
arahy.Tifrunner.gnm1.ann1.52WN7P	1.793	4.836	1.01059	0.00314599	0.000197633	XP_025697717.1|0.0e+00|kinesin-like protein KIN-14B isoform X1 [Arachis hypogaea]	K10406//kinesin family member C2/C3;K10406//kinesin family member C2/C3;K10406//kinesin family member C2/C3;K05310//ethanolaminephosphotransferase [EC:2.7.-.-]+ko00563//Glycosylphosphatidylinositol (GPI)-anchor biosynthesis;K13217//pre-mRNA-processing factor 39
arahy.Tifrunner.gnm1.ann1.533Y7U	0.296	0.853	1.0928	0.0212918	0.00229445	XP_025614148.1|0.0e+00|syndetin-like [Arachis hypogaea]
arahy.Tifrunner.gnm1.ann1.537FL1	1.443	6.06	1.62072	0.000852743	4.00588e-05	PPD87621.1|3.2e-11|hypothetical protein GOBAR_DD15432 [Gossypium barbadense]	K13420//LRR receptor-like serine/threonine-protein kinase FLS2 [EC:2.7.11.1]+ko04016//MAPK signaling pathway - plant+ko04626//Plant-pathogen interaction;K20718//LRR receptor-like serine/threonine-protein kinase ERECTA [EC:2.7.11.1]+ko04016//MAPK signaling pathway - plant;K13420//LRR receptor-like serine/threonine-protein kinase FLS2 [EC:2.7.11.1]+ko04016//MAPK signaling pathway - plant+ko04626//P…
arahy.Tifrunner.gnm1.ann1.53HSKV	5.636	1.76	-1.99562	0.000118886	3.82317e-06	XP_016172032.1|3.1e-174|zinc finger protein ZAT5 [Arachis ipaensis]	K22534//PR domain zinc finger protein 5;K05747//Wiskott-Aldrich syndrome protein+ko04144//Endocytosis
arahy.Tifrunner.gnm1.ann1.53I6EC	4.326	10.676	0.893119	0.0268641	0.00312147	XP_016176841.1|1.2e-173|nitrilase-like protein 2 [Arachis ipaensis]	K11206//deaminated glutathione amidase [EC:3.5.1.128]
arahy.Tifrunner.gnm1.ann1.53NDB8	25.65	14.47	-1.23569	0.00233864	0.000137926	XP_016204686.2|1.9e-209|uncharacterized protein LOC107645223 [Arachis ipaensis]
arahy.Tifrunner.gnm1.ann1.53RC8Z	5.32	76.123	3.02451	0.000804463	3.73432e-05	XP_025698353.1|2.9e-80|thiosulfate sulfurtransferase 18-like [Arachis hypogaea]	K15692//E3 ubiquitin-protein ligase RNF13 [EC:2.3.2.27]
arahy.Tifrunner.gnm1.ann1.53RDIQ	0.23	3.266	2.96097	0.000773333	3.55752e-05	XP_025661576.1|4.6e-196|probable carboxylesterase 15 [Arachis hypogaea]	K14493//gibberellin receptor GID1 [EC:3.-.-.-]+ko04075//Plant hormone signal transduction
arahy.Tifrunner.gnm1.ann1.53UM4C	1.953	4.916	0.892733	0.0289548	0.00345036	XP_025686190.1|0.0e+00|telomere repeat-binding protein 2-like [Arachis hypogaea]	K03255//protein TIF31;K00430//peroxidase [EC:1.11.1.7]+ko01100//Metabolic pathways+ko01110//Biosynthesis of secondary metabolites+ko00940//Phenylpropanoid biosynthesis;K03255//protein TIF31;K00430//peroxidase [EC:1.11.1.7]+ko01100//Metabolic pathways+ko01110//Biosynthesis of secondary metabolites+ko00940//Phenylpropanoid biosynthesis
arahy.Tifrunner.gnm1.ann1.53XZTF	29.89	7.143	-2.17015	0.00719725	0.000564049	XP_016175929.1|0.0e+00|pyruvate kinase isozyme A, chloroplastic [Arachis ipaensis]	K00873//pyruvate kinase [EC:2.7.1.40]+ko00010//Glycolysis / Gluconeogenesis+ko00230//Purine metabolism+ko01230//Biosynthesis of amino acids+ko01100//Metabolic pathways+ko01110//Biosynthesis of secondary metabolites+ko00620//Pyruvate metabolism+ko01200//Carbon metabolism
arahy.Tifrunner.gnm1.ann1.53Y553	10.883	8.336	-0.814246	0.0181331	0.00185282	XP_025621480.1|9.1e-310|F-box/kelch-repeat protein At3g23880-like [Arachis hypogaea]	K11649//SWI/SNF related-matrix-associated actin-dependent regulator of chromatin subfamily C;K15030//translation initiation factor 3 subunit M
arahy.Tifrunner.gnm1.ann1.53YFBS	1.076	4.76	1.70854	5.11724e-05	1.42845e-06	XP_025702437.1|8.3e-217|uncharacterized protein LOC112803147 [Arachis hypogaea]	K00058//D-3-phosphoglycerate dehydrogenase / 2-oxoglutarate reductase [EC:1.1.1.95 1.1.1.399]+ko01230//Biosynthesis of amino acids+ko01100//Metabolic pathways+ko00260//Glycine, serine and threonine metabolism+ko01200//Carbon metabolism
arahy.Tifrunner.gnm1.ann1.548AAM	1.793	18.563	2.4334	0.0298886	0.00360388	XP_025698355.1|6.7e-219|protein NUCLEAR FUSION DEFECTIVE 4-like [Arachis hypogaea]	K14794//ribosomal RNA-processing protein 12
arahy.Tifrunner.gnm1.ann1.5497SD	41.76	14.673	-1.86592	0.0138408	0.00130712	XP_025620497.1|8.7e-239|triacylglycerol lipase 1-like [Arachis hypogaea]	K01052//lysosomal acid lipase/cholesteryl ester hydrolase [EC:3.1.1.13]+ko00100//Steroid biosynthesis
arahy.Tifrunner.gnm1.ann1.54E44M	9.943	8.54	-0.646726	0.0072201	0.000566839	XP_025603606.1|0.0e+00|probable serine/threonine-protein kinase At1g54610 [Arachis hypogaea]	K08819//cyclin-dependent kinase 12/13 [EC:2.7.11.22 2.7.11.23];K08819//cyclin-dependent kinase 12/13 [EC:2.7.11.22 2.7.11.23]
arahy.Tifrunner.gnm1.ann1.54MJSX	0.31	1.283	1.61304	0.0113354	0.00100348	XP_025612229.1|5.9e-228|uncharacterized protein LOC112705577 isoform X1 [Arachis hypogaea]
arahy.Tifrunner.gnm1.ann1.54R7RK	7.856	0.06	-5.93567	6.28102e-11	4.52257e-13	XP_025691883.1|7.1e-113|nodulin-26-like [Arachis hypogaea]	K09874//aquaporin NIP
arahy.Tifrunner.gnm1.ann1.552TW2	37.496	20.923	-1.27052	0.0133981	0.00125343	XP_016197149.1|3.7e-213|oligouridylate-binding protein 1 [Arachis ipaensis]	K13201//nucleolysin TIA-1/TIAR;K13201//nucleolysin TIA-1/TIAR
arahy.Tifrunner.gnm1.ann1.555DAI	99.586	48.863	-1.57568	4.66844e-05	1.27638e-06	XP_015931692.1|2.1e-215|oligouridylate-binding protein 1 [Arachis duranensis]	K13201//nucleolysin TIA-1/TIAR;K13201//nucleolysin TIA-1/TIAR;K13201//nucleolysin TIA-1/TIAR
arahy.Tifrunner.gnm1.ann1.55LDGL	2.21	0.483	-2.52706	5.09373e-05	1.42012e-06	XP_016194536.1|3.8e-197|probable aldo-keto reductase 2 [Arachis ipaensis]	K05275//pyridoxine 4-dehydrogenase [EC:1.1.1.65]+ko00750//Vitamin B6 metabolism+ko01100//Metabolic pathways;K05275//pyridoxine 4-dehydrogenase [EC:1.1.1.65]+ko00750//Vitamin B6 metabolism+ko01100//Metabolic pathways
arahy.Tifrunner.gnm1.ann1.55S8LE	1.68	8.08	1.82351	5.12267e-06	1.07092e-07	XP_025673184.1|4.2e-300|beta-glucosidase 12-like [Arachis hypogaea]	K01188//beta-glucosidase [EC:3.2.1.21]+ko01100//Metabolic pathways+ko00500//Starch and sucrose metabolism+ko01110//Biosynthesis of secondary metabolites+ko00460//Cyanoamino acid metabolism+ko00940//Phenylpropanoid biosynthesis
arahy.Tifrunner.gnm1.ann1.55XWXX	4.12	3.38	-0.688917	0.0396793	0.00523104	XP_025690076.1|0.0e+00|RNA polymerase II C-terminal domain phosphatase-like 1 isoform X1 [Arachis hypogaea]	K18998//RNA polymerase II C-terminal domain phosphatase-like 1/2 [EC:3.1.3.16]
arahy.Tifrunner.gnm1.ann1.55ZT83	23.086	9.81	-1.64346	0.000694133	3.09418e-05	XP_016166334.1|0.0e+00|GBF-interacting protein 1-like [Arachis ipaensis]	K00876//uridine kinase [EC:2.7.1.48]+ko01100//Metabolic pathways+ko00240//Pyrimidine metabolism;K19307//25S rRNA (uracil2634-N3)-methyltransferase [EC:2.1.1.313]
arahy.Tifrunner.gnm1.ann1.563I02	4.84	0.18	-4.12844	1.67047e-05	3.96865e-07	XP_025642765.1|8.9e-295|uncharacterized protein LOC112737200 [Arachis hypogaea]
arahy.Tifrunner.gnm1.ann1.565Y62	5.37	2.34	-1.58902	0.0258067	0.00295109	XP_015973082.1|0.0e+00|variant-silencing SET domain-containing protein isoform X1 [Arachis duranensis]	K09566//peptidyl-prolyl isomerase G (cyclophilin G) [EC:5.2.1.8]
arahy.Tifrunner.gnm1.ann1.5666S0	6.7	3.056	-1.49655	8.97857e-05	2.76554e-06	XP_025697855.1|0.0e+00|ABC transporter B family member 2-like [Arachis hypogaea]	K05658//ATP-binding cassette, subfamily B (MDR/TAP), member 1 [EC:7.6.2.2]+ko02010//ABC transporters
arahy.Tifrunner.gnm1.ann1.5678GR	3.186	16.236	1.92019	2.07908e-13	1.04864e-15	XP_025691085.1|0.0e+00|uncharacterized protein LOC112792170 [Arachis hypogaea]	K07407//alpha-galactosidase [EC:3.2.1.22]+ko00603//Glycosphingolipid biosynthesis - globo and isoglobo series+ko00600//Sphingolipid metabolism+ko01100//Metabolic pathways+ko00052//Galactose metabolism+ko00561//Glycerolipid metabolism
arahy.Tifrunner.gnm1.ann1.56AVCI	19.443	8.19	-1.65457	9.32571e-10	8.25571e-12	XP_025700983.1|8.4e-117|protein CONTINUOUS VASCULAR RING 1-like [Arachis hypogaea]
arahy.Tifrunner.gnm1.ann1.56E7CB	1.096	0.113	-2.97205	0.010479	0.000908898	XP_015964060.1|7.3e-100|BES1/BZR1 homolog protein 2 [Arachis duranensis]	K14503//brassinosteroid resistant 1/2+ko04075//Plant hormone signal transduction
arahy.Tifrunner.gnm1.ann1.56FJP3	12.466	3.87	-2.08054	7.63742e-08	1.01882e-09	XP_025691754.1|6.2e-115|chaperone protein dnaJ 20, chloroplastic-like [Arachis hypogaea]	K02634//apocytochrome f+ko01100//Metabolic pathways+ko00195//Photosynthesis;K03686//molecular chaperone DnaJ
arahy.Tifrunner.gnm1.ann1.56HDLZ	0.86	3.313	1.45917	0.0212189	0.00228328	XP_016169593.1|4.9e-40|transmembrane E3 ubiquitin-protein ligase 1 [Arachis ipaensis]
arahy.Tifrunner.gnm1.ann1.56J7W4	0.286	7.133	3.53658	0.000204409	7.20979e-06	XP_015931978.2|2.2e-151|transcription factor RF2a-like [Arachis duranensis]	K20557//transcription factor VIP1+ko04016//MAPK signaling pathway - plant
arahy.Tifrunner.gnm1.ann1.56NXYI	21.756	13.583	-1.11116	0.0163834	0.00162059	XP_016197398.1|2.4e-240|probable serine incorporator [Arachis ipaensis]	K16587//HAUS augmin-like complex subunit 4;K11885//DNA damage-inducible protein 1
arahy.Tifrunner.gnm1.ann1.56RDUW	15.76	1.83	-3.07467	0.0015894	8.54174e-05	XP_016186434.1|4.3e-77|uncharacterized protein LOC107628152 [Arachis ipaensis]
arahy.Tifrunner.gnm1.ann1.56UDE7	23.81	19.953	-0.651981	0.0270576	0.00315268	XP_020973719.1|0.0e+00|alanine--tRNA ligase [Arachis ipaensis]	K01872//alanyl-tRNA synthetase [EC:6.1.1.7]+ko00970//Aminoacyl-tRNA biosynthesis;K01872//alanyl-tRNA synthetase [EC:6.1.1.7]+ko00970//Aminoacyl-tRNA biosynthesis
arahy.Tifrunner.gnm1.ann1.56X5WL	0.35	1.42	1.48424	0.0206092	0.0021962	XP_016195115.1|0.0e+00|probable leucine-rich repeat receptor-like protein kinase At5g49770 isoform X1 [Arachis ipaensis]	K04733//interleukin-1 receptor-associated kinase 4 [EC:2.7.11.1];K20718//LRR receptor-like serine/threonine-protein kinase ERECTA [EC:2.7.11.1]+ko04016//MAPK signaling pathway - plant;K04733//interleukin-1 receptor-associated kinase 4 [EC:2.7.11.1]
arahy.Tifrunner.gnm1.ann1.56XWA4	10.783	36.393	1.31287	0.0267137	0.00309477	XP_016194331.1|5.6e-149|EID1-like F-box protein 2 [Arachis ipaensis]
arahy.Tifrunner.gnm1.ann1.56ZP6Z	4.426	32.31	2.33599	0.000557274	2.3649e-05	KHN30343.1|8.5e-15|10 kDa chaperonin [Glycine soja]	K04078//chaperonin GroES
arahy.Tifrunner.gnm1.ann1.577H6Y	0.516	0.023	-3.07882	0.0154367	0.00150053	XP_015956865.1|2.4e-41|transcription factor PRE6 [Arachis duranensis]	K17693//DNA-binding protein inhibitor ID2
arahy.Tifrunner.gnm1.ann1.578M4A	4.753	3.64	-0.812063	0.0234407	0.00260452	XP_025626985.1|0.0e+00|nuclear pore complex protein NUP214-like isoform X1 [Arachis hypogaea]	K14317//nuclear pore complex protein Nup214+ko03013//RNA transport
arahy.Tifrunner.gnm1.ann1.579CME	7.1	3.12	-1.51448	0.0119325	0.00107417	XP_020232324.1|0.0e+00|U-box domain-containing protein 17-like [Cajanus cajan]	K08332//vacuolar protein 8
arahy.Tifrunner.gnm1.ann1.57BZA4	114.843	19.383	-2.72814	0.00163229	8.84607e-05	OUS43456.1|4.2e-31|patched family-domain-containing protein [Ostreococcus tauri]	K03006//DNA-directed RNA polymerase II subunit RPB1 [EC:2.7.7.6]+ko03020//RNA polymerase;K10955//mucin-2
arahy.Tifrunner.gnm1.ann1.57CCTN	6.68	23.336	1.28647	0.0147109	0.00140771	XP_015941990.1|9.0e-198|uncharacterized protein LOC107467413 isoform X1 [Arachis duranensis]
arahy.Tifrunner.gnm1.ann1.57R94V	34.92	16.626	-1.48427	7.90873e-06	1.718e-07	XP_025622431.1|1.0e-302|protein RETICULATA-RELATED 1, chloroplastic-like isoform X2 [Arachis hypogaea]
arahy.Tifrunner.gnm1.ann1.57RHWF	14.31	9.07	-1.03519	0.0103414	0.000893367	XP_025688576.1|1.3e-110|peptide methionine sulfoxide reductase-like [Arachis hypogaea]	K07304//peptide-methionine (S)-S-oxide reductase [EC:1.8.4.11]
arahy.Tifrunner.gnm1.ann1.57V55A	10.833	6.176	-1.1865	0.00432458	0.000294989	XP_015969705.1|9.8e-111|PRA1 family protein F3 [Arachis duranensis]	K20359//PRA1 family protein 1
arahy.Tifrunner.gnm1.ann1.57X5SD	0.363	3.04	2.75994	1.05347e-05	2.36816e-07	XP_025630208.1|0.0e+00|uncharacterized protein LOC112723167 [Arachis hypogaea]
arahy.Tifrunner.gnm1.ann1.58ANB0	0.163	0.02	-2.54704	0.039978	0.00528317	XP_025603777.1|0.0e+00|protein RTF1 homolog [Arachis hypogaea]	K15178//RNA polymerase-associated protein RTF1
arahy.Tifrunner.gnm1.ann1.58CB50	4.69	17.073	1.44457	0.00288192	0.000177736	XP_016171839.1|2.2e-212|enoyl-[acyl-carrier-protein] reductase, mitochondrial [Arachis ipaensis]	K07512//mitochondrial trans-2-enoyl-CoA reductase [EC:1.3.1.38]+ko01100//Metabolic pathways+ko00062//Fatty acid elongation+ko01212//Fatty acid metabolism
arahy.Tifrunner.gnm1.ann1.58FISB	1.046	0.016	-5.58671	4.64725e-12	2.77233e-14	XP_016204454.1|0.0e+00|type IV inositol polyphosphate 5-phosphatase 3 isoform X1 [Arachis ipaensis]	K20279//synaptojanin [EC:3.1.3.36]+ko01100//Metabolic pathways+ko04070//Phosphatidylinositol signaling system+ko00562//Inositol phosphate metabolism;K20279//synaptojanin [EC:3.1.3.36]+ko01100//Metabolic pathways+ko04070//Phosphatidylinositol signaling system+ko00562//Inositol phosphate metabolism
arahy.Tifrunner.gnm1.ann1.58KXNL	0.21	0.006	-3.58479	0.00239607	0.000142396	XP_025655274.1|0.0e+00|receptor-like protein 7 [Arachis hypogaea]	K19613//leucine-rich repeat protein SHOC2
arahy.Tifrunner.gnm1.ann1.58NQ7F	5.136	0.313	-4.31477	4.97687e-14	2.28515e-16	XP_025689957.1|0.0e+00|G-type lectin S-receptor-like serine/threonine-protein kinase RKS1 isoform X1 [Arachis hypogaea]	K04733//interleukin-1 receptor-associated kinase 4 [EC:2.7.11.1];K04733//interleukin-1 receptor-associated kinase 4 [EC:2.7.11.1];K04733//interleukin-1 receptor-associated kinase 4 [EC:2.7.11.1];K04733//interleukin-1 receptor-associated kinase 4 [EC:2.7.11.1]
arahy.Tifrunner.gnm1.ann1.58UXU2	12.706	0.27	-4.7547	2.18618e-06	4.07601e-08	XP_025658916.1|4.8e-187|aldose reductase-like [Arachis hypogaea]	K00002//alcohol dehydrogenase (NADP+) [EC:1.1.1.2]+ko00010//Glycolysis / Gluconeogenesis+ko00040//Pentose and glucuronate interconversions+ko01100//Metabolic pathways+ko01110//Biosynthesis of secondary metabolites+ko00561//Glycerolipid metabolism
arahy.Tifrunner.gnm1.ann1.58ZGJB	7.013	33.6	1.81853	1.59352e-05	3.76091e-07	XP_015949873.1|3.7e-25|putative SERF-like protein [Arachis duranensis]	K22390//acid phosphatase type 7
arahy.Tifrunner.gnm1.ann1.5913QL	145.436	32.623	-2.46375	6.54592e-09	6.71703e-11	KYP69142.1|1.1e-201|Omega-6 fatty acid desaturase, endoplasmic reticulum isozyme 1 [Cajanus cajan]	K10256//omega-6 fatty acid desaturase / acyl-lipid omega-6 desaturase (Delta-12 desaturase) [EC:1.14.19.6 1.14.19.22]+ko01212//Fatty acid metabolism+ko01040//Biosynthesis of unsaturated fatty acids
arahy.Tifrunner.gnm1.ann1.594W3X	11.386	7.866	-0.964614	0.0258123	0.00295219	XP_015957750.1|0.0e+00|nuclear poly(A) polymerase 1 [Arachis duranensis]	K14376//poly(A) polymerase [EC:2.7.7.19]+ko03015//mRNA surveillance pathway
arahy.Tifrunner.gnm1.ann1.595FFX	0.286	8.406	3.99643	6.47064e-09	6.61728e-11	XP_015973822.1|1.3e-15|protein transport protein Sec61 subunit gamma-1-like [Arachis duranensis]	K07342//protein transport protein SEC61 subunit gamma and related proteins+ko04145//Phagosome+ko04141//Protein processing in endoplasmic reticulum+ko03060//Protein export
arahy.Tifrunner.gnm1.ann1.596HBI	4.17	10.246	0.855023	0.0124115	0.00113328	XP_025692045.1|1.4e-292|uncharacterized protein LOC112794013 isoform X1 [Arachis hypogaea]	K11111//telomeric repeat-binding factor 2
arahy.Tifrunner.gnm1.ann1.59I0N1	3.176	1.443	-1.5115	0.000373842	1.47854e-05	XP_015961119.1|2.1e-245|patellin-6 [Arachis duranensis]	K19996//phosphatidylinositol transfer protein SFH5
arahy.Tifrunner.gnm1.ann1.59P1C9	19.466	5.813	-2.06638	0.0026486	0.000160583	XP_016193935.1|1.9e-102|E3 ubiquitin-protein ligase RHA1B [Arachis ipaensis]	K16281//RING-H2 zinc finger protein RHA1
arahy.Tifrunner.gnm1.ann1.59PT6M	28.713	17.436	-1.14939	0.044455	0.00607867	XP_025689193.1|0.0e+00|uncharacterized protein LOC112790828 [Arachis hypogaea]	K03006//DNA-directed RNA polymerase II subunit RPB1 [EC:2.7.7.6]+ko03020//RNA polymerase
arahy.Tifrunner.gnm1.ann1.59SVGU	1.75	1.22	-0.898408	0.046339	0.00644428	XP_015956009.1|4.0e-302|glucan 1,3-beta-glucosidase A [Arachis duranensis]	K01210//glucan 1,3-beta-glucosidase [EC:3.2.1.58]+ko00500//Starch and sucrose metabolism;K04733//interleukin-1 receptor-associated kinase 4 [EC:2.7.11.1]
arahy.Tifrunner.gnm1.ann1.59X69N	2.88	7.533	0.978268	0.0273533	0.00320026	XP_016184775.1|4.7e-173|deoxyhypusine hydroxylase [Arachis ipaensis]	K06072//deoxyhypusine monooxygenase [EC:1.14.99.29]
arahy.Tifrunner.gnm1.ann1.59XA26	1.8	0.2	-2.88593	0.00747694	0.000592985	XP_025702994.1|3.5e-54|S-protein homolog 19-like [Arachis hypogaea]
arahy.Tifrunner.gnm1.ann1.59XBIZ	0.51	1.653	1.28613	0.00695586	0.000538593	XP_016184644.1|0.0e+00|putative pentatricopeptide repeat-containing protein At5g06400, mitochondrial isoform X1 [Arachis ipaensis]	K17964//leucine-rich PPR motif-containing protein, mitochondrial
arahy.Tifrunner.gnm1.ann1.59YJJA	3.41	1.433	-1.62449	0.000195462	6.83984e-06	XP_016190042.1|0.0e+00|cellulose synthase-like protein G2 [Arachis ipaensis]	K10999//cellulose synthase A [EC:2.4.1.12]
arahy.Tifrunner.gnm1.ann1.59ZZV8	10.556	7.366	-0.943003	0.0155801	0.0015202	XP_025620963.1|0.0e+00|protein RDM16-like isoform X1 [Arachis hypogaea]	K12843//U4/U6 small nuclear ribonucleoprotein PRP3+ko03040//Spliceosome
arahy.Tifrunner.gnm1.ann1.5A657L	49.743	25.756	-1.33788	1.74199e-07	2.52071e-09	XP_025640210.1|0.0e+00|uncharacterized protein LOC112734902 [Arachis hypogaea]	K12200//programmed cell death 6-interacting protein+ko04144//Endocytosis
arahy.Tifrunner.gnm1.ann1.5AD0HB	10.88	1.006	-3.76119	3.10674e-17	1.00502e-19	XP_025607225.1|7.0e-246|AP2-like ethylene-responsive transcription factor AIL5 [Arachis hypogaea]	K09285//AP2-like factor, ANT lineage
arahy.Tifrunner.gnm1.ann1.5AD6K9	5.756	20.89	1.32603	0.0418616	0.00559692	XP_016163089.1|1.7e-233|NAC domain-containing protein 68 isoform X1 [Arachis ipaensis]	K13126//polyadenylate-binding protein+ko03015//mRNA surveillance pathway+ko03018//RNA degradation+ko03013//RNA transport;K00521//ferric-chelate reductase [EC:1.16.1.7]
arahy.Tifrunner.gnm1.ann1.5ADX0Q	18.853	43.913	0.774297	0.0172009	0.00172616	XP_015944742.1|3.7e-147|serine/arginine-rich splicing factor SR34A [Arachis duranensis]	K12890//splicing factor, arginine/serine-rich 1+ko03040//Spliceosome
arahy.Tifrunner.gnm1.ann1.5AH4BP	38.796	6.69	-2.62723	0.00714043	0.000557962	XP_016170262.1|1.4e-126|glutathione S-transferase 3 [Arachis ipaensis]	K00799//glutathione S-transferase [EC:2.5.1.18]+ko00480//Glutathione metabolism
arahy.Tifrunner.gnm1.ann1.5AS0RC	72.106	28.463	-1.74799	9.26119e-14	4.42949e-16	XP_015941981.1|1.2e-213|uncharacterized protein LOC107467406 [Arachis duranensis]	K02936//large subunit ribosomal protein L7Ae+ko03010//Ribosome;K02936//large subunit ribosomal protein L7Ae+ko03010//Ribosome
arahy.Tifrunner.gnm1.ann1.5B5NV8	4.496	0.383	-2.95151	0.0176603	0.00178701	XP_025604989.1|3.5e-207|WAT1-related protein At2g37460-like [Arachis hypogaea]	K17500//integrin-linked kinase-associated serine/threonine phosphatase 2C [EC:3.1.3.16]
arahy.Tifrunner.gnm1.ann1.5BDU9K	26.753	22.626	-0.662584	0.00851689	0.000698421	XP_015938825.1|5.5e-94|ras-related protein RABD2a [Arachis duranensis]	K07874//Ras-related protein Rab-1A
arahy.Tifrunner.gnm1.ann1.5BFV3F	5.32	76.123	3.02451	0.000804463	3.73432e-05	XP_025698353.1|2.9e-80|thiosulfate sulfurtransferase 18-like [Arachis hypogaea]	K15692//E3 ubiquitin-protein ligase RNF13 [EC:2.3.2.27]
arahy.Tifrunner.gnm1.ann1.5BLU0Q	10.293	88.323	2.30827	0.00465341	0.000323082	XP_015966031.1|1.3e-240|SNF1-related protein kinase regulatory subunit gamma-1 [Arachis duranensis]	K07200//5'-AMP-activated protein kinase, regulatory gamma subunit;K07200//5'-AMP-activated protein kinase, regulatory gamma subunit
arahy.Tifrunner.gnm1.ann1.5BUI92	13.396	6.313	-1.41307	4.02377e-07	6.32723e-09	XP_025654879.1|0.0e+00|pentatricopeptide repeat-containing protein At1g79490, mitochondrial-like [Arachis hypogaea]	K17964//leucine-rich PPR motif-containing protein, mitochondrial;K17710//pentatricopeptide repeat domain-containing protein 1;K17964//leucine-rich PPR motif-containing protein, mitochondrial;K17710//pentatricopeptide repeat domain-containing protein 1
arahy.Tifrunner.gnm1.ann1.5C4SPF	8.85	20.496	0.815626	0.0161374	0.00158757	XP_016170923.1|2.3e-127|tetratricopeptide repeat protein 4 homolog [Arachis ipaensis]	K23002//RNA polymerase II-associated protein 3;K23002//RNA polymerase II-associated protein 3;K23002//RNA polymerase II-associated protein 3;K23002//RNA polymerase II-associated protein 3
arahy.Tifrunner.gnm1.ann1.5C6TR6	4.066	17.423	1.61599	0.000296078	1.11795e-05	XP_025638559.1|0.0e+00|jasmonic acid-amido synthetase JAR1-like [Arachis hypogaea]	K14506//jasmonic acid-amino synthetase [EC:6.3.2.52]+ko04075//Plant hormone signal transduction
arahy.Tifrunner.gnm1.ann1.5CG51V	27.016	19.35	-0.913636	0.0143031	0.00136098	XP_016205699.1|0.0e+00|squamosa promoter-binding-like protein 1 [Arachis ipaensis]	K13415//protein brassinosteroid insensitive 1 [EC:2.7.10.1 2.7.11.1]+ko04075//Plant hormone signal transduction;K20641//Rho GTPase-activating protein 20
arahy.Tifrunner.gnm1.ann1.5CG709	2.096	0.7	-1.92104	0.0164238	0.00162932	XP_025608588.1|6.9e-271|uncharacterized protein LOC112701972 [Arachis hypogaea]	K22390//acid phosphatase type 7
arahy.Tifrunner.gnm1.ann1.5CZ66Y	0.933	3.196	1.33854	0.010861	0.000952418	XP_016197359.1|9.9e-25|SAC3 family protein B isoform X2 [Arachis ipaensis]
arahy.Tifrunner.gnm1.ann1.5D1FG4	5.38	2.086	-1.77132	2.30535e-05	5.66945e-07	XP_025666347.1|6.4e-245|probable serine/threonine-protein kinase PIX13 [Arachis hypogaea]	K04733//interleukin-1 receptor-associated kinase 4 [EC:2.7.11.1]
arahy.Tifrunner.gnm1.ann1.5DH5NX	1.056	8.25	2.34289	0.00636805	0.00047846	XP_025625035.1|3.4e-71|putative disease resistance protein RGA1 [Arachis hypogaea]	K19613//leucine-rich repeat protein SHOC2;K15078//structure-specific endonuclease subunit SLX1 [EC:3.6.1.-]
arahy.Tifrunner.gnm1.ann1.5DTR8R	0.226	0	-2.9656	0.0340865	0.00425219	XP_016191551.1|0.0e+00|uncharacterized protein LOC107632379 [Arachis ipaensis]	K14794//ribosomal RNA-processing protein 12
arahy.Tifrunner.gnm1.ann1.5E0T47	0.66	9.573	3.08253	0.00041221	1.65826e-05	XP_020995510.1|8.5e-228|F-box/kelch-repeat protein At3g23880-like [Arachis duranensis]
arahy.Tifrunner.gnm1.ann1.5E18AM	2.35	8.993	1.50858	0.000717148	3.2317e-05	XP_016188567.1|1.0e-213|polynucleotide 3'-phosphatase ZDP [Arachis ipaensis]	K08073//bifunctional polynucleotide phosphatase/kinase [EC:3.1.3.32 2.7.1.78]
arahy.Tifrunner.gnm1.ann1.5E52J9	6.13	2.993	-1.42242	3.49002e-05	9.09273e-07	XP_020988510.1|1.7e-76|uncharacterized protein LOC107468748 [Arachis duranensis]
arahy.Tifrunner.gnm1.ann1.5EA918	2.956	0.223	-3.54633	0.000175314	6.02352e-06	XP_025685641.1|2.9e-66|uncharacterized protein LOC112786482 [Arachis hypogaea]
arahy.Tifrunner.gnm1.ann1.5EIT1K	2.703	1.86	-0.962067	0.0108439	0.00095035	XP_025642229.1|0.0e+00|serine/threonine-protein kinase SMG1-like isoform X1 [Arachis hypogaea]	K08873//serine/threonine-protein kinase SMG1 [EC:2.7.11.1]+ko03015//mRNA surveillance pathway
arahy.Tifrunner.gnm1.ann1.5EKU9C	27.57	11.723	-1.59497	2.29572e-06	4.31218e-08	XP_015970526.1|0.0e+00|ABC transporter F family member 4 [Arachis duranensis]	K06184//ATP-binding cassette, subfamily F, member 1
arahy.Tifrunner.gnm1.ann1.5EQE0P	1.303	5.2	1.5355	0.0288967	0.00343863	XP_015954557.1|3.1e-273|pachytene checkpoint protein 2 homolog [Arachis duranensis]	K22399//pachytene checkpoint protein 2
arahy.Tifrunner.gnm1.ann1.5ESV8I	2.173	8.103	1.37193	0.0400082	0.00528901	XP_020991395.1|7.6e-29|beta-glucosidase 19-like isoform X2 [Arachis duranensis]	K00763//nicotinate phosphoribosyltransferase [EC:6.3.4.21]+ko01100//Metabolic pathways+ko00760//Nicotinate and nicotinamide metabolism;K00938//phosphomevalonate kinase [EC:2.7.4.2]+ko00900//Terpenoid backbone biosynthesis+ko01100//Metabolic pathways+ko01110//Biosynthesis of secondary metabolites
arahy.Tifrunner.gnm1.ann1.5F38QW	1.53	0	-2.87677	0.0437092	0.00594172	XP_015963559.1|3.2e-186|lysine histidine transporter-like 8 [Arachis duranensis]	K14209//solute carrier family 36 (proton-coupled amino acid transporter);K19476//vacuolar protein sorting-associated protein IST1+ko04144//Endocytosis;K15015//solute carrier family 32 (vesicular inhibitory amino acid transporter)
arahy.Tifrunner.gnm1.ann1.5F6EYN	16.056	10.083	-1.07925	1.22207e-05	2.7886e-07	XP_025671160.1|1.2e-184|BES1/BZR1 homolog protein 4-like isoform X2 [Arachis hypogaea]	K14503//brassinosteroid resistant 1/2+ko04075//Plant hormone signal transduction
arahy.Tifrunner.gnm1.ann1.5F6K96	1.92	0.533	-2.15102	0.00702364	0.00054618	XP_015963613.1|4.8e-210|ferredoxin--NADP reductase, leaf isozyme, chloroplastic [Arachis duranensis]	K02641//ferredoxin--NADP+ reductase [EC:1.18.1.2]+ko01100//Metabolic pathways+ko00195//Photosynthesis
arahy.Tifrunner.gnm1.ann1.5F9902	6.613	0.066	-6.27777	3.15296e-18	8.93841e-21	XP_016204344.1|0.0e+00|SPX domain-containing membrane protein At4g22990 [Arachis ipaensis]
arahy.Tifrunner.gnm1.ann1.5F9GBV	2.803	0.646	-2.4502	1.55105e-06	2.80282e-08	XP_016183629.1|1.8e-277|bZIP transcription factor TGA10 isoform X1 [Arachis ipaensis]	K14431//transcription factor TGA+ko04075//Plant hormone signal transduction;K14431//transcription factor TGA+ko04075//Plant hormone signal transduction
arahy.Tifrunner.gnm1.ann1.5FT298	5.626	85.736	3.18073	9.57085e-05	2.98293e-06	XP_025606702.1|8.9e-203|heat stress transcription factor A-2-like [Arachis hypogaea]	K09419//heat shock transcription factor, other eukaryote
arahy.Tifrunner.gnm1.ann1.5G68FD	27.226	0.85	-4.13478	0.000149617	4.99616e-06	XP_004512015.1|8.5e-164|probable protein phosphatase 2C 80 [Cicer arietinum]	K17508//protein phosphatase PTC7 [EC:3.1.3.16]
arahy.Tifrunner.gnm1.ann1.5G8A8Q	8.303	0.54	-3.33556	0.0042586	0.000289451	XP_015945911.1|3.6e-230|probable nucleoredoxin 3 [Arachis duranensis]	K17609//nucleoredoxin [EC:1.8.1.8]
arahy.Tifrunner.gnm1.ann1.5GE6FN	0.656	2.226	1.31222	0.0240884	0.00270432	XP_020972815.1|1.8e-134|uncharacterized protein LOC107629560 [Arachis ipaensis]	K21842//protein EFR3;K21842//protein EFR3
arahy.Tifrunner.gnm1.ann1.5GPW5B	17.31	9.53	-1.19434	0.0375269	0.00484808	XP_015942258.1|0.0e+00|transketolase, chloroplastic [Arachis duranensis]	K00615//transketolase [EC:2.2.1.1]+ko00030//Pentose phosphate pathway+ko01230//Biosynthesis of amino acids+ko01100//Metabolic pathways+ko01110//Biosynthesis of secondary metabolites+ko00710//Carbon fixation in photosynthetic organisms+ko01200//Carbon metabolism
arahy.Tifrunner.gnm1.ann1.5H0MDK	0.873	3.183	1.43289	0.0344264	0.00430801	XP_025669152.1|1.7e-52|villin-3-like [Arachis hypogaea]	K00763//nicotinate phosphoribosyltransferase [EC:6.3.4.21]+ko01100//Metabolic pathways+ko00760//Nicotinate and nicotinamide metabolism
arahy.Tifrunner.gnm1.ann1.5H4H17	19.216	7.61	-1.7309	0.00367413	0.000241163	XP_004493977.1|0.0e+00|phenylalanine ammonia-lyase 1 [Cicer arietinum]	K10775//phenylalanine ammonia-lyase [EC:4.3.1.24]+ko01100//Metabolic pathways+ko01110//Biosynthesis of secondary metabolites+ko00940//Phenylpropanoid biosynthesis+ko00360//Phenylalanine metabolism
arahy.Tifrunner.gnm1.ann1.5H7955	4.083	18.45	1.58659	0.0130439	0.00121008	XP_004143681.1|1.6e-13|PREDICTED: probable quinone oxidoreductase [Cucumis sativus]	K00344//NADPH2:quinone reductase [EC:1.6.5.5]
arahy.Tifrunner.gnm1.ann1.5H969I	15.496	38.49	0.8864	0.00682819	0.000526095	XP_016170784.1|2.9e-184|clavaminate synthase-like protein At3g21360 [Arachis ipaensis]
arahy.Tifrunner.gnm1.ann1.5HMX14	0.84	0.006	-3.86696	0.00150103	7.94149e-05	XP_015963304.1|7.3e-92|abscisic acid receptor PYR1 [Arachis duranensis]	K14496//abscisic acid receptor PYR/PYL family+ko04016//MAPK signaling pathway - plant+ko04075//Plant hormone signal transduction
arahy.Tifrunner.gnm1.ann1.5HQE64	6.493	2.526	-1.73756	0.0129373	0.0011976	XP_025619972.1|2.5e-236|putative F-box protein At1g32420 [Arachis hypogaea]	K01180//endo-1,3(4)-beta-glucanase [EC:3.2.1.6];K00430//peroxidase [EC:1.11.1.7]+ko01100//Metabolic pathways+ko01110//Biosynthesis of secondary metabolites+ko00940//Phenylpropanoid biosynthesis
arahy.Tifrunner.gnm1.ann1.5I107V	3.55	2.633	-0.822012	0.0132305	0.00123315	XP_025622325.1|0.0e+00|potassium transporter 7-like [Arachis hypogaea]	K03549//KUP system potassium uptake protein
arahy.Tifrunner.gnm1.ann1.5I9I5Q	1.926	7.503	1.49327	0.0412161	0.00548956	XP_025619563.1|0.0e+00|putative ion channel POLLUX-like 2 isoform X2 [Arachis hypogaea]	K21866//ion channel POLLUX/CASTOR;K21866//ion channel POLLUX/CASTOR
arahy.Tifrunner.gnm1.ann1.5IIL4Y	1.513	0.15	-2.8592	0.0265103	0.00305968	XP_025698110.1|2.4e-70|calvin cycle protein CP12-1, chloroplastic-like [Arachis hypogaea]
arahy.Tifrunner.gnm1.ann1.5ITW1B	0.55	2.693	1.76256	0.00219249	0.000126686	KHN26473.1|0.0e+00|Zeaxanthin epoxidase, chloroplastic [Glycine soja]	K09838//zeaxanthin epoxidase [EC:1.14.15.21]+ko00906//Carotenoid biosynthesis+ko01100//Metabolic pathways+ko01110//Biosynthesis of secondary metabolites;K09838//zeaxanthin epoxidase [EC:1.14.15.21]+ko00906//Carotenoid biosynthesis+ko01100//Metabolic pathways+ko01110//Biosynthesis of secondary metabolites
arahy.Tifrunner.gnm1.ann1.5JCW6G	0.583	3.466	2.01882	0.0190068	0.00196986	XP_025606871.1|5.1e-145|mitochondrial outer membrane protein porin 2-like isoform X2 [Arachis hypogaea]	K15040//voltage-dependent anion channel protein 2;K15040//voltage-dependent anion channel protein 2
arahy.Tifrunner.gnm1.ann1.5JI0ZF	5.113	3.576	-0.905538	0.0289798	0.00345457	XP_016201712.1|5.3e-266|uncharacterized acetyltransferase At3g50280-like [Arachis ipaensis]	K22889//trichothecene 3-O-acetyltransferase [EC:2.3.1.-]
arahy.Tifrunner.gnm1.ann1.5JI1SX	0.6	5.86	2.60065	0.00189529	0.000106306	XP_016186466.2|2.2e-286|uncharacterized protein LOC107628201 [Arachis ipaensis]	K01193//beta-fructofuranosidase [EC:3.2.1.26]+ko01100//Metabolic pathways+ko00052//Galactose metabolism+ko00500//Starch and sucrose metabolism
arahy.Tifrunner.gnm1.ann1.5JIN69	2.873	0.546	-2.57164	0.00330064	0.000209989	XP_025610300.1|4.5e-127|uncharacterized protein LOC112703178 [Arachis hypogaea]
arahy.Tifrunner.gnm1.ann1.5JJB2W	2.223	10.69	1.79213	0.000652896	2.87289e-05	XP_025618343.1|3.8e-107|uncharacterized protein LOC112710374 isoform X2 [Arachis hypogaea]
arahy.Tifrunner.gnm1.ann1.5K20PQ	10.523	4.033	-1.74721	0.044467	0.00608264	XP_015954697.1|0.0e+00|probable protein phosphatase 2C 50 isoform X1 [Arachis duranensis]	K14497//protein phosphatase 2C [EC:3.1.3.16]+ko04016//MAPK signaling pathway - plant+ko04075//Plant hormone signal transduction;K14497//protein phosphatase 2C [EC:3.1.3.16]+ko04016//MAPK signaling pathway - plant+ko04075//Plant hormone signal transduction
arahy.Tifrunner.gnm1.ann1.5K230Z	0.42	1.616	1.47985	0.0056449	0.000411658	XP_020960160.1|5.4e-61|protein IWS1 homolog 1 isoform X1 [Arachis ipaensis]	K17498//transcription factor SPN1
arahy.Tifrunner.gnm1.ann1.5K3X9F	10.966	0.21	-3.91293	0.0015496	8.26854e-05	XP_025637549.1|1.5e-81|desiccation protectant protein Lea14 homolog [Arachis hypogaea]
arahy.Tifrunner.gnm1.ann1.5KAB8G	55.25	24.546	-1.5896	1.10045e-06	1.90243e-08	XP_025677314.1|6.2e-263|receptor homology region, transmembrane domain- and RING domain-containing protein 2-like [Arachis hypogaea]	K15692//E3 ubiquitin-protein ligase RNF13 [EC:2.3.2.27]
arahy.Tifrunner.gnm1.ann1.5KH3HF	25.94	14.466	-1.23754	0.000153607	5.15086e-06	XP_016179668.1|0.0e+00|histone-lysine N-methyltransferase, H3 lysine-9 specific SUVH1 [Arachis ipaensis]	K11420//euchromatic histone-lysine N-methyltransferase [EC:2.1.1.43]+ko00310//Lysine degradation;K11420//euchromatic histone-lysine N-methyltransferase [EC:2.1.1.43]+ko00310//Lysine degradation
arahy.Tifrunner.gnm1.ann1.5KNZ3V	0.8	8.233	2.51667	0.0328013	0.00405502	XP_020986471.1|3.8e-46|uncharacterized protein LOC110275175 isoform X2 [Arachis duranensis]
arahy.Tifrunner.gnm1.ann1.5L02ZS	133.74	59.97	-1.56683	0.00493054	0.000347961	XP_025614054.1|1.3e-166|aquaporin PIP2-7 [Arachis hypogaea]	K09872//aquaporin PIP
arahy.Tifrunner.gnm1.ann1.5L1PLW	79.696	24.126	-2.1001	0.000298042	1.1264e-05	XP_016175330.1|4.5e-244|uncharacterized protein LOC107617948 [Arachis ipaensis]
arahy.Tifrunner.gnm1.ann1.5L22XG	0.24	0	-2.86624	0.0422878	0.00567495	XP_015935019.1|1.5e-79|uncharacterized protein LOC107461075 [Arachis duranensis]
arahy.Tifrunner.gnm1.ann1.5L6N15	2.65	7.656	1.11423	0.0014861	7.8472e-05	XP_025660296.1|1.8e-221|putative cyclin-A3-1 isoform X3 [Arachis hypogaea]	K06627//cyclin-A;K06627//cyclin-A
arahy.Tifrunner.gnm1.ann1.5L85H8	33.806	164.11	1.8158	0.00197265	0.000111469	XP_025699122.1|0.0e+00|hsp70-Hsp90 organizing protein 3-like [Arachis hypogaea]	K09553//stress-induced-phosphoprotein 1;K09553//stress-induced-phosphoprotein 1
arahy.Tifrunner.gnm1.ann1.5LAL7M	0.213	2.16	2.54689	0.0139436	0.00131877	XP_025700675.1|2.3e-267|denticleless protein homolog A-like [Arachis hypogaea]	K11790//denticleless
arahy.Tifrunner.gnm1.ann1.5LCH1K	4.05	9.183	0.752615	0.0373827	0.0048197	XP_016188164.1|1.7e-138|dnaJ homolog subfamily C member 8 isoform X1 [Arachis ipaensis]	K09528//DnaJ homolog subfamily C member 8
arahy.Tifrunner.gnm1.ann1.5LD4S6	23.226	17.933	-0.789956	0.0100507	0.000862483	XP_025701733.1|1.1e-213|E3 ubiquitin protein ligase RIE1-like isoform X1 [Arachis hypogaea]	K13148//integrator complex subunit 11 [EC:3.1.27.-]
arahy.Tifrunner.gnm1.ann1.5LUI7K	0.876	0.336	-1.73772	0.0140603	0.00133177	XP_016187250.1|5.6e-287|protein plastid transcriptionally active 16, chloroplastic [Arachis ipaensis]	K22857//EEF1A lysine methyltransferase 4 [EC:2.1.1.-];K20473//neuroblastoma-amplified sequence
arahy.Tifrunner.gnm1.ann1.5LV01Z	1.57	5.63	1.40579	0.0286127	0.00339887	XP_015934940.1|4.6e-170|phosphoglycerate mutase-like protein 1 isoform X1 [Arachis duranensis]
arahy.Tifrunner.gnm1.ann1.5LXM7S	1.946	0.793	-1.68999	2.33699e-05	5.77978e-07	XP_025611172.1|4.5e-188|protein NUCLEAR FUSION DEFECTIVE 4-like [Arachis hypogaea]	K14794//ribosomal RNA-processing protein 12;K22068//iron-sulfur cluster assembly enzyme ISCU, mitochondrial
arahy.Tifrunner.gnm1.ann1.5LZP4T	11.906	4.936	-1.65767	0.0223325	0.00245092	XP_025687375.1|1.4e-143|protein FAR1-RELATED SEQUENCE 5-like [Arachis hypogaea]
arahy.Tifrunner.gnm1.ann1.5M8EAY	1.103	0.05	-3.35006	0.00649271	0.000491922	XP_016197174.1|6.0e-309|probable pectinesterase/pectinesterase inhibitor 12 [Arachis ipaensis]	K01051//pectinesterase [EC:3.1.1.11]+ko00040//Pentose and glucuronate interconversions+ko01100//Metabolic pathways
arahy.Tifrunner.gnm1.ann1.5M8WZ8	10.776	50.116	1.64505	0.00134563	6.98551e-05	XP_025622874.1|1.2e-171|DNA topoisomerase 1 alpha-like [Arachis hypogaea]	K03163//DNA topoisomerase I [EC:5.99.1.2];K03163//DNA topoisomerase I [EC:5.99.1.2];K03163//DNA topoisomerase I [EC:5.99.1.2];K03163//DNA topoisomerase I [EC:5.99.1.2]
arahy.Tifrunner.gnm1.ann1.5N15IE	0.41	1.393	1.3276	0.04473	0.00613266	XP_025607838.1|5.4e-214|uncharacterized protein LOC112701273 [Arachis hypogaea]
arahy.Tifrunner.gnm1.ann1.5N87D2	1.363	0.656	-1.41393	0.00274451	0.000167543	XP_025624906.1|1.4e-156|G-type lectin S-receptor-like serine/threonine-protein kinase At1g34300 [Arachis hypogaea]	K04733//interleukin-1 receptor-associated kinase 4 [EC:2.7.11.1]
arahy.Tifrunner.gnm1.ann1.5P4QKH	16.896	12.446	-0.869433	0.00408207	0.000274116	XP_025620287.1|1.2e-302|uncharacterized protein LOC112711787 [Arachis hypogaea]	K22909//zinc finger CCCH domain-containing protein 13
arahy.Tifrunner.gnm1.ann1.5P5A6I	8.783	0.01	-7.70084	1.21901e-21	2.56536e-24	XP_025687568.1|1.4e-287|glutamic acid-rich protein-like [Arachis hypogaea]	K10406//kinesin family member C2/C3
arahy.Tifrunner.gnm1.ann1.5P7LAL	34.066	9.37	-2.04701	0.0034856	0.000224606	XP_025619516.1|0.0e+00|pyruvate kinase isozyme A, chloroplastic-like [Arachis hypogaea]	K00873//pyruvate kinase [EC:2.7.1.40]+ko00010//Glycolysis / Gluconeogenesis+ko00230//Purine metabolism+ko01230//Biosynthesis of amino acids+ko01100//Metabolic pathways+ko01110//Biosynthesis of secondary metabolites+ko00620//Pyruvate metabolism+ko01200//Carbon metabolism
arahy.Tifrunner.gnm1.ann1.5P8G4V	4.816	11.53	0.832246	0.0280157	0.0033058	XP_025604153.1|6.8e-198|protein NETWORKED 3A-like isoform X1 [Arachis hypogaea]	K20478//golgin subfamily B member 1;K10352//myosin heavy chain
arahy.Tifrunner.gnm1.ann1.5P9T4R	11.236	0.22	-5.14075	1.55863e-08	1.75931e-10	XP_016186560.1|3.4e-66|probable F-box protein At5g04010 [Arachis ipaensis]	K17508//protein phosphatase PTC7 [EC:3.1.3.16]
arahy.Tifrunner.gnm1.ann1.5PFH52	22.27	16.003	-0.897802	0.00144014	7.57256e-05	XP_025698572.1|3.5e-274|uncharacterized protein LOC112800483 isoform X2 [Arachis hypogaea]
arahy.Tifrunner.gnm1.ann1.5PJ38T	78.723	63.443	-0.702483	0.039794	0.0052517	XP_025688001.1|5.8e-242|probable serine incorporator [Arachis hypogaea]	K11885//DNA damage-inducible protein 1
arahy.Tifrunner.gnm1.ann1.5PQ0NB	2.213	7.91	1.33302	0.011602	0.00103674	XP_025645384.1|3.2e-188|vacuolar protein sorting-associated protein 41 homolog isoform X4 [Arachis hypogaea]	K20184//vacuolar protein sorting-associated protein 41
arahy.Tifrunner.gnm1.ann1.5Q2P9B	7.99	18.72	0.794924	0.00766161	0.000612336	XP_025663961.1|4.3e-230|CCR4-NOT transcription complex subunit 11-like [Arachis hypogaea]
arahy.Tifrunner.gnm1.ann1.5Q5L35	0.093	0.553	2.05059	0.0407005	0.00540255	XP_025693337.1|0.0e+00|protein SIEVE ELEMENT OCCLUSION B-like isoform X1 [Arachis hypogaea]
arahy.Tifrunner.gnm1.ann1.5Q88N2	2.02	9.53	1.6637	0.000347424	1.35593e-05	XP_025617897.1|2.0e-23|transcription factor PIF3-like isoform X2 [Arachis hypogaea]	K08081//tropinone reductase I [EC:1.1.1.206]+ko00960//Tropane, piperidine and pyridine alkaloid biosynthesis+ko01100//Metabolic pathways+ko01110//Biosynthesis of secondary metabolites;K12126//phytochrome-interacting factor 3+ko04712//Circadian rhythm - plant+ko04075//Plant hormone signal transduction;K08081//tropinone reductase I [EC:1.1.1.206]+ko00960//Tropane, piperidine and pyridine alkaloid b…
arahy.Tifrunner.gnm1.ann1.5QEX77	3.496	14.073	1.55951	8.89376e-06	1.95982e-07	XP_016171788.1|5.5e-47|uncharacterized protein LOC107614076 [Arachis ipaensis]	K01369//legumain [EC:3.4.22.34];K01051//pectinesterase [EC:3.1.1.11]+ko00040//Pentose and glucuronate interconversions+ko01100//Metabolic pathways
arahy.Tifrunner.gnm1.ann1.5QP756	7.863	4.736	-1.14878	8.29132e-05	2.51204e-06	XP_016189483.1|0.0e+00|BTB/POZ domain-containing protein At1g63850 [Arachis ipaensis]
arahy.Tifrunner.gnm1.ann1.5QUI8A	17	9.553	-1.23388	0.000305211	1.1588e-05	XP_016187956.1|7.6e-293|putative glycerol-3-phosphate transporter 1 [Arachis ipaensis]	K13783//MFS transporter, OPA family, solute carrier family 37 (glycerol-3-phosphate transporter), member 1/2
arahy.Tifrunner.gnm1.ann1.5QXC4B	2.026	0.593	-2.042	0.000770388	3.53459e-05	XP_025611177.1|2.7e-200|transcription factor bHLH18-like [Arachis hypogaea]	K14963//COMPASS component SWD3;K13422//transcription factor MYC2+ko04016//MAPK signaling pathway - plant+ko04075//Plant hormone signal transduction
arahy.Tifrunner.gnm1.ann1.5R195S	0.4	2.996	2.31573	0.00356278	0.000231828	XP_015935036.1|7.4e-79|MADS-box protein AGL24 [Arachis duranensis]	K09260//MADS-box transcription enhancer factor 2A
arahy.Tifrunner.gnm1.ann1.5R3BA8	4.26	9.493	0.736977	0.0117124	0.00105027	XP_016202438.1|3.5e-131|tetratricopeptide repeat protein 1 [Arachis ipaensis]	K21991//protein unc-45;K01426//amidase [EC:3.5.1.4]+ko00380//Tryptophan metabolism+ko00330//Arginine and proline metabolism+ko00360//Phenylalanine metabolism;K09571//FK506-binding protein 4/5 [EC:5.2.1.8]
arahy.Tifrunner.gnm1.ann1.5R3DYZ	7.716	2.9	-1.78258	5.11665e-07	8.21376e-09	XP_025658003.1|0.0e+00|protein TIME FOR COFFEE-like isoform X2 [Arachis hypogaea]
arahy.Tifrunner.gnm1.ann1.5R4KAC	34.796	1.55	-3.56458	0.00268794	0.000163295	XP_016169188.1|2.4e-87|HVA22-like protein e [Arachis ipaensis]	K17279//receptor expression-enhancing protein 5/6
arahy.Tifrunner.gnm1.ann1.5R9G89	0.063	1.63	2.93552	0.0136777	0.00128839	XP_016202047.1|1.7e-196|probable polyamine oxidase 5 [Arachis ipaensis]	K12259//spermine oxidase [EC:1.5.3.16 1.5.3.-]+ko00410//beta-Alanine metabolism+ko00330//Arginine and proline metabolism;K12259//spermine oxidase [EC:1.5.3.16 1.5.3.-]+ko00410//beta-Alanine metabolism+ko00330//Arginine and proline metabolism
arahy.Tifrunner.gnm1.ann1.5R9UV9	0.883	7.093	2.18936	0.0163829	0.0016199	XP_015956374.1|4.6e-70|uncharacterized protein LOC107480728 [Arachis duranensis]	K13066//caffeic acid 3-O-methyltransferase [EC:2.1.1.68]+ko01100//Metabolic pathways+ko01110//Biosynthesis of secondary metabolites+ko00940//Phenylpropanoid biosynthesis;K00512//steroid 17alpha-monooxygenase / 17alpha-hydroxyprogesterone deacetylase [EC:1.14.14.19 1.14.14.32]+ko01100//Metabolic pathways
arahy.Tifrunner.gnm1.ann1.5RAP3T	12.063	7.91	-1.03595	0.00551429	0.000400118	XP_016175278.1|0.0e+00|uncharacterized protein LOC107617916 [Arachis ipaensis]	K12816//pre-mRNA-processing factor 17+ko03040//Spliceosome
arahy.Tifrunner.gnm1.ann1.5RG53P	4.3	0.406	-3.53378	3.66706e-06	7.24521e-08	XP_016174792.1|1.4e-275|putative zinc finger protein At1g68190 isoform X1 [Arachis ipaensis]	K12135//zinc finger protein CONSTANS+ko04712//Circadian rhythm - plant
arahy.Tifrunner.gnm1.ann1.5RI6ER	22.133	15.02	-0.929866	0.0268784	0.00312367	XP_016196681.1|0.0e+00|DNA repair helicase XPB1 [Arachis ipaensis]	K10843//DNA excision repair protein ERCC-3 [EC:3.6.4.12]+ko03420//Nucleotide excision repair+ko03022//Basal transcription factors
arahy.Tifrunner.gnm1.ann1.5RNV4H	0.006	2.58	3.84797	0.00159948	8.62785e-05	XP_020961529.1|2.0e-31|uncharacterized protein LOC110264204 [Arachis ipaensis]	K22020//mucin-19
arahy.Tifrunner.gnm1.ann1.5S024H	0.76	2.166	1.06862	0.0299184	0.00360965	XP_025610111.1|0.0e+00|beta-hexosaminidase 2-like [Arachis hypogaea]	K12373//hexosaminidase [EC:3.2.1.52]+ko00603//Glycosphingolipid biosynthesis - globo and isoglobo series+ko00604//Glycosphingolipid biosynthesis - ganglio series+ko00531//Glycosaminoglycan degradation+ko00520//Amino sugar and nucleotide sugar metabolism+ko00511//Other glycan degradation+ko01100//Metabolic pathways
arahy.Tifrunner.gnm1.ann1.5S6V1V	0.913	5.753	2.10595	0.00766161	0.000612953	XP_025618026.1|3.2e-91|toll/interleukin-1 receptor-like protein [Arachis hypogaea]	K13414//mitogen-activated protein kinase kinase kinase 1 [EC:2.7.11.25]+ko04016//MAPK signaling pathway - plant+ko04626//Plant-pathogen interaction;K07466//replication factor A1+ko03420//Nucleotide excision repair+ko03030//DNA replication+ko03440//Homologous recombination+ko03430//Mismatch repair;K22038//volume-regulated anion channel
arahy.Tifrunner.gnm1.ann1.5SKZ26	1.793	4.836	1.01059	0.00314599	0.000197633	XP_025697717.1|0.0e+00|kinesin-like protein KIN-14B isoform X1 [Arachis hypogaea]	K10406//kinesin family member C2/C3;K10406//kinesin family member C2/C3;K10406//kinesin family member C2/C3;K05310//ethanolaminephosphotransferase [EC:2.7.-.-]+ko00563//Glycosylphosphatidylinositol (GPI)-anchor biosynthesis;K13217//pre-mRNA-processing factor 39
arahy.Tifrunner.gnm1.ann1.5SR8FF	25.76	17.703	-0.954101	1.33636e-05	3.07961e-07	XP_025686619.1|0.0e+00|E3 ubiquitin-protein ligase UPL3-like isoform X1 [Arachis hypogaea]	K10590//E3 ubiquitin-protein ligase TRIP12 [EC:2.3.2.26]+ko04120//Ubiquitin mediated proteolysis;K10590//E3 ubiquitin-protein ligase TRIP12 [EC:2.3.2.26]+ko04120//Ubiquitin mediated proteolysis;K10590//E3 ubiquitin-protein ligase TRIP12 [EC:2.3.2.26]+ko04120//Ubiquitin mediated proteolysis;K10590//E3 ubiquitin-protein ligase TRIP12 [EC:2.3.2.26]+ko04120//Ubiquitin mediated proteolysis
arahy.Tifrunner.gnm1.ann1.5SY970	4.98	14.073	1.02893	0.0158835	0.00155667	XP_025639034.1|2.7e-84|uncharacterized protein LOC112734062 [Arachis hypogaea]	K05747//Wiskott-Aldrich syndrome protein+ko04144//Endocytosis;K13606//chlorophyll(ide) b reductase [EC:1.1.1.294]+ko00860//Porphyrin and chlorophyll metabolism+ko01100//Metabolic pathways+ko01110//Biosynthesis of secondary metabolites
arahy.Tifrunner.gnm1.ann1.5T11RT	1.35	4.896	1.41125	0.000110296	3.50664e-06	XP_016190880.1|0.0e+00|asparagine synthetase domain-containing protein 1 isoform X2 [Arachis ipaensis]
arahy.Tifrunner.gnm1.ann1.5T63VN	2.516	1.753	-0.931342	0.0418652	0.00559858	XP_025674326.1|0.0e+00|probable lysine-specific demethylase ELF6 [Arachis hypogaea]	K11446//histone demethylase JARID1 [EC:1.14.11.-];K11446//histone demethylase JARID1 [EC:1.14.11.-]
arahy.Tifrunner.gnm1.ann1.5T8TQ9	9.236	7.436	-0.723816	0.0254603	0.00290218	XP_025615092.1|0.0e+00|protein PNS1-like isoform X1 [Arachis hypogaea]
arahy.Tifrunner.gnm1.ann1.5T95J3	3.903	0.896	-2.22239	0.00969877	0.000823005	XP_025612740.1|0.0e+00|uncharacterized protein LOC112705924 [Arachis hypogaea]	K18081//myotubularin-related protein 1/2 [EC:3.1.3.64 3.1.3.95]+ko01100//Metabolic pathways+ko04070//Phosphatidylinositol signaling system+ko00562//Inositol phosphate metabolism;K12812//ATP-dependent RNA helicase UAP56/SUB2 [EC:3.6.4.13]+ko03040//Spliceosome+ko03015//mRNA surveillance pathway+ko03013//RNA transport;K04733//interleukin-1 receptor-associated kinase 4 [EC:2.7.11.1]
arahy.Tifrunner.gnm1.ann1.5TE0FE	0.666	4.3	2.1966	2.18484e-06	4.06971e-08	XP_016203070.1|3.5e-129|IST1 homolog [Arachis ipaensis]	K19476//vacuolar protein sorting-associated protein IST1+ko04144//Endocytosis;K19476//vacuolar protein sorting-associated protein IST1+ko04144//Endocytosis
arahy.Tifrunner.gnm1.ann1.5TG8XZ	16.293	5.376	-1.86817	0.00663144	0.000506092	XP_025691262.1|6.2e-165|bidirectional sugar transporter N3-like [Arachis hypogaea]	K15382//solute carrier family 50 (sugar transporter);K15382//solute carrier family 50 (sugar transporter)
arahy.Tifrunner.gnm1.ann1.5TH0SF	4.913	15.456	1.17618	0.00916418	0.000766644	XP_025691282.1|2.4e-235|pinin-like [Arachis hypogaea]	K13114//pinin+ko03015//mRNA surveillance pathway+ko03013//RNA transport;K13114//pinin+ko03015//mRNA surveillance pathway+ko03013//RNA transport
arahy.Tifrunner.gnm1.ann1.5U2LX3	18.31	9.716	-1.29469	0.000570737	2.43395e-05	XP_015964212.1|7.1e-212|GATA transcription factor 5 [Arachis duranensis]	K21630//GATA-type zinc finger protein 1;K17895//GATA-binding protein 3
arahy.Tifrunner.gnm1.ann1.5U4ZXD	10.186	7.03	-0.963366	0.0389052	0.00509082	XP_025686237.1|5.2e-87|universal stress protein PHOS32-like [Arachis hypogaea]
arahy.Tifrunner.gnm1.ann1.5U50EQ	2.186	0.08	-4.34411	6.80192e-06	1.46101e-07	XP_025688105.1|1.0e-95|uncharacterized protein LOC112790093 [Arachis hypogaea]
arahy.Tifrunner.gnm1.ann1.5U6PUW	0.676	0.023	-3.83955	0.000656368	2.8916e-05	XP_025663687.1|1.1e-145|putative homeobox-leucine zipper protein ATHB-51 isoform X2 [Arachis hypogaea]	K09350//homeobox protein Nkx-6.2;K09338//homeobox-leucine zipper protein
arahy.Tifrunner.gnm1.ann1.5U8RR1	10.073	7.97	-0.768987	0.0361555	0.00459356	XP_025623429.1|4.2e-133|uncharacterized protein LOC112715824 isoform X1 [Arachis hypogaea]	K15032//mTERF domain-containing protein, mitochondrial
arahy.Tifrunner.gnm1.ann1.5UHD3M	5.646	2.726	-1.43131	0.0385593	0.00502974	XP_020983404.1|8.9e-210|uncharacterized protein LOC107458570 isoform X2 [Arachis duranensis]
arahy.Tifrunner.gnm1.ann1.5UJ4FC	15.056	9.6	-1.06983	5.17967e-05	1.45073e-06	XP_025610514.1|1.6e-296|sucrose transport protein SUC4-like [Arachis hypogaea]	K15378//solute carrier family 45, member 1/2/4
arahy.Tifrunner.gnm1.ann1.5VG832	16.303	10.68	-1.02254	0.00061347	2.66633e-05	XP_025687094.1|0.0e+00|protein OBERON 4-like [Arachis hypogaea]	K12890//splicing factor, arginine/serine-rich 1+ko03040//Spliceosome;K11294//nucleolin;K12823//ATP-dependent RNA helicase DDX5/DBP2 [EC:3.6.4.13]+ko03040//Spliceosome
arahy.Tifrunner.gnm1.ann1.5W32PJ	16.81	11.116	-1.0183	0.000619761	2.7023e-05	XP_016163315.1|0.0e+00|soluble starch synthase 1, chloroplastic/amyloplastic [Arachis ipaensis]	K00703//starch synthase [EC:2.4.1.21]+ko01100//Metabolic pathways+ko00500//Starch and sucrose metabolism+ko01110//Biosynthesis of secondary metabolites;K00703//starch synthase [EC:2.4.1.21]+ko01100//Metabolic pathways+ko00500//Starch and sucrose metabolism+ko01110//Biosynthesis of secondary metabolites
arahy.Tifrunner.gnm1.ann1.5W3L9W	3.9	1.403	-1.68128	0.0342924	0.00428648	XP_025604405.1|0.0e+00|leucine-rich repeat receptor-like tyrosine-protein kinase PXC3 [Arachis hypogaea]	K17422//large subunit ribosomal protein L41;K20718//LRR receptor-like serine/threonine-protein kinase ERECTA [EC:2.7.11.1]+ko04016//MAPK signaling pathway - plant
arahy.Tifrunner.gnm1.ann1.5W7NNK	30	15.806	-1.30621	2.28799e-05	5.61482e-07	XP_016166090.1|7.6e-214|transcription factor bHLH143 [Arachis ipaensis]
arahy.Tifrunner.gnm1.ann1.5WW9LS	75.673	4.966	-4.03141	6.53542e-09	6.69489e-11	XP_016181170.1|7.7e-61|probable E3 ubiquitin-protein ligase XERICO [Arachis ipaensis]	K16285//RING/U-box domain-containing protein [EC:2.3.2.27]
arahy.Tifrunner.gnm1.ann1.5WY9SE	1.006	0.593	-1.13422	0.0494405	0.00701744	XP_025626571.1|0.0e+00|protein SMAX1-LIKE 6-like [Arachis hypogaea]	K03695//ATP-dependent Clp protease ATP-binding subunit ClpB
arahy.Tifrunner.gnm1.ann1.5X7Z9I	1.07	6.293	2.2645	0.00257912	0.000155652	XP_016177397.1|2.1e-32|beta-fructofuranosidase, cell wall isozyme-like isoform X2 [Arachis ipaensis]	K01193//beta-fructofuranosidase [EC:3.2.1.26]+ko01100//Metabolic pathways+ko00052//Galactose metabolism+ko00500//Starch and sucrose metabolism;K01193//beta-fructofuranosidase [EC:3.2.1.26]+ko01100//Metabolic pathways+ko00052//Galactose metabolism+ko00500//Starch and sucrose metabolism
arahy.Tifrunner.gnm1.ann1.5XAX9E	2264.68	955.91	-1.65061	0.000307357	1.16802e-05	XP_015941246.1|1.5e-193|peroxidase 42 [Arachis duranensis]	K00430//peroxidase [EC:1.11.1.7]+ko01100//Metabolic pathways+ko01110//Biosynthesis of secondary metabolites+ko00940//Phenylpropanoid biosynthesis
arahy.Tifrunner.gnm1.ann1.5XB3VI	8.386	4.883	-1.1607	0.00110616	5.52533e-05	XP_025680643.1|0.0e+00|putative DEAD-box ATP-dependent RNA helicase 29 [Arachis hypogaea]	K14808//ATP-dependent RNA helicase DDX54/DBP10 [EC:3.6.4.13]
arahy.Tifrunner.gnm1.ann1.5XC2KC	0.166	0.853	1.83651	0.044655	0.00611767	XP_020959192.1|7.2e-190|zinc finger protein WIP6-like [Arachis ipaensis]
arahy.Tifrunner.gnm1.ann1.5XP26J	68.793	14.716	-2.47214	0.00242793	0.000144796	XP_016190352.1|1.9e-125|uncharacterized protein LOC107631423 [Arachis ipaensis]
arahy.Tifrunner.gnm1.ann1.5XX5LR	15.076	11.766	-0.796276	0.0463044	0.00643382	XP_025690398.1|0.0e+00|FACT complex subunit SPT16-like [Arachis hypogaea]	K20093//DNA excision repair protein ERCC-6-like [EC:3.6.4.12];K11323//histone arginine demethylase JMJD6 [EC:1.14.11.-];K20093//DNA excision repair protein ERCC-6-like [EC:3.6.4.12];K11323//histone arginine demethylase JMJD6 [EC:1.14.11.-];K20093//DNA excision repair protein ERCC-6-like [EC:3.6.4.12];K11323//histone arginine demethylase JMJD6 [EC:1.14.11.-]
arahy.Tifrunner.gnm1.ann1.5YD3B8	0.136	0.016	-2.7826	0.0253292	0.00288459	XP_025650836.1|0.0e+00|putative disease resistance protein RGA1 [Arachis hypogaea]	K15078//structure-specific endonuclease subunit SLX1 [EC:3.6.1.-]
arahy.Tifrunner.gnm1.ann1.5YKU94	1.45	81.42	4.16193	8.11526e-05	2.44035e-06	XP_015956871.2|0.0e+00|putative protein NRT1/ PTR FAMILY 2.14 [Arachis duranensis]	K14638//solute carrier family 15 (peptide/histidine transporter), member 3/4
arahy.Tifrunner.gnm1.ann1.5ZDB9J	3.663	2.443	-1.00815	0.0384117	0.00500647	XP_025681217.1|0.0e+00|GTP-binding protein BRASSINAZOLE INSENSITIVE PALE GREEN 2, chloroplastic-like isoform X1 [Arachis hypogaea]
arahy.Tifrunner.gnm1.ann1.5ZFR0R	13.28	10.853	-0.715649	0.0138181	0.00130473	XP_025623880.1|0.0e+00|probable acyl-activating enzyme 17, peroxisomal isoform X1 [Arachis hypogaea]	K15164//mediator of RNA polymerase II transcription subunit 13;K01895//acetyl-CoA synthetase [EC:6.2.1.1]+ko00010//Glycolysis / Gluconeogenesis+ko00640//Propanoate metabolism+ko01100//Metabolic pathways+ko01110//Biosynthesis of secondary metabolites+ko00620//Pyruvate metabolism+ko01200//Carbon metabolism+ko00630//Glyoxylate and dicarboxylate metabolism
arahy.Tifrunner.gnm1.ann1.5ZLV04	2.5	0.75	-2.10799	4.42248e-05	1.19836e-06	XP_015942917.1|6.4e-297|cytochrome P450 710A1 [Arachis duranensis]	K09832//sterol 22-desaturase [EC:1.14.19.41]+ko01100//Metabolic pathways+ko01110//Biosynthesis of secondary metabolites+ko00100//Steroid biosynthesis
arahy.Tifrunner.gnm1.ann1.5ZM33J	1.07	4.026	1.48718	0.000240936	8.77473e-06	XP_020995487.1|1.2e-186|helicase SWR1 isoform X4 [Arachis duranensis]	K14440//SWI/SNF-related matrix-associated actin-dependent regulator of chromatin subfamily A-like protein 1 [EC:3.6.4.12];K14440//SWI/SNF-related matrix-associated actin-dependent regulator of chromatin subfamily A-like protein 1 [EC:3.6.4.12];K14440//SWI/SNF-related matrix-associated actin-dependent regulator of chromatin subfamily A-like protein 1 [EC:3.6.4.12]
arahy.Tifrunner.gnm1.ann1.5ZTX8H	1.053	0.74	-0.901829	0.0158275	0.00155035	XP_016174961.1|2.9e-272|GTP cyclohydrolase 1 [Arachis ipaensis]	K01495//GTP cyclohydrolase IA [EC:3.5.4.16]+ko01100//Metabolic pathways+ko00790//Folate biosynthesis;K00099//1-deoxy-D-xylulose-5-phosphate reductoisomerase [EC:1.1.1.267]+ko00900//Terpenoid backbone biosynthesis+ko01100//Metabolic pathways+ko01110//Biosynthesis of secondary metabolites
arahy.Tifrunner.gnm1.ann1.5ZZ6F4	25.88	16.173	-1.24396	0.0346707	0.00434692	XP_020964029.1|5.9e-22|uncharacterized protein LOC110265391 [Arachis ipaensis]	K15685//E3 ubiquitin-protein ligase Hakai [EC:2.3.2.27];K15685//E3 ubiquitin-protein ligase Hakai [EC:2.3.2.27];K15032//mTERF domain-containing protein, mitochondrial;K15032//mTERF domain-containing protein, mitochondrial
arahy.Tifrunner.gnm1.ann1.603RL1	7.323	15.506	0.670908	0.0265224	0.003062	XP_016162113.1|0.0e+00|acetyl-coenzyme A synthetase, chloroplastic/glyoxysomal isoform X1 [Arachis ipaensis]	K01895//acetyl-CoA synthetase [EC:6.2.1.1]+ko00010//Glycolysis / Gluconeogenesis+ko00640//Propanoate metabolism+ko01100//Metabolic pathways+ko01110//Biosynthesis of secondary metabolites+ko00620//Pyruvate metabolism+ko01200//Carbon metabolism+ko00630//Glyoxylate and dicarboxylate metabolism
arahy.Tifrunner.gnm1.ann1.60A6T2	0.583	0	-4.10733	0.000630741	2.75895e-05	XP_015956748.1|3.9e-84|uncharacterized protein At4g22758 [Arachis duranensis]
arahy.Tifrunner.gnm1.ann1.60AECD	0.63	2.996	1.84133	0.000894121	4.24691e-05	XP_016193427.1|1.5e-122|MOB kinase activator-like 1A [Arachis ipaensis]	K06685//MOB kinase activator 1;K06685//MOB kinase activator 1;K06685//MOB kinase activator 1
arahy.Tifrunner.gnm1.ann1.60CVB0	16.59	7.6	-1.54162	5.48107e-05	1.55384e-06	XP_015931713.1|2.2e-115|CASP-like protein 2A2 [Arachis duranensis]	K20855//beta-1,3-galactosyltransferase 1/2/3/4/5/7/8 [EC:2.4.1.-];K02923//large subunit ribosomal protein L38e+ko03010//Ribosome
arahy.Tifrunner.gnm1.ann1.60IM8Z	3.81	9.896	0.961409	0.043825	0.0059646	XP_025691177.1|0.0e+00|outer envelope protein 64, mitochondrial-like [Arachis hypogaea]	K01426//amidase [EC:3.5.1.4]+ko00380//Tryptophan metabolism+ko00330//Arginine and proline metabolism+ko00360//Phenylalanine metabolism;K01426//amidase [EC:3.5.1.4]+ko00380//Tryptophan metabolism+ko00330//Arginine and proline metabolism+ko00360//Phenylalanine metabolism
arahy.Tifrunner.gnm1.ann1.60QTDI	8.48	27.73	1.25077	0.000684699	3.04617e-05	XP_015951189.1|2.5e-122|serine/arginine-rich SC35-like splicing factor SCL33 isoform X1 [Arachis duranensis]	K12900//FUS-interacting serine-arginine-rich protein 1+ko03040//Spliceosome
arahy.Tifrunner.gnm1.ann1.60SBBK	7.406	3.35	-1.47166	0.00274067	0.000167213	XP_015959784.1|7.1e-237|fasciclin-like arabinogalactan protein 4 [Arachis duranensis]	K19519//transforming growth factor-beta-induced protein;K21952//CASK-interacting protein;K19519//transforming growth factor-beta-induced protein;K21952//CASK-interacting protein
arahy.Tifrunner.gnm1.ann1.60VEZT	7.22	2.236	-1.98422	0.0215394	0.00232788	XP_025615060.1|4.2e-199|pentatricopeptide repeat-containing protein At3g53170-like isoform X3 [Arachis hypogaea]	K17964//leucine-rich PPR motif-containing protein, mitochondrial
arahy.Tifrunner.gnm1.ann1.614ST7	2.213	0.433	-2.30443	0.0213862	0.0023076	XP_025684267.1|0.0e+00|BTB/POZ domain-containing protein NPY1-like [Arachis hypogaea]
arahy.Tifrunner.gnm1.ann1.614TBX	41.26	4.813	-3.34704	1.03809e-07	1.42271e-09	XP_015943997.1|6.5e-79|probable E3 ubiquitin-protein ligase XERICO [Arachis duranensis]	K16285//RING/U-box domain-containing protein [EC:2.3.2.27]
arahy.Tifrunner.gnm1.ann1.616PIC	13.263	7.196	-1.30363	0.0160444	0.00157578	XP_025695762.1|0.0e+00|stress response protein nst1-like [Arachis hypogaea]	K12811//ATP-dependent RNA helicase DDX46/PRP5 [EC:3.6.4.13]+ko03040//Spliceosome
arahy.Tifrunner.gnm1.ann1.6187DS	5.083	2.106	-1.68231	2.79339e-05	7.05913e-07	XP_016189255.1|0.0e+00|transcription factor MYC2 [Arachis ipaensis]	K13422//transcription factor MYC2+ko04016//MAPK signaling pathway - plant+ko04075//Plant hormone signal transduction
arahy.Tifrunner.gnm1.ann1.61CDGC	1.92	0.533	-2.15102	0.00702364	0.00054618	XP_015963613.1|4.8e-210|ferredoxin--NADP reductase, leaf isozyme, chloroplastic [Arachis duranensis]	K02641//ferredoxin--NADP+ reductase [EC:1.18.1.2]+ko01100//Metabolic pathways+ko00195//Photosynthesis
arahy.Tifrunner.gnm1.ann1.61D68N	33.59	18.33	-1.27502	0.00734074	0.000578576	XP_015957881.1|1.7e-74|uncharacterized protein At4g22758 [Arachis duranensis]
arahy.Tifrunner.gnm1.ann1.61FCXV	49.11	16.333	-1.88879	0.0399682	0.00528025	XP_016187004.1|4.8e-178|uncharacterized protein At1g01500 [Arachis ipaensis]
arahy.Tifrunner.gnm1.ann1.61N06Y	3.166	1.046	-1.90038	0.0278912	0.00328351	XP_015969920.1|7.2e-283|ankyrin repeat-containing protein At5g02620 [Arachis duranensis]	K01184//polygalacturonase [EC:3.2.1.15]+ko00040//Pentose and glucuronate interconversions+ko01100//Metabolic pathways;K15503//serine/threonine-protein phosphatase 6 regulatory ankyrin repeat subunit B;K01184//polygalacturonase [EC:3.2.1.15]+ko00040//Pentose and glucuronate interconversions+ko01100//Metabolic pathways;K15503//serine/threonine-protein phosphatase 6 regulatory ankyrin repeat subunit…
arahy.Tifrunner.gnm1.ann1.61Q3XV	24.616	7.206	-2.02085	0.0357809	0.00453339	RDX70790.1|5.2e-24|hypothetical protein CR513_49929, partial [Mucuna pruriens]
arahy.Tifrunner.gnm1.ann1.61VEI2	0.62	3.786	2.06212	0.0218976	0.00238982	XP_015951632.1|2.1e-53|uncharacterized protein LOC107476346 [Arachis duranensis]
arahy.Tifrunner.gnm1.ann1.62AJ6F	8.733	6.236	-0.90878	0.0144949	0.00138276	XP_016204274.1|0.0e+00|protein NLP6 isoform X1 [Arachis ipaensis]	K03028//26S proteasome regulatory subunit N1+ko03050//Proteasome;K11838//ubiquitin carboxyl-terminal hydrolase 7 [EC:3.4.19.12]
arahy.Tifrunner.gnm1.ann1.62DI5E	2.813	1.116	-1.5741	0.0327833	0.00405223	XP_016171617.1|0.0e+00|uncharacterized protein LOC107613930 [Arachis ipaensis]
arahy.Tifrunner.gnm1.ann1.62DUUZ	0.023	1.456	3.46335	0.00460052	0.000318452	XP_020961529.1|1.9e-108|uncharacterized protein LOC110264204 [Arachis ipaensis]
arahy.Tifrunner.gnm1.ann1.62ETWY	2.493	0.87	-1.88846	8.28522e-05	2.50731e-06	XP_025606789.1|0.0e+00|CSC1-like protein RXW8 [Arachis hypogaea]	K21989//calcium permeable stress-gated cation channel
arahy.Tifrunner.gnm1.ann1.62F5ZF	71.886	440.893	2.07202	0.00677809	0.000521292	XP_025645033.1|2.8e-26|defensin-like protein 183 [Arachis hypogaea]
arahy.Tifrunner.gnm1.ann1.62F6YN	0.493	1.78	1.4091	0.00263944	0.000159935	XP_025695630.1|0.0e+00|GPI transamidase component PIG-S-like isoform X1 [Arachis hypogaea]	K05291//phosphatidylinositol glycan, class S+ko01100//Metabolic pathways+ko00563//Glycosylphosphatidylinositol (GPI)-anchor biosynthesis;K05291//phosphatidylinositol glycan, class S+ko01100//Metabolic pathways+ko00563//Glycosylphosphatidylinositol (GPI)-anchor biosynthesis;K05291//phosphatidylinositol glycan, class S+ko01100//Metabolic pathways+ko00563//Glycosylphosphatidylinositol (GPI)-anchor b…
arahy.Tifrunner.gnm1.ann1.62HDK2	1.943	5.626	1.04797	0.0458068	0.00633999	XP_016189624.1|7.1e-187|proline transporter 2 isoform X1 [Arachis ipaensis]	K14209//solute carrier family 36 (proton-coupled amino acid transporter);K15015//solute carrier family 32 (vesicular inhibitory amino acid transporter);K14209//solute carrier family 36 (proton-coupled amino acid transporter)
arahy.Tifrunner.gnm1.ann1.62P0D6	5.5	4.153	-0.819636	0.00351445	0.000227076	XP_016175370.1|0.0e+00|polyadenylation and cleavage factor homolog 4 isoform X1 [Arachis ipaensis]	K14400//pre-mRNA cleavage complex 2 protein Pcf11+ko03015//mRNA surveillance pathway
arahy.Tifrunner.gnm1.ann1.62PGH0	76.586	0.136	-5.07442	1.43785e-05	3.346e-07	XP_025661191.1|5.9e-93|universal stress protein PHOS34-like [Arachis hypogaea]
arahy.Tifrunner.gnm1.ann1.62PV47	0.333	111.56	6.99423	6.01258e-22	1.22349e-24	XP_025676431.1|1.8e-67|protein TAPETUM DETERMINANT 1-like [Arachis hypogaea]
arahy.Tifrunner.gnm1.ann1.62V247	18.383	9.966	-1.27447	6.58356e-05	1.92136e-06	XP_025691440.1|0.0e+00|E3 ubiquitin-protein ligase UPL1-like [Arachis hypogaea]	K10592//E3 ubiquitin-protein ligase HUWE1 [EC:2.3.2.26]+ko04120//Ubiquitin mediated proteolysis;K10592//E3 ubiquitin-protein ligase HUWE1 [EC:2.3.2.26]+ko04120//Ubiquitin mediated proteolysis
arahy.Tifrunner.gnm1.ann1.62X1XK	0.033	5.846	5.73814	7.67009e-11	5.61613e-13	XP_015963399.1|1.8e-137|uncharacterized protein LOC107487295 [Arachis duranensis]
arahy.Tifrunner.gnm1.ann1.63C1KK	19.623	0.706	-4.67167	2.5578e-11	1.72605e-13	XP_025614214.1|5.2e-190|ABSCISIC ACID-INSENSITIVE 5-like protein 1 isoform X1 [Arachis hypogaea]	K14432//ABA responsive element binding factor+ko04075//Plant hormone signal transduction
arahy.Tifrunner.gnm1.ann1.63FMKD	0.593	2.876	1.78503	0.00552236	0.000401006	XP_016165459.1|8.0e-145|glucan endo-1,3-beta-glucosidase 12-like isoform X1 [Arachis ipaensis]	K22832//1,3-beta-glucanosyltransferase GAS1 [EC:2.4.1.-];K03006//DNA-directed RNA polymerase II subunit RPB1 [EC:2.7.7.6]+ko03020//RNA polymerase
arahy.Tifrunner.gnm1.ann1.63K8WX	6.283	4.13	-0.86373	0.0444174	0.00606966	XP_016189905.1|8.4e-186|uncharacterized protein LOC107631088 [Arachis ipaensis]	K20667//beta-amyrin 28-monooxygenase [EC:1.14.14.126];K04733//interleukin-1 receptor-associated kinase 4 [EC:2.7.11.1];K04733//interleukin-1 receptor-associated kinase 4 [EC:2.7.11.1]
arahy.Tifrunner.gnm1.ann1.63KD8W	23.696	2.56	-3.41324	6.60627e-07	1.09727e-08	XP_025619585.1|1.0e-251|basic 7S globulin-like [Arachis hypogaea]	K22683//aspartyl protease family protein [EC:3.4.23.-]
arahy.Tifrunner.gnm1.ann1.63KFKN	2.87	12.453	1.57884	0.00403431	0.000270418	XP_020964403.1|1.8e-61|putative cysteine-rich receptor-like protein kinase 31 isoform X1 [Arachis ipaensis]	K04077//chaperonin GroEL+ko03018//RNA degradation
arahy.Tifrunner.gnm1.ann1.63MW46	0.376	2.613	2.32564	0.000943594	4.53769e-05	XP_025605821.1|1.1e-157|xyloglucan endotransglucosylase/hydrolase 1 [Arachis hypogaea]	K08235//xyloglucan:xyloglucosyl transferase [EC:2.4.1.207];K08235//xyloglucan:xyloglucosyl transferase [EC:2.4.1.207]
arahy.Tifrunner.gnm1.ann1.63SVYK	47.5	2.346	-4.39343	1.08007e-14	4.60227e-17	XP_025617739.1|7.2e-273|F-box/FBD/LRR-repeat protein At4g26340-like isoform X1 [Arachis hypogaea]	K06911//uncharacterized protein;K01322//prolyl oligopeptidase [EC:3.4.21.26];K04733//interleukin-1 receptor-associated kinase 4 [EC:2.7.11.1];K00423//L-ascorbate oxidase [EC:1.10.3.3]+ko01100//Metabolic pathways+ko00053//Ascorbate and aldarate metabolism
arahy.Tifrunner.gnm1.ann1.63VFJN	24.146	92.693	1.51512	0.00203143	0.000115745	XP_015972912.1|7.5e-120|transmembrane emp24 domain-containing protein p24beta2 isoform X1 [Arachis duranensis]	K20347//p24 family protein beta-1
arahy.Tifrunner.gnm1.ann1.63YDIT	1.02	2.703	0.97187	0.0446569	0.00611871	XP_015968766.1|0.0e+00|uncharacterized protein LOC107492278 [Arachis duranensis]	K17573//meiosis arrest female protein 1;K17573//meiosis arrest female protein 1;K15285//solute carrier family 35, member E3;K17573//meiosis arrest female protein 1
arahy.Tifrunner.gnm1.ann1.63YJK9	21.09	12.86	-1.10371	0.000121864	3.92355e-06	XP_015934059.1|0.0e+00|monosaccharide-sensing protein 2 [Arachis duranensis]	K08150//MFS transporter, SP family, solute carrier family 2 (myo-inositol transporter), member 13;K08150//MFS transporter, SP family, solute carrier family 2 (myo-inositol transporter), member 13
arahy.Tifrunner.gnm1.ann1.63ZQ4D	11.443	7.353	-1.05447	2.32952e-05	5.7451e-07	XP_020995590.1|0.0e+00|inositol transporter 4 isoform X2 [Arachis duranensis]	K08150//MFS transporter, SP family, solute carrier family 2 (myo-inositol transporter), member 13;K08150//MFS transporter, SP family, solute carrier family 2 (myo-inositol transporter), member 13
arahy.Tifrunner.gnm1.ann1.640I1P	5.453	2.196	-1.70924	0.000727239	3.29994e-05	XP_016194197.1|6.1e-281|probable serine/threonine-protein kinase PIX7 isoform X1 [Arachis ipaensis]	K04733//interleukin-1 receptor-associated kinase 4 [EC:2.7.11.1];K04733//interleukin-1 receptor-associated kinase 4 [EC:2.7.11.1];K04733//interleukin-1 receptor-associated kinase 4 [EC:2.7.11.1]
arahy.Tifrunner.gnm1.ann1.6494R5	7.466	0.4	-4.04297	1.18152e-07	1.65011e-09	XP_025621320.1|0.0e+00|auxin response factor 16-like [Arachis hypogaea]	K14486//auxin response factor+ko04075//Plant hormone signal transduction
arahy.Tifrunner.gnm1.ann1.64CHNN	96.636	54.373	-1.25414	0.000232203	8.37994e-06	XP_016191184.1|0.0e+00|DELLA protein GAIP-B [Arachis ipaensis]	K14494//DELLA protein+ko04075//Plant hormone signal transduction
arahy.Tifrunner.gnm1.ann1.64GWQS	4.35	3.773	-0.62546	0.0076081	0.000605901	XP_016188124.1|0.0e+00|TATA-binding protein-associated factor BTAF1 [Arachis ipaensis]	K15192//TATA-binding protein-associated factor [EC:3.6.4.-];K15192//TATA-binding protein-associated factor [EC:3.6.4.-]
arahy.Tifrunner.gnm1.ann1.64HYJD	8.633	23.82	1.05358	0.0320592	0.00393702	XP_020960068.1|2.3e-35|V-type proton ATPase subunit G [Arachis ipaensis]	K02152//V-type H+-transporting ATPase subunit G+ko04145//Phagosome+ko01100//Metabolic pathways+ko00190//Oxidative phosphorylation
arahy.Tifrunner.gnm1.ann1.64K373	0.543	0.293	-1.29468	0.0234712	0.00261177	XP_025691629.1|0.0e+00|putative ABC transporter C family member 15 isoform X1 [Arachis hypogaea]	K05666//ATP-binding cassette, subfamily C (CFTR/MRP), member 2+ko02010//ABC transporters;K05666//ATP-binding cassette, subfamily C (CFTR/MRP), member 2+ko02010//ABC transporters
arahy.Tifrunner.gnm1.ann1.64U7NV	3.73	1.84	-1.40182	0.00195447	0.000110134	XP_016181509.1|6.4e-297|cytochrome P450 710A1 [Arachis ipaensis]	K09832//sterol 22-desaturase [EC:1.14.19.41]+ko01100//Metabolic pathways+ko01110//Biosynthesis of secondary metabolites+ko00100//Steroid biosynthesis
arahy.Tifrunner.gnm1.ann1.64W5EF	42.716	32.763	-0.806997	0.0105846	0.000923209	XP_025665710.1|3.6e-92|RNA-binding protein 42-like [Arachis hypogaea]	K15174//RNA polymerase II-associated factor 1
arahy.Tifrunner.gnm1.ann1.64XDM2	10.873	9.076	-0.677304	0.0291999	0.0034869	XP_015951214.1|2.1e-188|nuclear pore complex protein NUP35 isoform X2 [Arachis duranensis]	K14313//nuclear pore complex protein Nup53+ko03013//RNA transport
arahy.Tifrunner.gnm1.ann1.64XMNP	0.103	0.633	2.19415	0.0160659	0.00157873	XP_016166207.1|1.5e-310|protein DA1-related 2-like isoform X1 [Arachis ipaensis]	K17964//leucine-rich PPR motif-containing protein, mitochondrial
arahy.Tifrunner.gnm1.ann1.652QPS	2.753	0.106	-4.56477	7.17102e-08	9.4413e-10	XP_020974269.1|5.5e-89|uncharacterized protein LOC107634306 isoform X1 [Arachis ipaensis]
arahy.Tifrunner.gnm1.ann1.653AWM	7.066	17.57	0.872602	0.00274161	0.000167319	XP_015942289.1|6.6e-129|UPF0235 protein At5g63440 [Arachis duranensis]	K09131//uncharacterized protein;K09131//uncharacterized protein;K09131//uncharacterized protein
arahy.Tifrunner.gnm1.ann1.654C11	1.006	0.296	-2.03659	0.00469463	0.000326927	XP_015951543.1|1.8e-306|uncharacterized protein LOC107476267 [Arachis duranensis]	K14794//ribosomal RNA-processing protein 12
arahy.Tifrunner.gnm1.ann1.657LFR	85.49	38.063	-1.57795	0.00563053	0.000410414	XP_015967357.1|7.1e-116|uncharacterized protein LOC107491108 [Arachis duranensis]
arahy.Tifrunner.gnm1.ann1.65EKU6	2.336	6.443	1.00561	0.0319935	0.0039262	XP_025653087.1|1.8e-116|HVA22-like protein k isoform X2 [Arachis hypogaea]	K17279//receptor expression-enhancing protein 5/6
arahy.Tifrunner.gnm1.ann1.65EY62	4.526	9.846	0.702833	0.0180761	0.00184449	XP_015973762.1|3.1e-219|indole-3-glycerol phosphate synthase, chloroplastic [Arachis duranensis]	K01609//indole-3-glycerol phosphate synthase [EC:4.1.1.48]+ko01230//Biosynthesis of amino acids+ko01100//Metabolic pathways+ko01110//Biosynthesis of secondary metabolites+ko00400//Phenylalanine, tyrosine and tryptophan biosynthesis
arahy.Tifrunner.gnm1.ann1.65HUV4	24.64	16.333	-0.978475	0.013067	0.00121336	XP_025614862.1|2.9e-214|NAC transcription factor 56-like [Arachis hypogaea]	K00521//ferric-chelate reductase [EC:1.16.1.7];K13126//polyadenylate-binding protein+ko03015//mRNA surveillance pathway+ko03018//RNA degradation+ko03013//RNA transport;K16296//serine carboxypeptidase-like clade I [EC:3.4.16.-];K05941//glutathione gamma-glutamylcysteinyltransferase [EC:2.3.2.15]
arahy.Tifrunner.gnm1.ann1.65IRPJ	4.66	13.62	1.07086	0.0360653	0.0045796	XP_025694965.1|9.3e-103|26S proteasome non-ATPase regulatory subunit 4 homolog isoform X1 [Arachis hypogaea]	K03029//26S proteasome regulatory subunit N10+ko03050//Proteasome
arahy.Tifrunner.gnm1.ann1.65J58R	59.703	15.06	-2.38199	1.62625e-12	9.27715e-15	XP_015931422.1|1.9e-246|protein phosphatase 2C 37 [Arachis duranensis]	K14497//protein phosphatase 2C [EC:3.1.3.16]+ko04016//MAPK signaling pathway - plant+ko04075//Plant hormone signal transduction
arahy.Tifrunner.gnm1.ann1.65M59H	22.826	13.306	-1.17874	2.08707e-06	3.85129e-08	XP_025603709.1|2.9e-256|E3 ubiquitin-protein ligase RFI2-like [Arachis hypogaea]
arahy.Tifrunner.gnm1.ann1.65MGYN	0	0.87	4.06407	0.00057497	2.461e-05	XP_020975700.1|3.0e-155|uncharacterized protein LOC110270452 [Arachis ipaensis]
arahy.Tifrunner.gnm1.ann1.65NT4G	0.106	0	-3.11715	0.0223325	0.00245143	XP_025691322.1|4.6e-214|probable WRKY transcription factor 28 [Arachis hypogaea]	K12835//ATP-dependent RNA helicase DDX42 [EC:3.6.4.13]+ko03040//Spliceosome;K13424//WRKY transcription factor 33+ko04016//MAPK signaling pathway - plant+ko04626//Plant-pathogen interaction
arahy.Tifrunner.gnm1.ann1.65P624	0	0.24	2.86148	0.0398772	0.00526476	XP_015953851.1|1.5e-204|probable serine/threonine-protein kinase At1g54610 [Arachis duranensis]	K08819//cyclin-dependent kinase 12/13 [EC:2.7.11.22 2.7.11.23]
arahy.Tifrunner.gnm1.ann1.65U0MI	3.53	22.37	2.06815	0.000235978	8.53259e-06	XP_010031191.1|1.9e-110|PREDICTED: clathrin heavy chain 1 isoform X1 [Eucalyptus grandis]	K04646//clathrin heavy chain+ko04144//Endocytosis
arahy.Tifrunner.gnm1.ann1.65ZHYZ	1.503	21.253	3.05507	0.000264837	9.82984e-06	XP_016193165.1|5.1e-193|heat stress transcription factor B-4d [Arachis ipaensis]	K09419//heat shock transcription factor, other eukaryote
arahy.Tifrunner.gnm1.ann1.660VQ8	3.006	7.77	0.960067	0.0271446	0.00316567	XP_025674489.1|9.7e-238|metal tolerance protein C4-like [Arachis hypogaea]	K14696//solute carrier family 30 (zinc transporter), member 9
arahy.Tifrunner.gnm1.ann1.661SM0	2.34	12.743	1.94291	0.00220783	0.00012783	XP_025654767.1|2.4e-31|methyltransferase-like protein 7A isoform X1 [Arachis hypogaea]
arahy.Tifrunner.gnm1.ann1.668WW2	5.963	0.12	-3.22039	0.0179759	0.00183176	XP_015949128.1|1.0e-41|uncharacterized protein LOC107474056 [Arachis duranensis]
arahy.Tifrunner.gnm1.ann1.66AX9V	20.37	9.93	-1.43625	1.04708e-06	1.80106e-08	XP_020963243.1|3.1e-251|cytochrome P450 714A1 isoform X1 [Arachis ipaensis]	K20661//cytochrome P450 family 714 subfamily A polypeptide 1
arahy.Tifrunner.gnm1.ann1.66AXK3	9.436	4.123	-1.60629	0.00618659	0.00046106	XP_025623435.1|3.9e-92|uncharacterized protein LOC112715827 isoform X2 [Arachis hypogaea]
arahy.Tifrunner.gnm1.ann1.66GFWV	6.366	5.55	-0.604328	0.0499486	0.00711391	XP_025650139.1|0.0e+00|kanadaptin-like [Arachis hypogaea]	K13216//nuclear inhibitor of protein phosphatase 1 [EC:3.1.4.-]
arahy.Tifrunner.gnm1.ann1.66J229	0.016	0.396	3.11955	0.0111354	0.000983064	XP_016182731.1|2.5e-290|hydroquinone glucosyltransferase [Arachis ipaensis]	K08237//hydroquinone glucosyltransferase [EC:2.4.1.218]
arahy.Tifrunner.gnm1.ann1.66N4V9	1.766	6.573	1.46042	7.4984e-05	2.23268e-06	XP_015946503.1|0.0e+00|probable auxin efflux carrier component 1b [Arachis duranensis]	K13947//auxin efflux carrier family;K13947//auxin efflux carrier family
arahy.Tifrunner.gnm1.ann1.66S7FV	32.963	9.436	-2.18506	1.73151e-11	1.13232e-13	XP_006453324.1|0.0e+00|plasma membrane ATPase 4 [Citrus clementina]	K01535//H+-transporting ATPase [EC:7.1.2.1]+ko00190//Oxidative phosphorylation
arahy.Tifrunner.gnm1.ann1.66SDN0	104.47	28.78	-2.10065	0.0220847	0.00241562	XP_015972759.1|3.2e-157|chlorophyll a-b binding protein 8, chloroplastic [Arachis duranensis]	K08909//light-harvesting complex I chlorophyll a/b binding protein 3+ko00196//Photosynthesis - antenna proteins
arahy.Tifrunner.gnm1.ann1.66U8DG	8.726	3.676	-1.64261	4.23816e-06	8.57258e-08	XP_025695349.1|0.0e+00|CSC1-like protein At4g35870 [Arachis hypogaea]	K21989//calcium permeable stress-gated cation channel;K04733//interleukin-1 receptor-associated kinase 4 [EC:2.7.11.1]
arahy.Tifrunner.gnm1.ann1.674LAM	42.663	204.623	1.75957	0.0185921	0.00191643	XP_016187311.1|1.3e-77|histone H2A [Arachis ipaensis]	K11251//histone H2A
arahy.Tifrunner.gnm1.ann1.677PQ2	0.166	1.433	2.43028	0.00188462	0.000105512	XP_016184295.1|0.0e+00|disease resistance protein RML1B-like [Arachis ipaensis]	K19613//leucine-rich repeat protein SHOC2;K22038//volume-regulated anion channel
arahy.Tifrunner.gnm1.ann1.679W5T	17.05	13.33	-0.755398	0.026497	0.00305683	XP_016190777.1|0.0e+00|ERAD-associated E3 ubiquitin-protein ligase component HRD3A [Arachis ipaensis]	K14026//SEL1 protein+ko04141//Protein processing in endoplasmic reticulum
arahy.Tifrunner.gnm1.ann1.67G4CB	3.663	10.613	1.04286	0.0428861	0.00578557	XP_020981881.1|6.3e-65|LOW QUALITY PROTEIN: myosin-11-like [Arachis duranensis]	K10357//myosin V;K10357//myosin V
arahy.Tifrunner.gnm1.ann1.67HPDN	6.67	26.546	1.44452	0.0199136	0.00209659	XP_025608230.1|4.7e-171|NAD(P)H-dependent 6'-deoxychalcone synthase-like [Arachis hypogaea]	K22374//3''-deamino-3''-oxonicotianamine reductase [EC:1.1.1.285]
arahy.Tifrunner.gnm1.ann1.67PG0W	1.086	4.43	1.58679	2.1873e-07	3.21455e-09	XP_025697722.1|0.0e+00|GPI ethanolamine phosphate transferase 2-like isoform X1 [Arachis hypogaea]	K05310//ethanolaminephosphotransferase [EC:2.7.-.-]+ko00563//Glycosylphosphatidylinositol (GPI)-anchor biosynthesis;K05310//ethanolaminephosphotransferase [EC:2.7.-.-]+ko00563//Glycosylphosphatidylinositol (GPI)-anchor biosynthesis
arahy.Tifrunner.gnm1.ann1.67PT2S	125.07	50.813	-1.70838	0.000562592	2.39432e-05	XP_025618533.1|4.4e-229|trihelix transcription factor ASIL1-like [Arachis hypogaea]	K12501//homogentisate solanesyltransferase [EC:2.5.1.117]+ko00130//Ubiquinone and other terpenoid-quinone biosynthesis
arahy.Tifrunner.gnm1.ann1.67TJNT	1.36	0.183	-2.78296	0.00181706	0.000100781	XP_016172182.1|2.7e-224|E3 ubiquitin-protein ligase PUB23-like [Arachis ipaensis]	K08332//vacuolar protein 8;K04733//interleukin-1 receptor-associated kinase 4 [EC:2.7.11.1]
arahy.Tifrunner.gnm1.ann1.67ZR0E	3.27	11.086	1.273	0.0106954	0.000935666	XP_015970548.1|5.4e-46|mRNA-decapping enzyme-like protein isoform X1 [Arachis duranensis]	K12611//mRNA-decapping enzyme 1B [EC:3.-.-.-]+ko03018//RNA degradation
arahy.Tifrunner.gnm1.ann1.6856EH	9.196	6.293	-0.95996	0.00780195	0.000627852	XP_015968953.1|0.0e+00|splicing factor 3B subunit 1 [Arachis duranensis]	K12828//splicing factor 3B subunit 1+ko03040//Spliceosome
arahy.Tifrunner.gnm1.ann1.686ZKJ	13.676	0.853	-3.25671	0.00711285	0.000554955	XP_025691733.1|4.0e-288|crocetin glucosyltransferase, chloroplastic-like [Arachis hypogaea]	K13692//UDP-glucose:(indol-3-yl)acetate beta-D-glucosyltransferase [EC:2.4.1.121]
arahy.Tifrunner.gnm1.ann1.68EW5P	3.706	20.183	1.96623	0.0012918	6.65705e-05	XP_025604469.1|2.0e-210|protein ABHD18-like [Arachis hypogaea]
arahy.Tifrunner.gnm1.ann1.68HE9A	5.393	2.566	-0.715741	0.0365398	0.00466399	XP_020968894.1|2.3e-169|lariat debranching enzyme isoform X2 [Arachis ipaensis]	K18328//lariat debranching enzyme [EC:3.1.-.-];K00430//peroxidase [EC:1.11.1.7]+ko01100//Metabolic pathways+ko01110//Biosynthesis of secondary metabolites+ko00940//Phenylpropanoid biosynthesis;K18328//lariat debranching enzyme [EC:3.1.-.-];K00430//peroxidase [EC:1.11.1.7]+ko01100//Metabolic pathways+ko01110//Biosynthesis of secondary metabolites+ko00940//Phenylpropanoid biosynthesis;K18328//laria…
arahy.Tifrunner.gnm1.ann1.68HMAV	108.256	24.576	-2.20367	0.0097746	0.00083114	XP_025614127.1|9.8e-179|xyloglucan endotransglucosylase/hydrolase protein 31-like [Arachis hypogaea]	K08235//xyloglucan:xyloglucosyl transferase [EC:2.4.1.207]
arahy.Tifrunner.gnm1.ann1.68J28U	6.996	3.156	-1.53579	0.0310981	0.00378606	XP_016196687.1|1.4e-105|uncharacterized protein LOC107637991 isoform X2 [Arachis ipaensis]
arahy.Tifrunner.gnm1.ann1.68M1NE	66.173	201.106	1.18627	0.0253292	0.00288416	XP_016189645.1|0.0e+00|calnexin homolog [Arachis ipaensis]	K08054//calnexin+ko04145//Phagosome+ko04141//Protein processing in endoplasmic reticulum
arahy.Tifrunner.gnm1.ann1.68QIGD	15.52	8.673	-1.24931	4.68546e-05	1.28185e-06	XP_015936856.1|1.2e-170|random slug protein 5 [Arachis duranensis]	K14399//polyribonucleotide 5'-hydroxyl-kinase [EC:2.7.1.78]+ko03015//mRNA surveillance pathway;K19996//phosphatidylinositol transfer protein SFH5;K00133//aspartate-semialdehyde dehydrogenase [EC:1.2.1.11]+ko00300//Lysine biosynthesis+ko01230//Biosynthesis of amino acids+ko01100//Metabolic pathways+ko01110//Biosynthesis of secondary metabolites+ko01210//2-Oxocarboxylic acid metabolism+ko00261//Mon…
arahy.Tifrunner.gnm1.ann1.68RGHK	7.966	1.566	-2.64967	2.28575e-06	4.28551e-08	XP_016170257.1|0.0e+00|probable alpha-mannosidase At5g13980 [Arachis ipaensis]	K01191//alpha-mannosidase [EC:3.2.1.24]+ko00511//Other glycan degradation;K01191//alpha-mannosidase [EC:3.2.1.24]+ko00511//Other glycan degradation
arahy.Tifrunner.gnm1.ann1.68UH5I	53.48	41.483	-0.765185	0.00869597	0.00071719	GAU31056.1|0.0e+00|hypothetical protein TSUD_214920 [Trifolium subterraneum]	K03178//ubiquitin-activating enzyme E1 [EC:6.2.1.45]+ko04120//Ubiquitin mediated proteolysis
arahy.Tifrunner.gnm1.ann1.68WRKP	0.816	5.913	2.43353	2.5036e-07	3.74471e-09	XP_015950516.2|7.0e-51|eukaryotic translation initiation factor 5-like [Arachis duranensis]	K03262//translation initiation factor 5+ko03013//RNA transport
arahy.Tifrunner.gnm1.ann1.690JG0	8.766	6.75	-0.781923	0.00466379	0.000324057	XP_025668645.1|0.0e+00|oxysterol-binding protein-related protein 1C-like isoform X1 [Arachis hypogaea]	K20456//oxysterol-binding protein 1
arahy.Tifrunner.gnm1.ann1.696GFM	1.923	0.15	-3.39897	0.000422519	1.71e-05	XP_015964055.1|1.1e-103|uncharacterized protein LOC107487875 [Arachis duranensis]
arahy.Tifrunner.gnm1.ann1.698XEU	1.526	0	-5.14788	2.10942e-06	3.89988e-08	XP_025607400.1|4.7e-196|putative uncharacterized protein DDB_G0291608 [Arachis hypogaea]
arahy.Tifrunner.gnm1.ann1.69B3L2	15.263	6.17	-1.69603	0.00992727	0.000849128	XP_025610758.1|0.0e+00|two-component response regulator ARR1-like isoform X2 [Arachis hypogaea]	K14491//two-component response regulator ARR-B family+ko04075//Plant hormone signal transduction;K14491//two-component response regulator ARR-B family+ko04075//Plant hormone signal transduction
arahy.Tifrunner.gnm1.ann1.69CRNN	4.626	0.28	-4.2306	3.48395e-28	4.36274e-31	XP_025652898.1|2.7e-226|BEL1-like homeodomain protein 4 [Arachis hypogaea]	K16670//homeobox protein Meis2;K15613//homeobox protein Meis1;K16670//homeobox protein Meis2;K15613//homeobox protein Meis1
arahy.Tifrunner.gnm1.ann1.69QE7M	0.916	0.186	-2.60024	0.000177359	6.10148e-06	XP_025683627.1|2.1e-248|F-box/kelch-repeat protein At3g23880-like [Arachis hypogaea]	K01206//alpha-L-fucosidase [EC:3.2.1.51]+ko00511//Other glycan degradation;K10396//kinesin family member 5+ko04144//Endocytosis
arahy.Tifrunner.gnm1.ann1.69TWVD	20.653	0	-7.35887	4.75298e-14	2.17409e-16	XP_015959180.1|5.8e-66|late embryogenesis abundant protein 6-like [Arachis duranensis]
arahy.Tifrunner.gnm1.ann1.69V1RT	1.796	7.626	1.53042	0.0114747	0.00102045	XP_025652655.1|4.8e-158|P-loop NTPase domain-containing protein LPA1 homolog [Arachis hypogaea]	K08960//casein kinase 1, epsilon [EC:2.7.11.1]
arahy.Tifrunner.gnm1.ann1.69X35Q	1.966	4.63	0.807732	0.0225856	0.0024866	XP_016171817.1|1.2e-292|DNA polymerase delta subunit 3 isoform X1 [Arachis ipaensis]	K03504//DNA polymerase delta subunit 3+ko03420//Nucleotide excision repair+ko03030//DNA replication+ko03440//Homologous recombination+ko03410//Base excision repair+ko03430//Mismatch repair;K03504//DNA polymerase delta subunit 3+ko03420//Nucleotide excision repair+ko03030//DNA replication+ko03440//Homologous recombination+ko03410//Base excision repair+ko03430//Mismatch repair
arahy.Tifrunner.gnm1.ann1.6A530T	2.54	1.196	-1.46462	0.00226829	0.000132238	XP_016177148.1|1.3e-180|ABC transporter C family member 3 isoform X1 [Arachis ipaensis]	K05666//ATP-binding cassette, subfamily C (CFTR/MRP), member 2+ko02010//ABC transporters
arahy.Tifrunner.gnm1.ann1.6AC8VA	38.66	0.13	-5.62893	2.43991e-07	3.63672e-09	XP_015956569.2|6.1e-112|vitellogenin-2 [Arachis duranensis]
arahy.Tifrunner.gnm1.ann1.6ADX4H	2.923	0.56	-2.29321	0.0262806	0.00302585	XP_016193673.1|1.9e-228|uncharacterized protein LOC107634765 [Arachis ipaensis]	K04422//mitogen-activated protein kinase kinase kinase 13 [EC:2.7.11.25]
arahy.Tifrunner.gnm1.ann1.6AFN3K	6.463	23.373	1.39724	0.0411604	0.00547685	XP_016186412.1|0.0e+00|cytochrome b561 and DOMON domain-containing protein At3g07570 isoform X1 [Arachis ipaensis]	K01166//ribonuclease T2 [EC:3.1.27.1];K01166//ribonuclease T2 [EC:3.1.27.1]
arahy.Tifrunner.gnm1.ann1.6AJ8U6	10.023	3.723	-1.82175	5.25451e-06	1.10213e-07	XP_025633880.1|0.0e+00|protein SCAR2-like isoform X1 [Arachis hypogaea]	K01595//phosphoenolpyruvate carboxylase [EC:4.1.1.31]+ko01100//Metabolic pathways+ko00710//Carbon fixation in photosynthetic organisms+ko00620//Pyruvate metabolism+ko01200//Carbon metabolism
arahy.Tifrunner.gnm1.ann1.6AX92Y	57.566	33.983	-1.17976	8.70138e-06	1.90684e-07	XP_025629738.1|0.0e+00|DEAD-box ATP-dependent RNA helicase 21-like [Arachis hypogaea]	K12858//ATP-dependent RNA helicase DDX23/PRP28 [EC:3.6.4.13]+ko03040//Spliceosome
arahy.Tifrunner.gnm1.ann1.6AY0JN	3.52	10.933	1.24084	0.000348089	1.35913e-05	XP_015944434.1|3.0e-188|uncharacterized protein LOC107469572 isoform X1 [Arachis duranensis]	K02335//DNA polymerase I [EC:2.7.7.7]+ko03420//Nucleotide excision repair+ko03030//DNA replication+ko03440//Homologous recombination+ko03410//Base excision repair;K02335//DNA polymerase I [EC:2.7.7.7]+ko03420//Nucleotide excision repair+ko03030//DNA replication+ko03440//Homologous recombination+ko03410//Base excision repair;K02335//DNA polymerase I [EC:2.7.7.7]+ko03420//Nucleotide excision repair…
arahy.Tifrunner.gnm1.ann1.6B1C4L	2.183	0.6	-2.16212	0.0114192	0.00101408	YP_009472149.1|1.5e-48|ribosomal protein S14 (chloroplast) [Arachis hypogaea]	K02954//small subunit ribosomal protein S14+ko03010//Ribosome
arahy.Tifrunner.gnm1.ann1.6B39MA	5.81	3.86	-0.993007	0.00296669	0.000184254	XP_025688782.1|0.0e+00|auxin response factor 19-like isoform X1 [Arachis hypogaea]	K14486//auxin response factor+ko04075//Plant hormone signal transduction
arahy.Tifrunner.gnm1.ann1.6B58CR	3.473	13.146	1.48669	0.000122519	3.9485e-06	XP_016177010.1|1.4e-94|spliceosome-associated protein 49 isoform X3 [Arachis ipaensis]	K12831//splicing factor 3B subunit 4+ko03040//Spliceosome
arahy.Tifrunner.gnm1.ann1.6B6FP8	2.263	1.403	-1.18849	0.018198	0.00186452	XP_020968604.1|0.0e+00|pentatricopeptide repeat-containing protein At4g13650 [Arachis ipaensis]	K22733//magnesium transporter;K22733//magnesium transporter;K00472//prolyl 4-hydroxylase [EC:1.14.11.2]+ko00330//Arginine and proline metabolism+ko01100//Metabolic pathways;K00059//3-oxoacyl-[acyl-carrier protein] reductase [EC:1.1.1.100]+ko01100//Metabolic pathways+ko00061//Fatty acid biosynthesis+ko01212//Fatty acid metabolism+ko00780//Biotin metabolism;K15429//tRNA (guanine37-N1)-methyltransfe…
arahy.Tifrunner.gnm1.ann1.6BE69P	16.036	6.146	-1.79262	1.26282e-06	2.2117e-08	XP_015957827.1|1.6e-292|F-box protein SKIP14 [Arachis duranensis]
arahy.Tifrunner.gnm1.ann1.6BEU00	1.413	0.106	-2.95686	0.0235439	0.00262322	XP_016167765.1|8.3e-286|cytochrome P450 CYP82D47 [Arachis ipaensis]	K23136//fraxetin 5-hydroxylase [EC:1.14.14.164]
arahy.Tifrunner.gnm1.ann1.6BK6B8	0.636	0.11	-2.60699	0.00932457	0.000783704	XP_025649650.1|0.0e+00|AP2-like ethylene-responsive transcription factor BBM isoform X2 [Arachis hypogaea]	K09285//AP2-like factor, ANT lineage;K09285//AP2-like factor, ANT lineage
arahy.Tifrunner.gnm1.ann1.6BLG7S	2.023	6.996	1.36704	0.00241517	0.000143615	XP_016181805.1|1.7e-160|ribonuclease H2 subunit B isoform X1 [Arachis ipaensis]	K10744//ribonuclease H2 subunit B+ko03030//DNA replication;K10744//ribonuclease H2 subunit B+ko03030//DNA replication;K10744//ribonuclease H2 subunit B+ko03030//DNA replication
[truncated: 6,698 more rows]

## Sheet: DAP20
Supplementary Table S2. Differentially expressed genes between ssm1 and LH11
[truncated: 3,679 more rows]

## Sheet: DAP40
Supplementary Table S2. Differentially expressed genes between ssm1 and LH11
[truncated: 2,374 more rows]
