# Supplementary material for: Transcriptome Analysis and Gene Expression Profiling of the Peanut Small Seed Mutant Identified Genes Involved in Seed Size Control
Source: Int J Mol Sci. 2022 Aug 27;23(17):9726. doi: 10.3390/ijms23179726 (PMC9456316; doi:10.3390/ijms23179726)
Supplement: Supplementary file 1 [file ijms-23-09726-s001.zip › Supplementary Table S3.xls]

## Sheet: LHS10-vs-ssmS10
Supplementary Table S3. KEGG pathways of DEGs between ssm1 and LH11
Pathway ID	Pathway Name	Level 1	Level 2	Term Candidate Gene Num	Total Candidate Gene Num	Term Gene Num	Total Gene Num	Rich Ratio	P value	Q value
ko04075	Plant hormone signal transduction	Environmental Information Processing	Signal transduction	314	3482	1523	27651	0.206172	8.67053e-20	1.16185e-17
ko00250	Alanine, aspartate and glutamate metabolism	Metabolism	Amino acid metabolism	48	3482	209	27651	0.229665	2.28899e-05	0.00153363
ko01040	Biosynthesis of unsaturated fatty acids	Metabolism	Lipid metabolism	30	3482	113	27651	0.265487	4.66014e-05	0.00208153
ko00630	Glyoxylate and dicarboxylate metabolism	Metabolism	Carbohydrate metabolism	72	3482	373	27651	0.193029	0.000136628	0.00457703
ko00902	Monoterpenoid biosynthesis	Metabolism	Metabolism of terpenoids and polyketides	15	3482	47	27651	0.319149	0.000440374	0.011802
ko00904	Diterpenoid biosynthesis	Metabolism	Metabolism of terpenoids and polyketides	35	3482	161	27651	0.217391	0.00080552	0.01799
ko04712	Circadian rhythm - plant	Organismal Systems	Environmental adaptation	79	3482	445	27651	0.177528	0.000979859	0.0187573
ko00196	Photosynthesis - antenna proteins	Metabolism	Energy metabolism	14	3482	47	27651	0.297872	0.001446	0.0218581
ko00240	Pyrimidine metabolism	Metabolism	Nucleotide metabolism	54	3482	286	27651	0.188811	0.00146809	0.0218581
ko00380	Tryptophan metabolism	Metabolism	Amino acid metabolism	52	3482	277	27651	0.187726	0.00201575	0.027011
ko00650	Butanoate metabolism	Metabolism	Carbohydrate metabolism	21	3482	91	27651	0.230769	0.0039859	0.0445093
ko00905	Brassinosteroid biosynthesis	Metabolism	Metabolism of terpenoids and polyketides	11	3482	36	27651	0.305556	0.00365834	0.0445093
ko00600	Sphingolipid metabolism	Metabolism	Lipid metabolism	56	3482	315	27651	0.177778	0.0047509	0.0489708
ko00590	Arachidonic acid metabolism	Metabolism	Lipid metabolism	24	3482	112	27651	0.214286	0.00596667	0.0571096
ko03040	Spliceosome	Genetic Information Processing	Transcription	161	3482	1064	27651	0.151316	0.00721023	0.0603856
ko04120	Ubiquitin mediated proteolysis	Genetic Information Processing	Folding, sorting and degradation	98	3482	611	27651	0.160393	0.00686407	0.0603856
ko00531	Glycosaminoglycan degradation	Metabolism	Glycan biosynthesis and metabolism	38	3482	205	27651	0.185366	0.00913659	0.0720178
ko00750	Vitamin B6 metabolism	Metabolism	Metabolism of cofactors and vitamins	15	3482	63	27651	0.238095	0.010225	0.0761197
ko00604	Glycosphingolipid biosynthesis - ganglio series	Metabolism	Glycan biosynthesis and metabolism	30	3482	156	27651	0.192308	0.0115401	0.0813883
ko00511	Other glycan degradation	Metabolism	Glycan biosynthesis and metabolism	61	3482	365	27651	0.167123	0.0126662	0.0848638
ko00943	Isoflavonoid biosynthesis	Metabolism	Biosynthesis of other secondary metabolites	25	3482	127	27651	0.19685	0.0150109	0.0957837
ko00052	Galactose metabolism	Metabolism	Carbohydrate metabolism	80	3482	505	27651	0.158416	0.0178335	0.108622
ko04136	Autophagy - other	Cellular Processes	Transport and catabolism	26	3482	139	27651	0.18705	0.0245883	0.143254
ko00220	Arginine biosynthesis	Metabolism	Amino acid metabolism	26	3482	141	27651	0.184397	0.0289309	0.156856
ko03060	Protein export	Genetic Information Processing	Folding, sorting and degradation	32	3482	181	27651	0.176796	0.0292641	0.156856
ko00561	Glycerolipid metabolism	Metabolism	Lipid metabolism	80	3482	518	27651	0.15444	0.0307584	0.158524
ko00062	Fatty acid elongation	Metabolism	Lipid metabolism	31	3482	177	27651	0.175141	0.0352995	0.17519
ko00402	Benzoxazinoid biosynthesis	Metabolism	Biosynthesis of other secondary metabolites	13	3482	61	27651	0.213115	0.0381359	0.182508
ko00051	Fructose and mannose metabolism	Metabolism	Carbohydrate metabolism	49	3482	307	27651	0.159609	0.0477322	0.220555
ko00960	Tropane, piperidine and pyridine alkaloid biosynthesis	Metabolism	Biosynthesis of other secondary metabolites	19	3482	105	27651	0.180952	0.0650402	0.281141
ko04016	MAPK signaling pathway - plant	Environmental Information Processing	Signal transduction	199	3482	1428	27651	0.139356	0.064484	0.281141
ko00514	Other types of O-glycan biosynthesis	Metabolism	Glycan biosynthesis and metabolism	19	3482	107	27651	0.17757	0.0758045	0.317431
ko00030	Pentose phosphate pathway	Metabolism	Carbohydrate metabolism	48	3482	316	27651	0.151899	0.0965929	0.38069
ko00310	Lysine degradation	Metabolism	Amino acid metabolism	40	3482	258	27651	0.155039	0.0956026	0.38069
ko00360	Phenylalanine metabolism	Metabolism	Amino acid metabolism	42	3482	274	27651	0.153285	0.102389	0.392005
ko00603	Glycosphingolipid biosynthesis - globo and isoglobo series	Metabolism	Glycan biosynthesis and metabolism	9	3482	46	27651	0.195652	0.117365	0.43686
ko00480	Glutathione metabolism	Metabolism	Metabolism of other amino acids	56	3482	382	27651	0.146597	0.126412	0.457816
ko00592	alpha-Linolenic acid metabolism	Metabolism	Lipid metabolism	34	3482	222	27651	0.153153	0.131149	0.462472
ko00591	Linoleic acid metabolism	Metabolism	Lipid metabolism	15	3482	89	27651	0.168539	0.146364	0.491012
ko00942	Anthocyanin biosynthesis	Metabolism	Biosynthesis of other secondary metabolites	6	3482	29	27651	0.206897	0.149694	0.491012
ko03018	RNA degradation	Genetic Information Processing	Folding, sorting and degradation	107	3482	771	27651	0.138781	0.150235	0.491012
ko00660	C5-Branched dibasic acid metabolism	Metabolism	Carbohydrate metabolism	7	3482	38	27651	0.184211	0.195052	0.62231
ko00910	Nitrogen metabolism	Metabolism	Energy metabolism	21	3482	139	27651	0.151079	0.217332	0.677268
ko00071	Fatty acid degradation	Metabolism	Lipid metabolism	48	3482	341	27651	0.140762	0.224335	0.683202
ko00330	Arginine and proline metabolism	Metabolism	Amino acid metabolism	40	3482	284	27651	0.140845	0.247031	0.719614
ko00410	beta-Alanine metabolism	Metabolism	Metabolism of other amino acids	24	3482	164	27651	0.146341	0.245634	0.719614
ko00620	Pyruvate metabolism	Metabolism	Carbohydrate metabolism	67	3482	491	27651	0.136456	0.257635	0.734533
ko00908	Zeatin biosynthesis	Metabolism	Metabolism of terpenoids and polyketides	10	3482	63	27651	0.15873	0.265657	0.741627
ko01212	Fatty acid metabolism	Metabolism	Global and overview maps	53	3482	389	27651	0.136247	0.289781	0.792461
ko00903	Limonene and pinene degradation	Metabolism	Metabolism of terpenoids and polyketides	7	3482	44	27651	0.159091	0.315007	0.844218
ko00562	Inositol phosphate metabolism	Metabolism	Carbohydrate metabolism	55	3482	413	27651	0.133172	0.349043	0.877781
ko00950	Isoquinoline alkaloid biosynthesis	Metabolism	Biosynthesis of other secondary metabolites	17	3482	120	27651	0.141667	0.340237	0.877781
ko03008	Ribosome biogenesis in eukaryotes	Genetic Information Processing	Translation	62	3482	468	27651	0.132479	0.353733	0.877781
ko03020	RNA polymerase	Genetic Information Processing	Transcription	66	3482	498	27651	0.13253	0.34679	0.877781
ko00906	Carotenoid biosynthesis	Metabolism	Metabolism of terpenoids and polyketides	23	3482	170	27651	0.135294	0.389764	0.949607
ko00010	Glycolysis / Gluconeogenesis	Metabolism	Carbohydrate metabolism	100	3482	824	27651	0.121359	0.671663	1
ko00020	Citrate cycle (TCA cycle)	Metabolism	Carbohydrate metabolism	28	3482	232	27651	0.12069	0.625099	1
ko00040	Pentose and glucuronate interconversions	Metabolism	Carbohydrate metabolism	59	3482	659	27651	0.0895296	0.998789	1
ko00053	Ascorbate and aldarate metabolism	Metabolism	Carbohydrate metabolism	33	3482	378	27651	0.0873016	0.993049	1
ko00061	Fatty acid biosynthesis	Metabolism	Lipid metabolism	30	3482	269	27651	0.111524	0.788168	1
ko00072	Synthesis and degradation of ketone bodies	Metabolism	Lipid metabolism	1	3482	33	27651	0.030303	0.988254	1
ko00073	Cutin, suberine and wax biosynthesis	Metabolism	Lipid metabolism	21	3482	193	27651	0.108808	0.793884	1
ko00100	Steroid biosynthesis	Metabolism	Lipid metabolism	18	3482	351	27651	0.0512821	0.999999	1
ko00130	Ubiquinone and other terpenoid-quinone biosynthesis	Metabolism	Metabolism of cofactors and vitamins	27	3482	289	27651	0.0934256	0.9654	1
ko00190	Oxidative phosphorylation	Metabolism	Energy metabolism	50	3482	788	27651	0.0634518	1	1
ko00195	Photosynthesis	Metabolism	Energy metabolism	40	3482	364	27651	0.10989	0.843451	1
ko00230	Purine metabolism	Metabolism	Nucleotide metabolism	47	3482	499	27651	0.0941884	0.989248	1
ko00232	Caffeine metabolism	Metabolism	Biosynthesis of other secondary metabolites	1	3482	20	27651	0.05	0.93231	1
ko00260	Glycine, serine and threonine metabolism	Metabolism	Amino acid metabolism	36	3482	419	27651	0.0859189	0.996325	1
ko00261	Monobactam biosynthesis	Metabolism	Biosynthesis of other secondary metabolites	1	3482	165	27651	0.00606061	1	1
ko00270	Cysteine and methionine metabolism	Metabolism	Amino acid metabolism	48	3482	687	27651	0.069869	1	1
ko00280	Valine, leucine and isoleucine degradation	Metabolism	Amino acid metabolism	33	3482	265	27651	0.124528	0.555509	1
ko00290	Valine, leucine and isoleucine biosynthesis	Metabolism	Amino acid metabolism	13	3482	110	27651	0.118182	0.639873	1
ko00300	Lysine biosynthesis	Metabolism	Amino acid metabolism	4	3482	172	27651	0.0232558	1	1
ko00340	Histidine metabolism	Metabolism	Amino acid metabolism	15	3482	119	27651	0.12605	0.539909	1
ko00350	Tyrosine metabolism	Metabolism	Amino acid metabolism	34	3482	285	27651	0.119298	0.659309	1
ko00400	Phenylalanine, tyrosine and tryptophan biosynthesis	Metabolism	Amino acid metabolism	24	3482	244	27651	0.0983607	0.923267	1
ko00430	Taurine and hypotaurine metabolism	Metabolism	Metabolism of other amino acids	6	3482	47	27651	0.12766	0.5514	1
ko00440	Phosphonate and phosphinate metabolism	Metabolism	Metabolism of other amino acids	3	3482	48	27651	0.0625	0.951133	1
ko00450	Selenocompound metabolism	Metabolism	Metabolism of other amino acids	11	3482	101	27651	0.108911	0.740626	1
ko00460	Cyanoamino acid metabolism	Metabolism	Metabolism of other amino acids	67	3482	542	27651	0.123616	0.584791	1
ko00500	Starch and sucrose metabolism	Metabolism	Carbohydrate metabolism	151	3482	1222	27651	0.123568	0.61376	1
ko00510	N-Glycan biosynthesis	Metabolism	Glycan biosynthesis and metabolism	22	3482	602	27651	0.0365449	1	1
ko00520	Amino sugar and nucleotide sugar metabolism	Metabolism	Carbohydrate metabolism	66	3482	722	27651	0.0914127	0.998666	1
ko00563	Glycosylphosphatidylinositol (GPI)-anchor biosynthesis	Metabolism	Glycan biosynthesis and metabolism	20	3482	617	27651	0.0324149	1	1
ko00564	Glycerophospholipid metabolism	Metabolism	Lipid metabolism	47	3482	434	27651	0.108295	0.884392	1
ko00565	Ether lipid metabolism	Metabolism	Lipid metabolism	27	3482	214	27651	0.126168	0.526843	1
ko00640	Propanoate metabolism	Metabolism	Carbohydrate metabolism	12	3482	154	27651	0.0779221	0.978598	1
ko00670	One carbon pool by folate	Metabolism	Metabolism of cofactors and vitamins	12	3482	95	27651	0.126316	0.54185	1
ko00710	Carbon fixation in photosynthetic organisms	Metabolism	Energy metabolism	67	3482	678	27651	0.0988201	0.988503	1
ko00730	Thiamine metabolism	Metabolism	Metabolism of cofactors and vitamins	10	3482	81	27651	0.123457	0.577043	1
ko00740	Riboflavin metabolism	Metabolism	Metabolism of cofactors and vitamins	3	3482	100	27651	0.03	0.999834	1
ko00760	Nicotinate and nicotinamide metabolism	Metabolism	Metabolism of cofactors and vitamins	9	3482	107	27651	0.0841121	0.93368	1
ko00770	Pantothenate and CoA biosynthesis	Metabolism	Metabolism of cofactors and vitamins	20	3482	184	27651	0.108696	0.790866	1
ko00780	Biotin metabolism	Metabolism	Metabolism of cofactors and vitamins	18	3482	139	27651	0.129496	0.487675	1
ko00785	Lipoic acid metabolism	Metabolism	Metabolism of cofactors and vitamins	1	3482	15	27651	0.0666667	0.867267	1
ko00790	Folate biosynthesis	Metabolism	Metabolism of cofactors and vitamins	14	3482	109	27651	0.12844	0.511673	1
ko00860	Porphyrin and chlorophyll metabolism	Metabolism	Metabolism of cofactors and vitamins	30	3482	291	27651	0.103093	0.900528	1
ko00900	Terpenoid backbone biosynthesis	Metabolism	Metabolism of terpenoids and polyketides	19	3482	226	27651	0.0840708	0.981972	1
ko00901	Indole alkaloid biosynthesis	Metabolism	Biosynthesis of other secondary metabolites	1	3482	38	27651	0.0263158	0.994013	1
ko00909	Sesquiterpenoid and triterpenoid biosynthesis	Metabolism	Metabolism of terpenoids and polyketides	16	3482	151	27651	0.10596	0.804354	1
ko00920	Sulfur metabolism	Metabolism	Energy metabolism	8	3482	158	27651	0.0506329	0.999556	1
ko00940	Phenylpropanoid biosynthesis	Metabolism	Biosynthesis of other secondary metabolites	152	3482	1405	27651	0.108185	0.983524	1
ko00941	Flavonoid biosynthesis	Metabolism	Biosynthesis of other secondary metabolites	39	3482	327	27651	0.119266	0.667307	1
ko00944	Flavone and flavonol biosynthesis	Metabolism	Biosynthesis of other secondary metabolites	12	3482	126	27651	0.0952381	0.883322	1
ko00945	Stilbenoid, diarylheptanoid and gingerol biosynthesis	Metabolism	Biosynthesis of other secondary metabolites	14	3482	132	27651	0.106061	0.791231	1
ko00965	Betalain biosynthesis	Metabolism	Biosynthesis of other secondary metabolites	7	3482	59	27651	0.118644	0.625835	1
ko00966	Glucosinolate biosynthesis	Metabolism	Biosynthesis of other secondary metabolites	2	3482	42	27651	0.047619	0.975343	1
ko00970	Aminoacyl-tRNA biosynthesis	Genetic Information Processing	Translation	31	3482	276	27651	0.112319	0.778509	1
ko01200	Carbon metabolism	Metabolism	Global and overview maps	172	3482	1509	27651	0.113983	0.931803	1
ko01210	2-Oxocarboxylic acid metabolism	Metabolism	Global and overview maps	28	3482	287	27651	0.097561	0.943025	1
ko01230	Biosynthesis of amino acids	Metabolism	Global and overview maps	167	3482	1495	27651	0.111706	0.961098	1
ko02010	ABC transporters	Environmental Information Processing	Membrane transport	86	3482	1061	27651	0.0810556	0.999999	1
ko03010	Ribosome	Genetic Information Processing	Translation	121	3482	1912	27651	0.0632845	1	1
ko03013	RNA transport	Genetic Information Processing	Translation	179	3482	2061	27651	0.086851	1	1
ko03015	mRNA surveillance pathway	Genetic Information Processing	Translation	116	3482	1472	27651	0.0788043	1	1
ko03022	Basal transcription factors	Genetic Information Processing	Transcription	19	3482	202	27651	0.0940594	0.93493	1
ko03030	DNA replication	Genetic Information Processing	Replication and repair	77	3482	716	27651	0.107542	0.94302	1
ko03050	Proteasome	Genetic Information Processing	Folding, sorting and degradation	24	3482	274	27651	0.0875912	0.981943	1
ko03410	Base excision repair	Genetic Information Processing	Replication and repair	38	3482	336	27651	0.113095	0.784856	1
ko03420	Nucleotide excision repair	Genetic Information Processing	Replication and repair	71	3482	702	27651	0.10114	0.98267	1
ko03430	Mismatch repair	Genetic Information Processing	Replication and repair	66	3482	619	27651	0.106624	0.939032	1
ko03440	Homologous recombination	Genetic Information Processing	Replication and repair	78	3482	678	27651	0.115044	0.821604	1
ko03450	Non-homologous end-joining	Genetic Information Processing	Replication and repair	4	3482	33	27651	0.121212	0.61111	1
ko04070	Phosphatidylinositol signaling system	Environmental Information Processing	Signal transduction	39	3482	313	27651	0.124601	0.554185	1
ko04122	Sulfur relay system	Genetic Information Processing	Folding, sorting and degradation	3	3482	26	27651	0.115385	0.652886	1
ko04130	SNARE interactions in vesicular transport	Genetic Information Processing	Folding, sorting and degradation	11	3482	147	27651	0.0748299	0.982821	1
ko04141	Protein processing in endoplasmic reticulum	Genetic Information Processing	Folding, sorting and degradation	172	3482	1623	27651	0.105977	0.995138	1
ko04144	Endocytosis	Cellular Processes	Transport and catabolism	161	3482	1391	27651	0.115744	0.888934	1
ko04145	Phagosome	Cellular Processes	Transport and catabolism	49	3482	554	27651	0.0884477	0.997949	1
ko04146	Peroxisome	Cellular Processes	Transport and catabolism	56	3482	478	27651	0.117155	0.739873	1
ko04626	Plant-pathogen interaction	Organismal Systems	Environmental adaptation	162	3482	1663	27651	0.0974143	0.999918	1

## Sheet: LHS20-vs-ssmS20
Pathway ID	Pathway Name	Level 1	Level 2	Term Candidate Gene Num	Total Candidate Gene Num	Term Gene Num	Total Gene Num	Rich Ratio	P value	Q value
ko01212	Fatty acid metabolism	Metabolism	Global and overview maps	63	1737	389	27651	0.161954	4.31746e-12	5.7854e-10
ko00061	Fatty acid biosynthesis	Metabolism	Lipid metabolism	47	1737	269	27651	0.174721	1.6737e-10	1.12138e-08
ko00630	Glyoxylate and dicarboxylate metabolism	Metabolism	Carbohydrate metabolism	51	1737	373	27651	0.136729	1.46576e-07	6.54704e-06
ko00620	Pyruvate metabolism	Metabolism	Carbohydrate metabolism	60	1737	491	27651	0.1222	6.46068e-07	2.16433e-05
ko04016	MAPK signaling pathway - plant	Environmental Information Processing	Signal transduction	134	1737	1428	27651	0.0938375	1.87563e-06	4.18891e-05
ko04075	Plant hormone signal transduction	Environmental Information Processing	Signal transduction	140	1737	1523	27651	0.0919238	3.30933e-06	6.335e-05
ko00902	Monoterpenoid biosynthesis	Metabolism	Metabolism of terpenoids and polyketides	12	1737	47	27651	0.255319	2.41803e-05	0.000360018
ko01040	Biosynthesis of unsaturated fatty acids	Metabolism	Lipid metabolism	20	1737	113	27651	0.176991	2.33458e-05	0.000360018
ko00960	Tropane, piperidine and pyridine alkaloid biosynthesis	Metabolism	Biosynthesis of other secondary metabolites	19	1737	105	27651	0.180952	2.68716e-05	0.00036008
ko00360	Phenylalanine metabolism	Metabolism	Amino acid metabolism	35	1737	274	27651	0.127737	5.32668e-05	0.000648887
ko00220	Arginine biosynthesis	Metabolism	Amino acid metabolism	22	1737	141	27651	0.156028	6.97372e-05	0.000778732
ko00010	Glycolysis / Gluconeogenesis	Metabolism	Carbohydrate metabolism	78	1737	824	27651	0.0946602	0.000203153	0.0016784
ko00520	Amino sugar and nucleotide sugar metabolism	Metabolism	Carbohydrate metabolism	70	1737	722	27651	0.0969529	0.000212931	0.0016784
ko00904	Diterpenoid biosynthesis	Metabolism	Metabolism of terpenoids and polyketides	23	1737	161	27651	0.142857	0.000189786	0.0016784
ko00941	Flavonoid biosynthesis	Metabolism	Biosynthesis of other secondary metabolites	38	1737	327	27651	0.116208	0.00019673	0.0016784
ko00950	Isoquinoline alkaloid biosynthesis	Metabolism	Biosynthesis of other secondary metabolites	19	1737	120	27651	0.158333	0.000174062	0.0016784
ko00511	Other glycan degradation	Metabolism	Glycan biosynthesis and metabolism	41	1737	365	27651	0.112329	0.000233771	0.0017403
ko00250	Alanine, aspartate and glutamate metabolism	Metabolism	Amino acid metabolism	27	1737	209	27651	0.129187	0.00030138	0.00208551
ko00942	Anthocyanin biosynthesis	Metabolism	Biosynthesis of other secondary metabolites	8	1737	29	27651	0.275862	0.00031127	0.00208551
ko00052	Galactose metabolism	Metabolism	Carbohydrate metabolism	52	1737	505	27651	0.10297	0.000330445	0.00210855
ko00600	Sphingolipid metabolism	Metabolism	Lipid metabolism	36	1737	315	27651	0.114286	0.000392871	0.00239294
ko00660	C5-Branched dibasic acid metabolism	Metabolism	Carbohydrate metabolism	9	1737	38	27651	0.236842	0.000461092	0.00268636
ko01200	Carbon metabolism	Metabolism	Global and overview maps	125	1737	1509	27651	0.0828363	0.000894699	0.00499541
ko04712	Circadian rhythm - plant	Organismal Systems	Environmental adaptation	45	1737	445	27651	0.101124	0.00116086	0.00622222
ko00640	Propanoate metabolism	Metabolism	Carbohydrate metabolism	20	1737	154	27651	0.12987	0.00161522	0.00832461
ko00604	Glycosphingolipid biosynthesis - ganglio series	Metabolism	Glycan biosynthesis and metabolism	20	1737	156	27651	0.128205	0.00188869	0.0093735
ko00062	Fatty acid elongation	Metabolism	Lipid metabolism	21	1737	177	27651	0.118644	0.00380098	0.0175707
ko00330	Arginine and proline metabolism	Metabolism	Amino acid metabolism	30	1737	284	27651	0.105634	0.00380261	0.0175707
ko00730	Thiamine metabolism	Metabolism	Metabolism of cofactors and vitamins	12	1737	81	27651	0.148148	0.00455116	0.0203285
ko00561	Glycerolipid metabolism	Metabolism	Lipid metabolism	48	1737	518	27651	0.0926641	0.00470426	0.0203345
ko00350	Tyrosine metabolism	Metabolism	Amino acid metabolism	29	1737	285	27651	0.101754	0.00732746	0.0306837
ko00943	Isoflavonoid biosynthesis	Metabolism	Biosynthesis of other secondary metabolites	15	1737	127	27651	0.11811	0.0136008	0.0536031
ko00280	Valine, leucine and isoleucine degradation	Metabolism	Amino acid metabolism	26	1737	265	27651	0.0981132	0.0164356	0.062925
ko00051	Fructose and mannose metabolism	Metabolism	Carbohydrate metabolism	29	1737	307	27651	0.0944625	0.018919	0.0704209
ko00020	Citrate cycle (TCA cycle)	Metabolism	Carbohydrate metabolism	23	1737	232	27651	0.0991379	0.0206141	0.0746565
ko00592	alpha-Linolenic acid metabolism	Metabolism	Lipid metabolism	22	1737	222	27651	0.0990991	0.0232608	0.0815279
ko00603	Glycosphingolipid biosynthesis - globo and isoglobo series	Metabolism	Glycan biosynthesis and metabolism	7	1737	46	27651	0.152174	0.0237283	0.0815279
ko00410	beta-Alanine metabolism	Metabolism	Metabolism of other amino acids	17	1737	164	27651	0.103659	0.0291818	0.0977589
ko00965	Betalain biosynthesis	Metabolism	Biosynthesis of other secondary metabolites	8	1737	59	27651	0.135593	0.0304871	0.0996408
ko00531	Glycosaminoglycan degradation	Metabolism	Glycan biosynthesis and metabolism	20	1737	205	27651	0.097561	0.0339422	0.108292
ko01210	2-Oxocarboxylic acid metabolism	Metabolism	Global and overview maps	26	1737	287	27651	0.0905923	0.0392053	0.122174
ko00500	Starch and sucrose metabolism	Metabolism	Carbohydrate metabolism	92	1737	1222	27651	0.0752864	0.0404364	0.123147
ko00290	Valine, leucine and isoleucine biosynthesis	Metabolism	Amino acid metabolism	12	1737	110	27651	0.109091	0.0434672	0.126622
ko00908	Zeatin biosynthesis	Metabolism	Metabolism of terpenoids and polyketides	8	1737	63	27651	0.126984	0.0428388	0.126622
ko00944	Flavone and flavonol biosynthesis	Metabolism	Biosynthesis of other secondary metabolites	13	1737	126	27651	0.103175	0.0533536	0.152115
ko00780	Biotin metabolism	Metabolism	Metabolism of cofactors and vitamins	14	1737	139	27651	0.100719	0.0545992	0.152402
ko00903	Limonene and pinene degradation	Metabolism	Metabolism of terpenoids and polyketides	6	1737	44	27651	0.136364	0.0557293	0.152402
ko00071	Fatty acid degradation	Metabolism	Lipid metabolism	29	1737	341	27651	0.085044	0.0607011	0.162679
ko00906	Carotenoid biosynthesis	Metabolism	Metabolism of terpenoids and polyketides	16	1737	170	27651	0.0941176	0.0693063	0.18133
ko01230	Biosynthesis of amino acids	Metabolism	Global and overview maps	108	1737	1495	27651	0.0722408	0.070367	0.18133
ko00750	Vitamin B6 metabolism	Metabolism	Metabolism of cofactors and vitamins	7	1737	63	27651	0.111111	0.0992409	0.250911
ko00670	One carbon pool by folate	Metabolism	Metabolism of cofactors and vitamins	9	1737	95	27651	0.0947368	0.14226	0.353015
ko00380	Tryptophan metabolism	Metabolism	Amino acid metabolism	22	1737	277	27651	0.0794224	0.153685	0.374433
ko00430	Taurine and hypotaurine metabolism	Metabolism	Metabolism of other amino acids	5	1737	47	27651	0.106383	0.170895	0.408926
ko00450	Selenocompound metabolism	Metabolism	Metabolism of other amino acids	9	1737	101	27651	0.0891089	0.183695	0.431844
ko00591	Linoleic acid metabolism	Metabolism	Lipid metabolism	8	1737	89	27651	0.0898876	0.195662	0.452046
ko00945	Stilbenoid, diarylheptanoid and gingerol biosynthesis	Metabolism	Biosynthesis of other secondary metabolites	11	1737	132	27651	0.0833333	0.207676	0.471672
ko00650	Butanoate metabolism	Metabolism	Carbohydrate metabolism	8	1737	91	27651	0.0879121	0.212154	0.473811
ko00030	Pentose phosphate pathway	Metabolism	Carbohydrate metabolism	23	1737	316	27651	0.0727848	0.26163	0.574727
ko00053	Ascorbate and aldarate metabolism	Metabolism	Carbohydrate metabolism	27	1737	378	27651	0.0714286	0.271691	0.580337
ko00230	Purine metabolism	Metabolism	Nucleotide metabolism	35	1737	499	27651	0.0701403	0.272845	0.580337
ko00040	Pentose and glucuronate interconversions	Metabolism	Carbohydrate metabolism	45	1737	659	27651	0.0682853	0.30123	0.630699
ko00460	Cyanoamino acid metabolism	Metabolism	Metabolism of other amino acids	37	1737	542	27651	0.0682657	0.323282	0.666458
ko03060	Protein export	Genetic Information Processing	Folding, sorting and degradation	13	1737	181	27651	0.0718232	0.34977	0.710139
ko00232	Caffeine metabolism	Metabolism	Biosynthesis of other secondary metabolites	2	1737	20	27651	0.1	0.36059	0.719515
ko00400	Phenylalanine, tyrosine and tryptophan biosynthesis	Metabolism	Amino acid metabolism	17	1737	244	27651	0.0696721	0.365127	0.719515
ko00905	Brassinosteroid biosynthesis	Metabolism	Metabolism of terpenoids and polyketides	3	1737	36	27651	0.0833333	0.395968	0.768981
ko00590	Arachidonic acid metabolism	Metabolism	Lipid metabolism	8	1737	112	27651	0.0714286	0.406719	0.778577
ko00130	Ubiquinone and other terpenoid-quinone biosynthesis	Metabolism	Metabolism of cofactors and vitamins	19	1737	289	27651	0.0657439	0.452713	0.854415
ko00260	Glycine, serine and threonine metabolism	Metabolism	Amino acid metabolism	27	1737	419	27651	0.0644391	0.474071	0.8823
ko04122	Sulfur relay system	Genetic Information Processing	Folding, sorting and degradation	2	1737	26	27651	0.0769231	0.492394	0.903847
ko00910	Nitrogen metabolism	Metabolism	Energy metabolism	9	1737	139	27651	0.0647482	0.511973	0.927086
ko04146	Peroxisome	Cellular Processes	Transport and catabolism	30	1737	478	27651	0.0627615	0.529331	0.945738
ko00073	Cutin, suberine and wax biosynthesis	Metabolism	Lipid metabolism	12	1737	193	27651	0.0621762	0.557091	0.98224
ko00072	Synthesis and degradation of ketone bodies	Metabolism	Lipid metabolism	1	1737	33	27651	0.030303	0.882612	1
ko00100	Steroid biosynthesis	Metabolism	Lipid metabolism	12	1737	351	27651	0.034188	0.994132	1
ko00190	Oxidative phosphorylation	Metabolism	Energy metabolism	16	1737	788	27651	0.0203046	1	1
ko00195	Photosynthesis	Metabolism	Energy metabolism	12	1737	364	27651	0.032967	0.996332	1
ko00196	Photosynthesis - antenna proteins	Metabolism	Energy metabolism	2	1737	47	27651	0.0425532	0.803554	1
ko00240	Pyrimidine metabolism	Metabolism	Nucleotide metabolism	13	1737	286	27651	0.0454545	0.915252	1
ko00261	Monobactam biosynthesis	Metabolism	Biosynthesis of other secondary metabolites	4	1737	165	27651	0.0242424	0.993512	1
ko00270	Cysteine and methionine metabolism	Metabolism	Amino acid metabolism	40	1737	687	27651	0.0582242	0.714802	1
ko00300	Lysine biosynthesis	Metabolism	Amino acid metabolism	5	1737	172	27651	0.0290698	0.985401	1
ko00310	Lysine degradation	Metabolism	Amino acid metabolism	13	1737	258	27651	0.0503876	0.82997	1
ko00340	Histidine metabolism	Metabolism	Amino acid metabolism	6	1737	119	27651	0.0504202	0.765285	1
ko00402	Benzoxazinoid biosynthesis	Metabolism	Biosynthesis of other secondary metabolites	3	1737	61	27651	0.0491803	0.745958	1
ko00440	Phosphonate and phosphinate metabolism	Metabolism	Metabolism of other amino acids	1	1737	48	27651	0.0208333	0.955706	1
ko00480	Glutathione metabolism	Metabolism	Metabolism of other amino acids	22	1737	382	27651	0.0575916	0.694309	1
ko00510	N-Glycan biosynthesis	Metabolism	Glycan biosynthesis and metabolism	10	1737	602	27651	0.0166113	1	1
ko00514	Other types of O-glycan biosynthesis	Metabolism	Glycan biosynthesis and metabolism	6	1737	107	27651	0.0560748	0.670503	1
ko00562	Inositol phosphate metabolism	Metabolism	Carbohydrate metabolism	20	1737	413	27651	0.0484262	0.910254	1
ko00563	Glycosylphosphatidylinositol (GPI)-anchor biosynthesis	Metabolism	Glycan biosynthesis and metabolism	10	1737	617	27651	0.0162075	1	1
ko00564	Glycerophospholipid metabolism	Metabolism	Lipid metabolism	21	1737	434	27651	0.0483871	0.915628	1
ko00565	Ether lipid metabolism	Metabolism	Lipid metabolism	12	1737	214	27651	0.0560748	0.698615	1
ko00710	Carbon fixation in photosynthetic organisms	Metabolism	Energy metabolism	35	1737	678	27651	0.0516224	0.905607	1
ko00740	Riboflavin metabolism	Metabolism	Metabolism of cofactors and vitamins	2	1737	100	27651	0.02	0.988379	1
ko00760	Nicotinate and nicotinamide metabolism	Metabolism	Metabolism of cofactors and vitamins	1	1737	107	27651	0.00934579	0.999047	1
ko00770	Pantothenate and CoA biosynthesis	Metabolism	Metabolism of cofactors and vitamins	10	1737	184	27651	0.0543478	0.725819	1
ko00785	Lipoic acid metabolism	Metabolism	Metabolism of cofactors and vitamins	1	1737	15	27651	0.0666667	0.622216	1
ko00790	Folate biosynthesis	Metabolism	Metabolism of cofactors and vitamins	5	1737	109	27651	0.0458716	0.822068	1
ko00860	Porphyrin and chlorophyll metabolism	Metabolism	Metabolism of cofactors and vitamins	10	1737	291	27651	0.0343643	0.98915	1
ko00900	Terpenoid backbone biosynthesis	Metabolism	Metabolism of terpenoids and polyketides	12	1737	226	27651	0.0530973	0.765667	1
ko00901	Indole alkaloid biosynthesis	Metabolism	Biosynthesis of other secondary metabolites	2	1737	38	27651	0.0526316	0.698784	1
ko00909	Sesquiterpenoid and triterpenoid biosynthesis	Metabolism	Metabolism of terpenoids and polyketides	8	1737	151	27651	0.0529801	0.738949	1
ko00920	Sulfur metabolism	Metabolism	Energy metabolism	9	1737	158	27651	0.056962	0.666509	1
ko00940	Phenylpropanoid biosynthesis	Metabolism	Biosynthesis of other secondary metabolites	77	1737	1405	27651	0.0548043	0.909818	1
ko00966	Glucosinolate biosynthesis	Metabolism	Biosynthesis of other secondary metabolites	1	1737	42	27651	0.0238095	0.934584	1
ko00970	Aminoacyl-tRNA biosynthesis	Genetic Information Processing	Translation	13	1737	276	27651	0.0471014	0.890116	1
ko02010	ABC transporters	Environmental Information Processing	Membrane transport	24	1737	1061	27651	0.0226202	1	1
ko03008	Ribosome biogenesis in eukaryotes	Genetic Information Processing	Translation	28	1737	468	27651	0.0598291	0.63348	1
ko03010	Ribosome	Genetic Information Processing	Translation	61	1737	1912	27651	0.0319038	1	1
ko03013	RNA transport	Genetic Information Processing	Translation	65	1737	2061	27651	0.0315381	1	1
ko03015	mRNA surveillance pathway	Genetic Information Processing	Translation	35	1737	1472	27651	0.0237772	1	1
ko03018	RNA degradation	Genetic Information Processing	Folding, sorting and degradation	46	1737	771	27651	0.0596628	0.664468	1
ko03020	RNA polymerase	Genetic Information Processing	Transcription	25	1737	498	27651	0.0502008	0.900249	1
ko03022	Basal transcription factors	Genetic Information Processing	Transcription	6	1737	202	27651	0.029703	0.989065	1
ko03030	DNA replication	Genetic Information Processing	Replication and repair	10	1737	716	27651	0.0139665	1	1
ko03040	Spliceosome	Genetic Information Processing	Transcription	43	1737	1064	27651	0.0404135	0.999552	1
ko03050	Proteasome	Genetic Information Processing	Folding, sorting and degradation	8	1737	274	27651	0.0291971	0.996271	1
ko03410	Base excision repair	Genetic Information Processing	Replication and repair	12	1737	336	27651	0.0357143	0.990073	1
ko03420	Nucleotide excision repair	Genetic Information Processing	Replication and repair	13	1737	702	27651	0.0185185	1	1
ko03430	Mismatch repair	Genetic Information Processing	Replication and repair	12	1737	619	27651	0.0193861	1	1
ko03440	Homologous recombination	Genetic Information Processing	Replication and repair	8	1737	678	27651	0.0117994	1	1
ko03450	Non-homologous end-joining	Genetic Information Processing	Replication and repair	2	1737	33	27651	0.0606061	0.622633	1
ko04070	Phosphatidylinositol signaling system	Environmental Information Processing	Signal transduction	11	1737	313	27651	0.0351438	0.989403	1
ko04120	Ubiquitin mediated proteolysis	Genetic Information Processing	Folding, sorting and degradation	20	1737	611	27651	0.0327332	0.999735	1
ko04130	SNARE interactions in vesicular transport	Genetic Information Processing	Folding, sorting and degradation	6	1737	147	27651	0.0408163	0.905772	1
ko04136	Autophagy - other	Cellular Processes	Transport and catabolism	6	1737	139	27651	0.0431655	0.8758	1
ko04141	Protein processing in endoplasmic reticulum	Genetic Information Processing	Folding, sorting and degradation	64	1737	1623	27651	0.0394331	0.999992	1
ko04144	Endocytosis	Cellular Processes	Transport and catabolism	76	1737	1391	27651	0.054637	0.913172	1
ko04145	Phagosome	Cellular Processes	Transport and catabolism	20	1737	554	27651	0.0361011	0.998169	1
ko04626	Plant-pathogen interaction	Organismal Systems	Environmental adaptation	95	1737	1663	27651	0.0571257	0.850942	1

## Sheet: LHS40-vs-ssmS40
Pathway ID	Pathway Name	Level 1	Level 2	Term Candidate Gene Num	Total Candidate Gene Num	Term Gene Num	Total Gene Num	Rich Ratio	P value	Q value
ko00941	Flavonoid biosynthesis	Metabolism	Biosynthesis of other secondary metabolites	33	1025	327	27651	0.100917	2.22522e-07	2.87054e-05
ko00902	Monoterpenoid biosynthesis	Metabolism	Metabolism of terpenoids and polyketides	7	1025	47	27651	0.148936	0.00162251	0.104652
ko00940	Phenylpropanoid biosynthesis	Metabolism	Biosynthesis of other secondary metabolites	72	1025	1405	27651	0.0512456	0.00351819	0.151282
ko00232	Caffeine metabolism	Metabolism	Biosynthesis of other secondary metabolites	4	1025	20	27651	0.2	0.00565636	0.161528
ko00460	Cyanoamino acid metabolism	Metabolism	Metabolism of other amino acids	31	1025	542	27651	0.0571956	0.0119034	0.161528
ko00500	Starch and sucrose metabolism	Metabolism	Carbohydrate metabolism	62	1025	1222	27651	0.0507365	0.00797658	0.161528
ko00511	Other glycan degradation	Metabolism	Glycan biosynthesis and metabolism	23	1025	365	27651	0.0630137	0.00985961	0.161528
ko00620	Pyruvate metabolism	Metabolism	Carbohydrate metabolism	29	1025	491	27651	0.0590631	0.00977957	0.161528
ko00630	Glyoxylate and dicarboxylate metabolism	Metabolism	Carbohydrate metabolism	23	1025	373	27651	0.0616622	0.0125216	0.161528
ko00945	Stilbenoid, diarylheptanoid and gingerol biosynthesis	Metabolism	Biosynthesis of other secondary metabolites	11	1025	132	27651	0.0833333	0.0101669	0.161528
ko04075	Plant hormone signal transduction	Environmental Information Processing	Signal transduction	73	1025	1523	27651	0.0479317	0.0149741	0.169007
ko04712	Circadian rhythm - plant	Organismal Systems	Environmental adaptation	26	1025	445	27651	0.058427	0.0157216	0.169007
ko00999	Biosynthesis of secondary metabolites - unclassified	Metabolism	Biosynthesis of other secondary metabolites	3	1025	20	27651	0.15	0.0361742	0.331976
ko04016	MAPK signaling pathway - plant	Environmental Information Processing	Signal transduction	66	1025	1428	27651	0.0462185	0.0386019	0.331976
ko00604	Glycosphingolipid biosynthesis - ganglio series	Metabolism	Glycan biosynthesis and metabolism	10	1025	156	27651	0.0641026	0.065514	0.508163
ko03018	RNA degradation	Genetic Information Processing	Folding, sorting and degradation	37	1025	771	27651	0.0479896	0.0669672	0.508163
ko00360	Phenylalanine metabolism	Metabolism	Amino acid metabolism	15	1025	274	27651	0.0547445	0.0868244	0.560017
ko00750	Vitamin B6 metabolism	Metabolism	Metabolism of cofactors and vitamins	5	1025	63	27651	0.0793651	0.0839129	0.560017
ko03020	RNA polymerase	Genetic Information Processing	Transcription	25	1025	498	27651	0.0502008	0.0787197	0.560017
ko00196	Photosynthesis - antenna proteins	Metabolism	Energy metabolism	4	1025	47	27651	0.0851064	0.0957336	0.561347
ko00430	Taurine and hypotaurine metabolism	Metabolism	Metabolism of other amino acids	4	1025	47	27651	0.0851064	0.0957336	0.561347
ko00591	Linoleic acid metabolism	Metabolism	Lipid metabolism	6	1025	89	27651	0.0674157	0.112793	0.632623
ko00020	Citrate cycle (TCA cycle)	Metabolism	Carbohydrate metabolism	12	1025	232	27651	0.0517241	0.155086	0.694751
ko00531	Glycosaminoglycan degradation	Metabolism	Glycan biosynthesis and metabolism	11	1025	205	27651	0.0536585	0.141565	0.694751
ko00561	Glycerolipid metabolism	Metabolism	Lipid metabolism	24	1025	518	27651	0.046332	0.156184	0.694751
ko00900	Terpenoid backbone biosynthesis	Metabolism	Metabolism of terpenoids and polyketides	12	1025	226	27651	0.0530973	0.136101	0.694751
ko03008	Ribosome biogenesis in eukaryotes	Genetic Information Processing	Translation	22	1025	468	27651	0.0470085	0.152728	0.694751
ko04120	Ubiquitin mediated proteolysis	Genetic Information Processing	Folding, sorting and degradation	28	1025	611	27651	0.0458265	0.14712	0.694751
ko00402	Benzoxazinoid biosynthesis	Metabolism	Biosynthesis of other secondary metabolites	4	1025	61	27651	0.0655738	0.189785	0.761134
ko00943	Isoflavonoid biosynthesis	Metabolism	Biosynthesis of other secondary metabolites	7	1025	127	27651	0.0551181	0.192661	0.761134
ko00960	Tropane, piperidine and pyridine alkaloid biosynthesis	Metabolism	Biosynthesis of other secondary metabolites	6	1025	105	27651	0.0571429	0.194709	0.761134
ko04130	SNARE interactions in vesicular transport	Genetic Information Processing	Folding, sorting and degradation	8	1025	147	27651	0.0544218	0.18016	0.761134
ko00051	Fructose and mannose metabolism	Metabolism	Carbohydrate metabolism	14	1025	307	27651	0.0456026	0.251095	0.8524
ko00052	Galactose metabolism	Metabolism	Carbohydrate metabolism	22	1025	505	27651	0.0435644	0.247957	0.8524
ko00250	Alanine, aspartate and glutamate metabolism	Metabolism	Amino acid metabolism	10	1025	209	27651	0.0478469	0.249113	0.8524
ko00904	Diterpenoid biosynthesis	Metabolism	Metabolism of terpenoids and polyketides	8	1025	161	27651	0.0496894	0.248502	0.8524
ko00920	Sulfur metabolism	Metabolism	Energy metabolism	8	1025	158	27651	0.0506329	0.233171	0.8524
ko00562	Inositol phosphate metabolism	Metabolism	Carbohydrate metabolism	18	1025	413	27651	0.0435835	0.273882	0.905917
ko00061	Fatty acid biosynthesis	Metabolism	Lipid metabolism	12	1025	269	27651	0.0446097	0.297161	0.958344
ko00592	alpha-Linolenic acid metabolism	Metabolism	Lipid metabolism	10	1025	222	27651	0.045045	0.309903	0.975061
ko00450	Selenocompound metabolism	Metabolism	Metabolism of other amino acids	5	1025	101	27651	0.049505	0.320211	0.983506
ko00010	Glycolysis / Gluconeogenesis	Metabolism	Carbohydrate metabolism	27	1025	824	27651	0.032767	0.772079	1
ko00030	Pentose phosphate pathway	Metabolism	Carbohydrate metabolism	13	1025	316	27651	0.0411392	0.390494	1
ko00040	Pentose and glucuronate interconversions	Metabolism	Carbohydrate metabolism	22	1025	659	27651	0.0333839	0.722957	1
ko00053	Ascorbate and aldarate metabolism	Metabolism	Carbohydrate metabolism	9	1025	378	27651	0.0238095	0.942904	1
ko00062	Fatty acid elongation	Metabolism	Lipid metabolism	5	1025	177	27651	0.0282486	0.789255	1
ko00071	Fatty acid degradation	Metabolism	Lipid metabolism	6	1025	341	27651	0.0175953	0.988049	1
ko00073	Cutin, suberine and wax biosynthesis	Metabolism	Lipid metabolism	3	1025	193	27651	0.015544	0.975864	1
ko00100	Steroid biosynthesis	Metabolism	Lipid metabolism	4	1025	351	27651	0.011396	0.99915	1
ko00130	Ubiquinone and other terpenoid-quinone biosynthesis	Metabolism	Metabolism of cofactors and vitamins	9	1025	289	27651	0.0311419	0.7478	1
ko00190	Oxidative phosphorylation	Metabolism	Energy metabolism	13	1025	788	27651	0.0164975	0.99981	1
ko00195	Photosynthesis	Metabolism	Energy metabolism	4	1025	364	27651	0.010989	0.999427	1
ko00220	Arginine biosynthesis	Metabolism	Amino acid metabolism	3	1025	141	27651	0.0212766	0.898202	1
ko00230	Purine metabolism	Metabolism	Nucleotide metabolism	20	1025	499	27651	0.0400802	0.392373	1
ko00240	Pyrimidine metabolism	Metabolism	Nucleotide metabolism	9	1025	286	27651	0.0314685	0.736902	1
ko00260	Glycine, serine and threonine metabolism	Metabolism	Amino acid metabolism	14	1025	419	27651	0.0334129	0.691699	1
ko00261	Monobactam biosynthesis	Metabolism	Biosynthesis of other secondary metabolites	4	1025	165	27651	0.0242424	0.864571	1
ko00270	Cysteine and methionine metabolism	Metabolism	Amino acid metabolism	17	1025	687	27651	0.0247453	0.972611	1
ko00280	Valine, leucine and isoleucine degradation	Metabolism	Amino acid metabolism	7	1025	265	27651	0.0264151	0.864395	1
ko00290	Valine, leucine and isoleucine biosynthesis	Metabolism	Amino acid metabolism	2	1025	110	27651	0.0181818	0.918314	1
ko00300	Lysine biosynthesis	Metabolism	Amino acid metabolism	1	1025	172	27651	0.00581395	0.998523	1
ko00310	Lysine degradation	Metabolism	Amino acid metabolism	3	1025	258	27651	0.0116279	0.996586	1
ko00330	Arginine and proline metabolism	Metabolism	Amino acid metabolism	8	1025	284	27651	0.028169	0.830034	1
ko00340	Histidine metabolism	Metabolism	Amino acid metabolism	2	1025	119	27651	0.0168067	0.938076	1
ko00350	Tyrosine metabolism	Metabolism	Amino acid metabolism	8	1025	285	27651	0.0280702	0.832831	1
ko00380	Tryptophan metabolism	Metabolism	Amino acid metabolism	6	1025	277	27651	0.0216606	0.946475	1
ko00400	Phenylalanine, tyrosine and tryptophan biosynthesis	Metabolism	Amino acid metabolism	7	1025	244	27651	0.0286885	0.803625	1
ko00410	beta-Alanine metabolism	Metabolism	Metabolism of other amino acids	3	1025	164	27651	0.0182927	0.945174	1
ko00480	Glutathione metabolism	Metabolism	Metabolism of other amino acids	11	1025	382	27651	0.0287958	0.841475	1
ko00510	N-Glycan biosynthesis	Metabolism	Glycan biosynthesis and metabolism	1	1025	602	27651	0.00166113	1	1
ko00514	Other types of O-glycan biosynthesis	Metabolism	Glycan biosynthesis and metabolism	3	1025	107	27651	0.0280374	0.763012	1
ko00520	Amino sugar and nucleotide sugar metabolism	Metabolism	Carbohydrate metabolism	24	1025	722	27651	0.033241	0.737128	1
ko00563	Glycosylphosphatidylinositol (GPI)-anchor biosynthesis	Metabolism	Glycan biosynthesis and metabolism	6	1025	617	27651	0.00972447	0.999995	1
ko00564	Glycerophospholipid metabolism	Metabolism	Lipid metabolism	18	1025	434	27651	0.0414747	0.346533	1
ko00565	Ether lipid metabolism	Metabolism	Lipid metabolism	9	1025	214	27651	0.0420561	0.39782	1
ko00590	Arachidonic acid metabolism	Metabolism	Lipid metabolism	4	1025	112	27651	0.0357143	0.600123	1
ko00600	Sphingolipid metabolism	Metabolism	Lipid metabolism	12	1025	315	27651	0.0380952	0.50292	1
ko00603	Glycosphingolipid biosynthesis - globo and isoglobo series	Metabolism	Glycan biosynthesis and metabolism	2	1025	46	27651	0.0434783	0.512667	1
ko00640	Propanoate metabolism	Metabolism	Carbohydrate metabolism	3	1025	154	27651	0.0194805	0.927966	1
ko00650	Butanoate metabolism	Metabolism	Carbohydrate metabolism	3	1025	91	27651	0.032967	0.660576	1
ko00660	C5-Branched dibasic acid metabolism	Metabolism	Carbohydrate metabolism	1	1025	38	27651	0.0263158	0.762213	1
ko00670	One carbon pool by folate	Metabolism	Metabolism of cofactors and vitamins	4	1025	95	27651	0.0421053	0.470313	1
ko00710	Carbon fixation in photosynthetic organisms	Metabolism	Energy metabolism	27	1025	678	27651	0.039823	0.378636	1
ko00730	Thiamine metabolism	Metabolism	Metabolism of cofactors and vitamins	3	1025	81	27651	0.037037	0.581959	1
ko00740	Riboflavin metabolism	Metabolism	Metabolism of cofactors and vitamins	1	1025	100	27651	0.01	0.977275	1
ko00760	Nicotinate and nicotinamide metabolism	Metabolism	Metabolism of cofactors and vitamins	1	1025	107	27651	0.00934579	0.982572	1
ko00770	Pantothenate and CoA biosynthesis	Metabolism	Metabolism of cofactors and vitamins	3	1025	184	27651	0.0163043	0.968735	1
ko00780	Biotin metabolism	Metabolism	Metabolism of cofactors and vitamins	4	1025	139	27651	0.028777	0.761807	1
ko00790	Folate biosynthesis	Metabolism	Metabolism of cofactors and vitamins	4	1025	109	27651	0.0366972	0.578607	1
ko00860	Porphyrin and chlorophyll metabolism	Metabolism	Metabolism of cofactors and vitamins	7	1025	291	27651	0.024055	0.917357	1
ko00903	Limonene and pinene degradation	Metabolism	Metabolism of terpenoids and polyketides	1	1025	44	27651	0.0227273	0.810499	1
ko00905	Brassinosteroid biosynthesis	Metabolism	Metabolism of terpenoids and polyketides	2	1025	36	27651	0.0555556	0.387622	1
ko00906	Carotenoid biosynthesis	Metabolism	Metabolism of terpenoids and polyketides	5	1025	170	27651	0.0294118	0.759387	1
ko00908	Zeatin biosynthesis	Metabolism	Metabolism of terpenoids and polyketides	2	1025	63	27651	0.031746	0.683249	1
ko00909	Sesquiterpenoid and triterpenoid biosynthesis	Metabolism	Metabolism of terpenoids and polyketides	2	1025	151	27651	0.013245	0.97754	1
ko00910	Nitrogen metabolism	Metabolism	Energy metabolism	6	1025	139	27651	0.0431655	0.411339	1
ko00942	Anthocyanin biosynthesis	Metabolism	Biosynthesis of other secondary metabolites	1	1025	29	27651	0.0344828	0.665796	1
ko00944	Flavone and flavonol biosynthesis	Metabolism	Biosynthesis of other secondary metabolites	5	1025	126	27651	0.0396825	0.502591	1
ko00950	Isoquinoline alkaloid biosynthesis	Metabolism	Biosynthesis of other secondary metabolites	4	1025	120	27651	0.0333333	0.654141	1
ko00966	Glucosinolate biosynthesis	Metabolism	Biosynthesis of other secondary metabolites	2	1025	42	27651	0.047619	0.464618	1
ko00970	Aminoacyl-tRNA biosynthesis	Genetic Information Processing	Translation	10	1025	276	27651	0.0362319	0.574218	1
ko01040	Biosynthesis of unsaturated fatty acids	Metabolism	Lipid metabolism	5	1025	113	27651	0.0442478	0.408738	1
ko01200	Carbon metabolism	Metabolism	Global and overview maps	58	1025	1509	27651	0.0384361	0.406229	1
ko01210	2-Oxocarboxylic acid metabolism	Metabolism	Global and overview maps	12	1025	287	27651	0.0418118	0.376623	1
ko01212	Fatty acid metabolism	Metabolism	Global and overview maps	15	1025	389	27651	0.0385604	0.475099	1
ko01230	Biosynthesis of amino acids	Metabolism	Global and overview maps	43	1025	1495	27651	0.0287625	0.969202	1
ko02010	ABC transporters	Environmental Information Processing	Membrane transport	27	1025	1061	27651	0.0254477	0.986975	1
ko03010	Ribosome	Genetic Information Processing	Translation	27	1025	1912	27651	0.0141213	1	1
ko03013	RNA transport	Genetic Information Processing	Translation	57	1025	2061	27651	0.0276565	0.993781	1
ko03015	mRNA surveillance pathway	Genetic Information Processing	Translation	30	1025	1472	27651	0.0203804	0.99994	1
ko03022	Basal transcription factors	Genetic Information Processing	Transcription	4	1025	202	27651	0.019802	0.944268	1
ko03030	DNA replication	Genetic Information Processing	Replication and repair	5	1025	716	27651	0.00698324	1	1
ko03040	Spliceosome	Genetic Information Processing	Transcription	40	1025	1064	27651	0.037594	0.486718	1
ko03050	Proteasome	Genetic Information Processing	Folding, sorting and degradation	3	1025	274	27651	0.0109489	0.99793	1
ko03060	Protein export	Genetic Information Processing	Folding, sorting and degradation	5	1025	181	27651	0.0276243	0.804981	1
ko03410	Base excision repair	Genetic Information Processing	Replication and repair	5	1025	336	27651	0.014881	0.995261	1
ko03420	Nucleotide excision repair	Genetic Information Processing	Replication and repair	10	1025	702	27651	0.014245	0.999923	1
ko03430	Mismatch repair	Genetic Information Processing	Replication and repair	7	1025	619	27651	0.0113086	0.99998	1
ko03440	Homologous recombination	Genetic Information Processing	Replication and repair	13	1025	678	27651	0.019174	0.997683	1
ko03450	Non-homologous end-joining	Genetic Information Processing	Replication and repair	2	1025	33	27651	0.0606061	0.347308	1
ko04070	Phosphatidylinositol signaling system	Environmental Information Processing	Signal transduction	10	1025	313	27651	0.0319489	0.727318	1
ko04136	Autophagy - other	Cellular Processes	Transport and catabolism	2	1025	139	27651	0.0143885	0.96699	1
ko04141	Protein processing in endoplasmic reticulum	Genetic Information Processing	Folding, sorting and degradation	43	1025	1623	27651	0.0264941	0.993677	1
ko04144	Endocytosis	Cellular Processes	Transport and catabolism	49	1025	1391	27651	0.0352265	0.666295	1
ko04145	Phagosome	Cellular Processes	Transport and catabolism	15	1025	554	27651	0.0270758	0.920411	1
ko04146	Peroxisome	Cellular Processes	Transport and catabolism	9	1025	478	27651	0.0188285	0.992907	1
ko04626	Plant-pathogen interaction	Organismal Systems	Environmental adaptation	63	1025	1663	27651	0.0378833	0.447393	1
