# Supplementary material for: Transcriptome Analysis and Gene Expression Profiling of the Peanut Small Seed Mutant Identified Genes Involved in Seed Size Control
Source: Int J Mol Sci. 2022 Aug 27;23(17):9726. doi: 10.3390/ijms23179726 (PMC9456316; doi:10.3390/ijms23179726)
Supplement: Supplementary file 1 [file ijms-23-09726-s001.zip › Supplementary Table S4.xls]

## Sheet: Supplementary Table S4
Supplementary Table S4. Differential expression of genes involved in plant hormone biosynthesis and signal transduction between ssm1 and LH11
Gene name	Gene ID	Nr Annotation	Relative expression level (ssm1/LH11)
			log2 (DAP10)	Q-value (DAP10)	log2 (DAP20)	Q-value (DAP20)	log2 (DAP40)	Q-value (DAP40)
auxin synthesis and metabolism
TAA1/TAR	2IUT9R	tryptophan aminotransferase-related protein	-1.683	0.004176	-0.169	0.9151	0.783	0.3278
YUCCA	QXQR94	indole-3-pyruvate monooxygenase YUCCA2-like	5.058	7.671e-35	0.656	0.7832	-0.885	0.3922
	SE8FHD	indole-3-pyruvate monooxygenase YUCCA6	-0.951	0.2344	1.615	0.02733	-0.236	0.919
	V7H13I	probable indole-3-pyruvate monooxygenase YUCCA10	5.667	1.338e-08	0.758	0.7518	-	-
AMI	5X1F0G	probable amidase	-2.029	0.1016	-3.288	0.0001554	-0.902	0.6708
	H2TH33	probable amidase	-1.068	0.01845	-1.969	0.001683	-1.205	0.2634
ALDH	8CP0UI	aldehyde dehydrogenase family 2 member B7	-2.35	0.005172	-0.445	0.7758	0.35	0.6549
	XD58IC	aldehyde dehydrogenase family 7 member A1 isoform X1	-1.26	3.076e-07	-0.281	0.6854	0.044	0.9647
	Z6ZXKG	aldehyde dehydrogenase family 3 member H1-like	-2.542	0.03204	0.232	0.916	0.388	0.8735
	Q3LZKR	aldehyde dehydrogenase family 2 member B4	-1.394	0.03596	-0.906	0.04787	-0.344	0.8707
UGT	X4ZQ0T	UDP-glycosyltransferase 74B1-like	-0.659	0.6785	1.021	0.0225	0.046	0.9861
	4BM18T	UDP-glycosyltransferase 73C6-like	-0.184	0.9044	1.29	0.01256	-1.079	0.485
	AG0U27	UDP-glycosyltransferase 73E1-like	1.441	0.1124	1.41	0.01844	-0.043	0.9888
	J9YHEP	UDP-glycosyltransferase 73C3-like	0.819	0.3994	1.622	0.00612	-0.233	0.919
	28WAQV	UDP-glycosyltransferase 92A1-like	-5.15	7.605e-08	-2.971	3.312e-20	-0.909	0.4534
	82K8GB	UDP-glycosyltransferase 83A1-like	-3.308	0.001002	-0.582	0.7382	0.554	0.8567
auxin signal transduction and response
TIR1	3X0QME	protein AUXIN SIGNALING F-BOX 2	-1.494	2.546e-07	-0.397	0.2462	0.365	0.6887
	Y9S2IA	protein AUXIN SIGNALING F-BOX 2	-1.326	0.0003362	-0.468	0.07528	0.006	0.994
SAUR	0G9B1N	auxin-responsive protein SAUR64-like	-1.147	0.5255	-3.508	8.994e-05	-1.481	0.3807
	DL5MW3	auxin-responsive protein SAUR32	-2.025	0.003707	-1.039	0.01972	-0.451	0.8688
	N4PSS5	auxin-responsive protein SAUR50	-1.027	0.3656	-1.299	0.005207	-1.445	0.06313
	RJH946	auxin-responsive protein SAUR72-like isoform X1	-4.104	0.0009662	-2.225	0.05775	-0.882	0.6387
	U66G4I	auxin-responsive protein SAUR32-like	-1.432	0.003175	-0.417	0.384	-0.67	0.6931
ARF	1RT5K2	auxin response factor 6	-1.164	0.009551	-0.996	0.1273	0.359	0.9135
	22510N	auxin response factor 10-like	-1.765	2.452e-05	-1.113	0.08334	-0.468	0.6477
	2YRL0L	auxin response factor 16 isoform X1	-5.808	4.622e-10	-1.108	0.05442	0.225	0.9135
	86T4WJ	auxin response factor 9	-2.956	2.169e-06	-1.937	4.45e-07	-0.367	0.8885
	MIX90M	auxin response factor 19-like isoform X2	-2.805	0.00714	-0.136	0.9248	1.216	0.119
	X5Q10C	auxin response factor 18-like isoform X2	-1.902	0.02763	-0.51	0.7323	0.489	0.902
	EIIH6H	auxin response factor 8	1.206	1.251e-07	0.326	0.8045	0.192	0.919
ABA synthesis and metabolism
BCH1	71H07L	beta-carotene 3-hydroxylase 1, chloroplastic-like isoform X1	-2.325	0.05755	0.285	0.916	-0.07	0.9802
	W4S514	beta-carotene 3-hydroxylase 1, chloroplastic-like	-4.804	6.105e-05	-4.072	4.005e-06	-3.911	2.657e-05
ABA1/ZEP	5ITW1B	Zeaxanthin epoxidase, chloroplastic	1.763	0.002192	1.179	0.02489	0.802	0.7433
	MHSG3V	zeaxanthin epoxidase, chloroplastic-like isoform X1	-0.941	0.4285	-1.554	0.007418	-0.464	0.7238
NCED	2M7K4U	9-cis-epoxycarotenoid dioxygenase NCED3	-2.46	0.02833	-1.75	0.001655	-0.392	0.8768
	8YR14Z	probable 9-cis-epoxycarotenoid dioxygenase NCED5	-2.51	0.01489	-3.718	2.55e-11	-0.172	0.9377
ABA2/SDR	8Q6BIU	short-chain dehydrogenase reductase 3b	-2.826	0.01449	-1.851	0.02247	-1.176	0.3715
	MFDH98	short-chain dehydrogenase/reductase family 42E member	-1.149	6.079e-05	-0.944	5.287e-06	-0.227	0.775
	W1VDQY	short-chain dehydrogenase reductase 3b	-2.82	0.04121	0.44	0.916	-1.78	0.09401
	7FY2A8	secoisolariciresinol dehydrogenase-like	1.157	0.01611	0.373	0.8257	0.004	0.9981
	A2KH1K	secoisolariciresinol dehydrogenase-like	-2.403	0.04617	-1.238	0.5315	-1.319	0.5076
	YYU421	secoisolariciresinol dehydrogenase	-1.133	0.001739	0.132	0.9383	0.496	0.7893
ABA3/AAO	GQ1BIK	aldehyde oxidase GLOX1-like	0.031	0.977	1.214	0.004736	0.539	0.6176
	XRM29C	KHM99113.1|0.0e+00|Aldehyde oxidase 4	-2.496	0.02905	-0.529	0.8219	-0.446	0.8207
CYP707A2	0Y92P4	abscisic acid 8'-hydroxylase 3-like	-2.908	0.001086	-1.049	0.3291	-0.774	0.4392
	3475Q7	abscisic acid 8'-hydroxylase 3-like	-0.229	0.8448	1.265	0.0007942	-2.177	0.0005866
	4H0NN3	abscisic acid 8'-hydroxylase 2-like isoform X1	-3.014	0.01207	-1.485	0.3304	-1.092	0.6103
	LXP1WJ	abscisic acid 8'-hydroxylase 3	-1.085	0.07718	0.854	0.02782	-2.294	6.295e-06
	YRF88J	abscisic acid 8'-hydroxylase 3-like	-2.908	0.001086	-1.049	0.3291	-0.774	0.4392
ABA glucosyltransferase	4PNZ6Y	scopoletin glucosyltransferase-like	-2.48	0.09712	-2.653	0.01876	-0.999	0.6988
	S3ZP24	scopoletin glucosyltransferase-like	-1.047	0.03192	-0.702	0.6319	-0.621	0.7765
	RP5N3Y	UDP-glucose flavonoid 3-O-glucosyltransferase 7-like	-2.256	0.07321	-2.572	0.01771	-1.42	0.443
	Y78HYB	UDP-glucose flavonoid 3-O-glucosyltransferase 7-like	-1.827	0.009337	-0.922	0.2115	-0.215	0.919
ABA signal transduction
PYR/PYL	5HMX14	abscisic acid receptor PYR1	-3.867	0.001501	-1.055	0.6485	-0.575	0.8544
	772I7G	abscisic acid receptor PYL9	1.09	0.04482	0.853	0.2694	0.248	0.919
	FU3MEG	abscisic acid receptor PYL11-like	-2.992	0.02782	-0.888	0.6953	-0.618	0.8408
	HYFE9H	abscisic acid receptor PYL8	-1.502	0.0937	-0.446	0.4159	-1.089	0.004711
ABI5	63C1KK	ABSCISIC ACID-INSENSITIVE 5-like protein 1 isoform X1	-4.672	2.558e-11	-2.292	8.815e-08	-0.702	0.4145
	B9A4XU	protein ABSCISIC ACID-INSENSITIVE 5-like	-2.062	0.06594	-2.044	0.002746	-2.637	0.0003147
	D3TLZY	ABSCISIC ACID-INSENSITIVE 5-like protein 2	-1.438	0.01518	-1.438	9.438e-12	-0.999	0.006413
	N4NI2R	ABSCISIC ACID-INSENSITIVE 5-like protein 2	-1.298	0.002096	-1.045	1.004e-07	-0.93	0.02052
ABA signal transduction
CYP735A	30WRGD	cytokinin hydroxylase-like	1.121	0.501	1.597	0.002377	1.211	0.09049
	UD2091	cytokinin hydroxylase-like	1.996	0.06866	1.956	0.1343	0.651	0.8765
	ZCE36N	cytokinin hydroxylase-like	2.153	0.01141	1.689	0.249	-0.041	0.9916
CKX	6Z1DTG	cytokinin dehydrogenase 3-like	2.931	2.908e-06	1.711	0.2222	0.49	0.753
	HS4ETS	cytokinin dehydrogenase 7	1.542	0.02688	1.824	2.98e-09	1.447	0.09835
	NB98VA	cytokinin dehydrogenase 3-like	2.612	1.271e-13	1.243	0.5238	-0.053	0.9844
	V0WFIB	cytokinin dehydrogenase 3-like	2.39	1.354e-09	1.334	0.462	-0.033	0.9916
Cytokinin signal transduction
CRE1	IUYB4A	histidine kinase 4	-1.526	0.0001703	-0.514	0.1407	0.441	0.4791
	LSBE5R	histidine kinase 3 isoform X2	-1.366	0.01046	-0.219	0.8584	0.72	0.2113
	XFB661	histidine kinase 4-like	-2.475	0.0007876	-1.064	0.003748	-2.246	1.644e-05
BR synthesis and metabolism
DWF4/CYP90B1	MA1Z2D	cytochrome P450 90B1	-1.477	0.0002375	0.985	0.0282	0.557	0.6692
	ZIVF7P	cytochrome P450 90B1-like	-2.405	9.283e-05	0.724	0.267	0.455	0.8345
CPD/CYP90A1	M3F96W	cytochrome P450 90A1	-0.268	0.8245	0.006	0.9969	-1.202	0.02048
	YW8AM8	cytochrome P450 90A1 isoform X1	-1.15	0.01858	-0.155	0.916	1.253	0.02833
CYP90C1/D1	7AH9CA	3-epi-6-deoxocathasterone 23-monooxygenase-like	-2.81	1.301e-12	-0.882	0.1179	-0.48	0.7098
	B5QQYI	3-epi-6-deoxocathasterone 23-monooxygenase-like	-3.209	6.327e-16	-1.098	0.006104	-0.359	0.8501
	SPE8CT	3-epi-6-deoxocathasterone 23-monooxygenase-like isoform X1	2.398	0.0001824	1.032	0.237	0.628	0.566
Dwarf/CYP85A1	27TAQT	cytochrome P450 85A	-1.947	0.0009731	-1.124	0.09581	-0.977	0.423
	31R89H	cytochrome P450 85A-like	-2.182	3.68e-05	-0.997	0.08626	-0.553	0.7498
	JZF5VE	cytochrome P450 85A-like	-2.551	3.367e-06	-0.954	0.01066	-0.781	0.5363
BR signal transduction
BZR1	56E7CB	BES1/BZR1 homolog protein 2	-2.972	0.01048	-1.597	0.1952	-1.98	0.01047
	5F6EYN	BES1/BZR1 homolog protein 4-like isoform X2	-1.079	1.222e-05	0.201	0.9003	0.36	0.7693
	E1N5UY	BES1/BZR1 homolog protein 2	-3.026	0.02989	-3.557	3.8e-05	-1.75	0.1516
	ZGY2QD	BES1/BZR1 homolog protein 2-like	-2.679	0.02529	-1.565	0.1532	-0.101	0.979
GA synthesis and metabolism
KAO	2EZS4K	ent-kaurenoic acid oxidase 2-like	-2.206	5.943e-06	-2.155	5.4e-11	0.063	0.9736
	FMLD33	ent-kaurenoic acid oxidase 2-like	-3.737	2.041e-15	-2.145	3.222e-10	0.454	0.7089
	GJ85WH	KHN14287.1|3.7e-249|Ent-kaurenoic acid oxidase 2	-1.093	0.255	-1.203	0.0002446	-0.55	0.7855
	V7MTQB	ent-kaurenoic acid oxidase 2-like	-4.623	2.355e-08	-2.062	2.364e-12	0.206	0.919
KO	F136KG	ent-kaurene oxidase, chloroplastic	-1.132	0.01827	-0.684	0.2295	-0.524	0.3731
	P3G561	ent-kaurene oxidase, chloroplastic-like	-2.82	2.698e-11	-1.783	2.413e-10	-0.258	0.9135
	TMG43S	ent-kaurene oxidase, chloroplastic-like	-1.781	1.115e-10	-0.954	8.384e-05	-0.646	0.3275
	XPY7J2	ent-kaurene oxidase, chloroplastic-like	-2.82	2.698e-11	-1.783	2.413e-10	-0.258	0.9135
GA20ox	22IVZ0	gibberellin 20 oxidase 1-D	-3.331	2.087e-10	-1.629	3.517e-06	-0.468	0.8693
	4TCZ1X	gibberellin 20 oxidase 1-like	-2.914	0.02282	-1.956	0.1435	0.222	0.919
	BLJ7SD	gibberellin 20 oxidase 2	-3.877	9.268e-17	-2.408	1.485e-09	-0.75	0.6646
	C5YR29	gibberellin 20 oxidase 2-like	-3.17	0.00222	-0.834	0.4632	-0.734	0.6565
GA2ox	985SC4	gibberellin 2-beta-dioxygenase 8-like	-5.495	2.399e-24	-4.94	5.759e-31	-4.955	8.037e-11
	AT947B	gibberellin 2-beta-dioxygenase 6-like	-0.89	0.4517	-1.642	0.01062	0.878	0.4101
	CD9QEC	gibberellin 2-beta-dioxygenase 8-like isoform X2	-3.23	1.017e-07	-2.139	3.409e-06	-0.35	0.5517
	CLXM2V	gibberellin 2-beta-dioxygenase 1	-1.715	0.001294	-0.457	0.2354	0.287	0.7598
GA signal transduction
GID1	J64Z1K	gibberellin receptor GID1B	-1.843	0.03661	-0.411	0.8	-0.029	0.9884
	Q6VMSA	gibberellin receptor GID1B	-2.192	0.003463	-1.162	0.02608	0.06	0.9776
DELLA	64CHNN	DELLA protein GAIP-B	-1.254	0.0002322	0.031	0.9837	0.855	0.06807
	DN4CQF	DELLA protein GAIP-B-like	-1.044	0.0027	0.123	0.916	0.758	0.09595
	PIA5DP	DELLA protein RGL1-like	-1.861	0.09975	-1.559	0.01483	0.525	0.8107
	R8ZZ7K	DELLA protein GAI1-like	-1.986	0.001279	-0.714	0.1121	0.064	0.9764
	WEG3MT	DELLA protein RGL3-like	-2.57	9.135e-08	-1.278	0.0162	0.86	0.2488
