# Supplementary material for: Transcriptome Analysis and Gene Expression Profiling of the Peanut Small Seed Mutant Identified Genes Involved in Seed Size Control
Source: Int J Mol Sci. 2022 Aug 27;23(17):9726. doi: 10.3390/ijms23179726 (PMC9456316; doi:10.3390/ijms23179726)
Supplement: Supplementary file 1 [file ijms-23-09726-s001.zip › Supplementary Table S5.xls]

## Sheet: Supplementary Table S5
Supplementary Table S5. Differential expression of transcription factor-related genes in seeds between ssm1 and LH11
Gene name	Gene ID	Nr Annotation	Relative expression level (ssm1/LH11)
			log2 (DAP10)	Q-value (DAP10)	log2 (DAP20)	Q-value (DAP20)	log2 (DAP40)	Q-value (DAP40)
LEC1	arahy.Tifrunner.gnm1.ann1.CHFV0I	XP_016195843.1|6.7e-131|nuclear transcription factor Y subunit B-3-like [Arachis ipaensis]	-5.54325	3.14318e-21	-2.54793	1.7379e-11	-0.783875	0.493526
	arahy.Tifrunner.gnm1.ann1.TAFY85	XP_025613551.1|1.5e-130|nuclear transcription factor Y subunit B-3-like [Arachis hypogaea]	-5.17534	1.34356e-11	-2.17929	2.04638e-05	-0.502518	0.758844
FUS3	arahy.Tifrunner.gnm1.ann1.D9C186	XP_015971233.1|2.2e-220|B3 domain-containing transcription factor FUS3 [Arachis duranensis]	-6.1721	6.88078e-55	-3.58356	1.5291e-14	-0.922801	0.341947
	arahy.Tifrunner.gnm1.ann1.HB4W2S	XP_025658685.1|2.9e-220|B3 domain-containing transcription factor FUS3-like [Arachis hypogaea]	-6.5796	1.50975e-76	-3.7009	2.39938e-17	-1.05506	0.197792
AGL15	arahy.Tifrunner.gnm1.ann1.XIQ273	XP_016187996.1|2.1e-137|agamous-like MADS-box protein AGL15 [Arachis ipaensis]	-2.80849	1.06171e-17	-1.53833	2.28461e-09	-0.875354	0.238367
ABI3	arahy.Tifrunner.gnm1.ann1.4K8YXT	XP_020991212.1|3.2e-303|B3 domain-containing transcription factor ABI3 isoform X3 [Arachis duranensis]	-5.03385	6.59432e-13	-2.99755	1.43398e-11	-1.31448	0.0136042
	arahy.Tifrunner.gnm1.ann1.6PZ1IJ	XP_020971720.1|0.0e+00|B3 domain-containing transcription factor ABI3 isoform X3 [Arachis ipaensis]	-5.37013	6.01749e-17	-2.9721	7.55597e-19	-1.23382	0.000594896
	arahy.Tifrunner.gnm1.ann1.PN7UB6	XP_025695244.1|0.0e+00|B3 domain-containing transcription factor ABI3-like isoform X2 [Arachis hypogaea]	-5.37068	2.04165e-41	-2.30595	4.77324e-08	-0.131067	0.919016
	arahy.Tifrunner.gnm1.ann1.Z6Z4XE	XP_025647141.1|0.0e+00|B3 domain-containing transcription factor ABI3-like isoform X2 [Arachis hypogaea]	-5.41019	3.6731e-43	-2.0933	7.18524e-06	-0.334881	0.742179
WRI1	arahy.Tifrunner.gnm1.ann1.QI820R	XP_020965607.1|1.8e-132|ethylene-responsive transcription factor WRI1 isoform X1 [Arachis ipaensis]	-5.92706	2.62587e-17	-2.82419	7.76163e-05	-0.350648	0.919016
	arahy.Tifrunner.gnm1.ann1.UU942A	XP_016200743.1|1.0e-105|ethylene-responsive transcription factor WRI1-like isoform X1 [Arachis ipaensis]	-1.02004	0.509063	-2.61446	1.02751e-06	-1.47282	0.166669
	arahy.Tifrunner.gnm1.ann1.UVRI66	XP_025615542.1|1.0e-211|ethylene-responsive transcription factor WRI1-like isoform X1 [Arachis hypogaea]	-5.63254	7.95687e-12	-2.79016	5.73904e-08	-0.941417	0.368257
IKU1	arahy.Tifrunner.gnm1.ann1.K5VAZM	XP_016189144.1|2.6e-201|protein HAIKU1 [Arachis ipaensis]	-0.592372	0.433795	-0.56135	0.64269	-0.230463	0.919016
	arahy.Tifrunner.gnm1.ann1.Q5RTUN	XP_015963301.1|2.9e-205|protein HAIKU1 [Arachis duranensis]	-1.35965	0.000989836	-0.319099	0.645599	0.200714	0.919016
	arahy.Tifrunner.gnm1.ann1.RMYT06	XP_015952862.1|1.2e-223|protein HAIKU1 [Arachis duranensis]	-0.440584	0.574961	-0.221429	0.915963	0.110592	0.939666
IKU2	arahy.Tifrunner.gnm1.ann1.7585ZU	XP_025613320.1|0.0e+00|receptor-like protein kinase 7 [Arachis hypogaea]	-1.70239	0.113607	-0.530893	0.915963	1.98534	0.0375671
	arahy.Tifrunner.gnm1.ann1.4Z4QCU	XP_016188121.1|0.0e+00|receptor-like protein kinase HAIKU2 [Arachis ipaensis]	-1.62581	2.88377e-05	-0.341124	0.68915	0.906085	0.00516184
	arahy.Tifrunner.gnm1.ann1.EKFW0H	XP_025687202.1|0.0e+00|receptor protein-tyrosine kinase CEPR2-like [Arachis hypogaea]	-1.08825	8.58109e-05	0.325206	0.792179	1.47978	2.12767e-06
RAV1	arahy.Tifrunner.gnm1.ann1.PDF2MW	XP_025701788.1|7.5e-243|AP2/ERF and B3 domain-containing transcription factor RAV1-like [Arachis hypogaea]	0.258332	0.844829	0.862092	0.327875	-2.18422	0.000268793
	arahy.Tifrunner.gnm1.ann1.PZJ7B1	XP_016176196.1|1.2e-224|AP2/ERF and B3 domain-containing transcription factor RAV1 [Arachis ipaensis]	0.961931	0.318181	1.33835	0.372941	-1.83524	0.0386013
	arahy.Tifrunner.gnm1.ann1.QDL5QZ	XP_016203002.1|7.5e-243|AP2/ERF and B3 domain-containing transcription factor RAV1 [Arachis ipaensis]	-0.109955	0.944458	0.362717	0.915963	-3.32293	1.33972e-09
	arahy.Tifrunner.gnm1.ann1.R3D0LA	XP_015942756.1|6.0e-221|AP2/ERF and B3 domain-containing transcription factor RAV1 [Arachis duranensis]	1.12296	0.237152	0.611583	0.805896	-3.64081	1.89095e-08
CYP78A	arahy.Tifrunner.gnm1.ann1.180H6H	XP_003531193.1|4.2e-193|cytochrome P450 78A5 [Glycine max]	-3.04392	2.09455e-05	0.356123	0.825546	0.925707	0.598913
	arahy.Tifrunner.gnm1.ann1.H82QG0	XP_016181954.1|0.0e+00|cytochrome P450 78A3 [Arachis ipaensis]	-3.52295	3.46895e-13	-1.89942	4.85518e-08	-1.05604	0.111437
	arahy.Tifrunner.gnm1.ann1.J8Y94D	XP_025639109.1|0.0e+00|cytochrome P450 78A3-like [Arachis hypogaea]	-1.35701	0.0620212	-2.31447	5.10874e-05	0.134728	0.927995
	arahy.Tifrunner.gnm1.ann1.NSG19L	XP_021639794.1|7.9e-181|cytochrome P450 78A4-like [Hevea brasiliensis]	-3.14654	0.000469489	1.02193	0.145348	1.05622	0.30146
AP2/EREBP transcription factor	arahy.Tifrunner.gnm1.ann1.00XS3D	XP_025698673.1|3.8e-216|floral homeotic protein APETALA 2-like [Arachis hypogaea]	-0.0953486	0.933229	0.46046	0.218993	0.47994	0.552342
	arahy.Tifrunner.gnm1.ann1.095TGF	XP_025697464.1|1.4e-193|floral homeotic protein APETALA 2-like isoform X1 [Arachis hypogaea]	0.289783	0.517706	0.89711	0.0215473	0.455824	0.63636
	arahy.Tifrunner.gnm1.ann1.38RLY4	XP_016207958.1|1.6e-276|floral homeotic protein APETALA 2-like [Arachis ipaensis]	0.234296	0.83379	0.648762	0.625071	1.62301	0.0937484
	arahy.Tifrunner.gnm1.ann1.4G06NJ	XP_016201708.1|2.2e-192|floral homeotic protein APETALA 2 [Arachis ipaensis]	0.743449	0.111587	0.363439	0.700085	0.305117	0.869405
	arahy.Tifrunner.gnm1.ann1.H1PWIN	XP_025627262.1|5.9e-152|floral homeotic protein APETALA 2-like isoform X2 [Arachis hypogaea]	-0.161077	0.83379	0.695679	0.0960285	0.262335	0.880587
	arahy.Tifrunner.gnm1.ann1.KY2Y45	XP_016207958.1|1.8e-11|floral homeotic protein APETALA 2-like [Arachis ipaensis]	1.07998	0.158683	0.411639	0.779651	-0.181515	0.919016
	arahy.Tifrunner.gnm1.ann1.5AD0HB	XP_025607225.1|7.0e-246|AP2-like ethylene-responsive transcription factor AIL5 [Arachis hypogaea]	-3.76119	3.10674e-17	-2.27578	1.92776e-08	-0.0104825	0.993986
	arahy.Tifrunner.gnm1.ann1.6MJ8Q6	XP_015969152.1|8.9e-131|AP2-like ethylene-responsive transcription factor At2g41710 [Arachis duranensis]	-0.937594	0.24168	-0.85429	0.0133215	-0.739458	0.264261
	arahy.Tifrunner.gnm1.ann1.6V99EA	XP_016201595.1|2.9e-296|AP2-like ethylene-responsive transcription factor ANT isoform X2 [Arachis ipaensis]	0.0764349	0.891968	-1.32965	0.00285838	-0.515649	0.603506
	arahy.Tifrunner.gnm1.ann1.7SA24Y	XP_015935185.1|0.0e+00|AP2-like ethylene-responsive transcription factor ANT [Arachis duranensis]	-1.46933	0.272784	-0.62395	0.753802	0.244628	0.919016
	arahy.Tifrunner.gnm1.ann1.9T6609	XP_025606810.1|0.0e+00|AP2-like ethylene-responsive transcription factor CRL5 isoform X2 [Arachis hypogaea]	-1.51998	0.0664625	0.0521246	0.993076	1.03585	0.572477
	arahy.Tifrunner.gnm1.ann1.AE6IJA	XP_015969152.1|2.6e-92|AP2-like ethylene-responsive transcription factor At2g41710 [Arachis duranensis]	-0.531416	0.525534	-0.516542	0.289678	-1.28476	0.012051
	arahy.Tifrunner.gnm1.ann1.GP73H9	XP_020967050.1|1.6e-300|LOW QUALITY PROTEIN: AP2-like ethylene-responsive transcription factor AIL1 [Arachis ipaensis]	-4.44445	1.76467e-19	-1.55827	0.00165618	-0.0690304	0.964267
	arahy.Tifrunner.gnm1.ann1.HP6LSM	XP_025649649.1|3.0e-219|AP2-like ethylene-responsive transcription factor BBM isoform X1 [Arachis hypogaea]	-1.76282	0.0615391	-1.62573	0.186965	-0.0507384	0.989409
	arahy.Tifrunner.gnm1.ann1.J9H0YQ	XP_025666979.1|0.0e+00|AP2-like ethylene-responsive transcription factor CRL5 [Arachis hypogaea]	-1.51204	0.269042	-0.609387	0.704213	0.568185	0.83902
	arahy.Tifrunner.gnm1.ann1.M71NXQ	XP_025698932.1|3.3e-304|AP2-like ethylene-responsive transcription factor ANT [Arachis hypogaea]	-0.152063	0.926015	0.731466	0.274396	2.11673	0.0235027
	arahy.Tifrunner.gnm1.ann1.N9BW0I	XP_025697753.1|6.0e-302|AP2-like ethylene-responsive transcription factor AIL6 [Arachis hypogaea]	-1.39388	0.00273412	-0.977513	0.0199874	0.0160811	0.991578
	arahy.Tifrunner.gnm1.ann1.RC4286	XP_016190971.1|2.5e-109|AP2-like ethylene-responsive transcription factor BBM1 [Arachis ipaensis]	2.5508	0.0190137	1.39702	0.403227	0.76053	0.82977
	arahy.Tifrunner.gnm1.ann1.RN6KV5	XP_025690445.1|5.4e-126|AP2-like ethylene-responsive transcription factor AIL7 isoform X2 [Arachis hypogaea]	-0.53361	0.600371	-1.10333	0.00234176	0.076869	0.966771
	arahy.Tifrunner.gnm1.ann1.RWA9J9	XP_025697753.1|6.0e-302|AP2-like ethylene-responsive transcription factor AIL6 [Arachis hypogaea]	-1.39388	0.00273412	-0.977513	0.0199874	0.0160811	0.991578
	arahy.Tifrunner.gnm1.ann1.ULX5CX	XP_016186293.1|3.7e-308|AP2-like ethylene-responsive transcription factor ANT [Arachis ipaensis]	0.0533569	0.966206	0.499119	0.377505	1.2029	0.0848641
	arahy.Tifrunner.gnm1.ann1.V8I50K	XP_020967050.1|2.5e-293|LOW QUALITY PROTEIN: AP2-like ethylene-responsive transcription factor AIL1 [Arachis ipaensis]	-3.60163	4.97042e-15	-1.66347	0.000680034	-0.259224	0.870173
	arahy.Tifrunner.gnm1.ann1.V8Z0W5	XP_025698579.1|3.1e-295|AP2-like ethylene-responsive transcription factor ANT isoform X1 [Arachis hypogaea]	-0.638039	0.307883	-1.68432	0.00012201	0.562899	0.69736
	arahy.Tifrunner.gnm1.ann1.WU5RMI	XP_020975276.1|3.2e-128|AP2-like ethylene-responsive transcription factor AIL7 isoform X3 [Arachis ipaensis]	-0.356574	0.779243	-0.666287	0.361719	-0.28814	0.900651
	arahy.Tifrunner.gnm1.ann1.X41J2V	XP_020186423.1|4.5e-12|AP2-like ethylene-responsive transcription factor BBM2 isoform X2 [Aegilops tauschii subsp. tauschii]	-2.84193	0.000353346	-1.82395	0.002247	-0.214247	0.919016
	arahy.Tifrunner.gnm1.ann1.XI0ITM	XP_016201259.1|3.1e-257|AP2-like ethylene-responsive transcription factor AIL5 [Arachis ipaensis]	-3.35859	8.36595e-08	-2.04277	3.57651e-10	-0.0736922	0.975286
	arahy.Tifrunner.gnm1.ann1.XVBX4A	XP_020972936.1|3.4e-25|AP2-like ethylene-responsive transcription factor AIL5 [Arachis ipaensis]	2.09867	0.072105	0.147415	0.972755	-0.0352108	0.991578
	arahy.Tifrunner.gnm1.ann1.ZL8GWI	XP_025660182.1|0.0e+00|AP2-like ethylene-responsive transcription factor ANT isoform X2 [Arachis hypogaea]	-1.54009	0.00759445	-0.286905	0.915963	1.18376	0.297787
	arahy.Tifrunner.gnm1.ann1.PDF2MW	XP_025701788.1|7.5e-243|AP2/ERF and B3 domain-containing transcription factor RAV1-like [Arachis hypogaea]	0.258332	0.844829	0.862092	0.327875	-2.18422	0.000268793
	arahy.Tifrunner.gnm1.ann1.PZJ7B1	XP_016176196.1|1.2e-224|AP2/ERF and B3 domain-containing transcription factor RAV1 [Arachis ipaensis]	0.961931	0.318181	1.33835	0.372941	-1.83524	0.0386013
	arahy.Tifrunner.gnm1.ann1.QDL5QZ	XP_016203002.1|7.5e-243|AP2/ERF and B3 domain-containing transcription factor RAV1 [Arachis ipaensis]	-0.109955	0.944458	0.362717	0.915963	-3.32293	1.33972e-09
	arahy.Tifrunner.gnm1.ann1.R3D0LA	XP_015942756.1|6.0e-221|AP2/ERF and B3 domain-containing transcription factor RAV1 [Arachis duranensis]	1.12296	0.237152	0.611583	0.805896	-3.64081	1.89095e-08
	arahy.Tifrunner.gnm1.ann1.17GHQZ	XP_015940955.1|5.8e-229|ethylene-responsive transcription factor ERF062 [Arachis duranensis]	-1.9316	0.054363	-0.891651	0.197061	0.115735	0.928599
	arahy.Tifrunner.gnm1.ann1.452FBF	XP_025698370.1|5.7e-128|ethylene-responsive transcription factor ERF039-like [Arachis hypogaea]	-8.5889	7.41674e-53	-3.93509	8.70361e-06	-0.881851	0.741051
	arahy.Tifrunner.gnm1.ann1.47NS3A	XP_016201706.1|3.4e-90|ethylene-responsive transcription factor ERF011 [Arachis ipaensis]	-2.86375	0.00354016	-0.845724	0.0887873	-0.604073	0.579605
	arahy.Tifrunner.gnm1.ann1.5I2TXN	XP_016194567.1|1.8e-165|ethylene-responsive transcription factor ERF113 [Arachis ipaensis]	0.111332	0.90556	0.258777	0.915963	-0.15	0.923907
	arahy.Tifrunner.gnm1.ann1.87AL67	XP_016177183.1|1.3e-104|ethylene-responsive transcription factor ERF106 [Arachis ipaensis]	-2.23297	0.00919166	1.83776	0.0420717	-0.9478	0.725259
	arahy.Tifrunner.gnm1.ann1.ARVN7W	XP_016194567.1|1.8e-165|ethylene-responsive transcription factor ERF113 [Arachis ipaensis]	0.111332	0.90556	0.258777	0.915963	-0.15	0.923907
	arahy.Tifrunner.gnm1.ann1.BDR3J7	XP_016196775.1|8.7e-109|ethylene-responsive transcription factor ERF098-like [Arachis ipaensis]	-2.72776	0.0265384	-3.39751	7.27894e-05	-0.404309	0.913504
	arahy.Tifrunner.gnm1.ann1.FAI7YU	XP_025698370.1|5.7e-128|ethylene-responsive transcription factor ERF039-like [Arachis hypogaea]	-8.5889	7.41674e-53	-3.93509	8.70361e-06	-0.881851	0.741051
	arahy.Tifrunner.gnm1.ann1.IAY39Z	XP_016174230.1|7.7e-104|ethylene-responsive transcription factor ERF003-like [Arachis ipaensis]	0.159668	0.934452	-0.909754	0.286687	0.670043	0.840848
	arahy.Tifrunner.gnm1.ann1.J0DG7J	XP_015942055.1|4.0e-196|ethylene-responsive transcription factor ERF118 [Arachis duranensis]	-0.850964	0.208202	0.0508128	0.969924	0.0535958	0.975791
	arahy.Tifrunner.gnm1.ann1.KF0N62	XP_015941074.1|2.3e-104|ethylene-responsive transcription factor ERF106 [Arachis duranensis]	-2.04205	0.0368545	-0.637242	0.751763	-1.46917	0.418424
	arahy.Tifrunner.gnm1.ann1.MMJQ7K	XP_015945334.2|3.4e-88|ethylene-responsive transcription factor ERF003-like [Arachis duranensis]	-2.35161	0.101863	-2.59152	0.0182877	-0.0523032	0.989078
	arahy.Tifrunner.gnm1.ann1.PSKQ19	XP_025603375.1|2.1e-98|ethylene-responsive transcription factor ERF023-like [Arachis hypogaea]	-4.61072	1.15417e-05	-2.70032	2.49639e-06	-1.75778	0.00104433
	arahy.Tifrunner.gnm1.ann1.VG3SGX	XP_016175921.1|9.9e-197|ethylene-responsive transcription factor ERF118 [Arachis ipaensis]	-0.824721	0.287698	0.278962	0.730997	0.284006	0.903751
	arahy.Tifrunner.gnm1.ann1.VJ8B3Q	XP_025698672.1|1.7e-89|ethylene-responsive transcription factor ERF011-like [Arachis hypogaea]	-2.69331	0.0149685	-0.838493	0.195739	-0.128863	0.927995
	arahy.Tifrunner.gnm1.ann1.X9M6WH	XP_025631709.1|1.2e-116|ethylene-responsive transcription factor ERF023-like [Arachis hypogaea]	-1.52452	0.0204241	-0.54826	0.729183	-0.792256	0.228515
SPL	arahy.Tifrunner.gnm1.ann1.18KTSH	XP_025690127.1|1.5e-87|squamosa promoter-binding-like protein 3 isoform X2 [Arachis hypogaea]	0.342283	0.800157	1.71305	0.000448012	0.355191	0.919016
	arahy.Tifrunner.gnm1.ann1.1D7P49	XP_025645724.1|0.0e+00|squamosa promoter-binding-like protein 7 isoform X1 [Arachis hypogaea]	-0.700865	0.150826	-0.134334	0.915963	0.680886	0.321159
	arahy.Tifrunner.gnm1.ann1.46KP2H	XP_025603902.1|0.0e+00|squamosa promoter-binding-like protein 1 [Arachis hypogaea]	-0.950332	0.0481934	0.0776257	0.915963	0.134938	0.919016
	arahy.Tifrunner.gnm1.ann1.5CG51V	XP_016205699.1|0.0e+00|squamosa promoter-binding-like protein 1 [Arachis ipaensis]	-0.913636	0.0143031	-0.0790955	0.927388	0.264005	0.70748
	arahy.Tifrunner.gnm1.ann1.6CYD98	XP_015965744.1|6.2e-262|squamosa promoter-binding-like protein 6 [Arachis duranensis]	0.316233	0.812343	0.570302	0.534829	0.85251	0.487518
	arahy.Tifrunner.gnm1.ann1.6HMZ07	XP_016190070.1|3.4e-87|squamosa promoter-binding-like protein 3 isoform X2 [Arachis ipaensis]	1.53501	0.0166829	2.25481	1.74502e-06	0.486674	0.904607
	arahy.Tifrunner.gnm1.ann1.6IJR0K	XP_025640141.1|3.8e-240|squamosa promoter-binding-like protein 10 isoform X3 [Arachis hypogaea]	0.518091	0.406876	0.598624	0.380029	0.394201	0.919016
	arahy.Tifrunner.gnm1.ann1.79TY2T	XP_025640937.1|4.0e-145|squamosa promoter-binding-like protein 8 isoform X1 [Arachis hypogaea]	-0.714923	0.696224	0.438767	0.907613	0.765417	0.680704
	arahy.Tifrunner.gnm1.ann1.AV6HSI	XP_025617039.1|7.0e-304|squamosa promoter-binding-like protein 6 isoform X1 [Arachis hypogaea]	-1.04962	0.183556	0.211222	0.914871	0.806162	0.362783
	arahy.Tifrunner.gnm1.ann1.CR8XX2	XP_015971305.1|1.3e-206|squamosa promoter-binding-like protein 18 [Arachis duranensis]	0.692929	0.319122	0.880944	0.294899	1.14724	0.422425
	arahy.Tifrunner.gnm1.ann1.DP1F98	XP_025693430.1|4.2e-251|squamosa promoter-binding-like protein 12 isoform X1 [Arachis hypogaea]	1.78376	0.173466	2.45834	7.42728e-06	3.07275	0.000846507
	arahy.Tifrunner.gnm1.ann1.ED5I6F	XP_016202918.1|2.6e-274|squamosa promoter-binding-like protein 6 isoform X1 [Arachis ipaensis]	0.529259	0.433415	0.497697	0.662169	0.394673	0.860474
	arahy.Tifrunner.gnm1.ann1.EG887M	XP_016180156.1|0.0e+00|squamosa promoter-binding-like protein 13A [Arachis ipaensis]	-0.475608	0.719953	0.247635	0.915963	1.04711	0.301349
	arahy.Tifrunner.gnm1.ann1.EUS1NI	XP_025623913.1|0.0e+00|squamosa promoter-binding-like protein 16 [Arachis hypogaea]	-0.315674	0.691991	0.795904	0.0594965	0.790094	0.478393
	arahy.Tifrunner.gnm1.ann1.GW0D9K	XP_015943042.1|2.4e-72|squamosa promoter-binding-like protein 3 [Arachis duranensis]	3.44216	0.000202051	1.92876	0.0115921	2.18461	0.0939353
	arahy.Tifrunner.gnm1.ann1.H3CMIK	XP_016196961.1|1.9e-251|squamosa promoter-binding-like protein 12 isoform X1 [Arachis ipaensis]	1.47484	0.126016	2.64498	3.48371e-07	2.60748	0.00362749
	arahy.Tifrunner.gnm1.ann1.I2W0HI	XP_025640141.1|1.6e-245|squamosa promoter-binding-like protein 10 isoform X3 [Arachis hypogaea]	-1.49237	0.186259	-0.658063	0.849013	0.0334558	0.991578
	arahy.Tifrunner.gnm1.ann1.JYN5FU	XP_016162224.1|1.5e-206|squamosa promoter-binding-like protein 18 [Arachis ipaensis]	0.929232	0.220948	1.17241	0.0501656	1.33131	0.0693708
	arahy.Tifrunner.gnm1.ann1.LL5J3P	XP_016182762.1|7.1e-145|squamosa promoter-binding-like protein 8 [Arachis ipaensis]	-0.579563	0.755852	0.207893	0.916135	-0.196119	0.937687
	arahy.Tifrunner.gnm1.ann1.LT7EDZ	XP_016169372.1|1.7e-98|squamosa promoter-binding protein 1-like [Arachis ipaensis]	3.88297	2.52697e-11	2.25328	0.0102432	0.206005	0.94354
	arahy.Tifrunner.gnm1.ann1.M2TLIU	XP_025693742.1|0.0e+00|squamosa promoter-binding-like protein 7 isoform X1 [Arachis hypogaea]	-0.539604	0.373774	0.128996	0.915963	0.708278	0.183916
	arahy.Tifrunner.gnm1.ann1.MVBZ07	XP_016179392.1|7.1e-73|squamosa promoter-binding-like protein 3 [Arachis ipaensis]	5.90594	4.61626e-12	1.95098	0.136257	-0.00070397	0.999621
	arahy.Tifrunner.gnm1.ann1.ND5MUT	XP_016169332.1|1.0e-106|squamosa promoter-binding protein 1 [Arachis ipaensis]	1.39994	0.29064	0.982782	0.339525	0.413131	0.919016
	arahy.Tifrunner.gnm1.ann1.NWS29J	XP_016180087.1|0.0e+00|squamosa promoter-binding-like protein 14 isoform X2 [Arachis ipaensis]	-1.10271	0.000768115	-0.038599	0.989949	0.896637	0.0291581
	arahy.Tifrunner.gnm1.ann1.QGI1CH	XP_016182762.1|7.1e-145|squamosa promoter-binding-like protein 8 [Arachis ipaensis]	-0.579563	0.755852	0.207893	0.916135	-0.196119	0.937687
	arahy.Tifrunner.gnm1.ann1.TYJ1PE	XP_025689362.1|7.5e-268|squamosa promoter-binding-like protein 13A isoform X1 [Arachis hypogaea]	2.09756	0.00057497	1.6563	5.16877e-05	0.0418056	0.991578
	arahy.Tifrunner.gnm1.ann1.W095Z9	XP_025614890.1|0.0e+00|squamosa promoter-binding-like protein 1 isoform X1 [Arachis hypogaea]	-0.672746	0.207645	0.0867225	0.915963	0.295833	0.806731
	arahy.Tifrunner.gnm1.ann1.W5ECAN	XP_025624993.1|0.0e+00|squamosa promoter-binding-like protein 14 isoform X1 [Arachis hypogaea]	-0.891391	0.00121482	0.152795	0.915963	1.03981	0.0225096
	arahy.Tifrunner.gnm1.ann1.XL1QYV	XP_025614951.1|1.3e-106|squamosa promoter-binding protein 1-like [Arachis hypogaea]	2.90201	4.05837e-06	0.842139	0.754681	-0.4647	0.919016
	arahy.Tifrunner.gnm1.ann1.XS47FH	XP_016194377.1|0.0e+00|squamosa promoter-binding-like protein 1 isoform X1 [Arachis ipaensis]	-0.899591	0.0198197	-0.0764742	0.915963	0.352473	0.706229
	arahy.Tifrunner.gnm1.ann1.Y93M2M	XP_016193761.1|3.2e-304|squamosa promoter-binding-like protein 6 isoform X1 [Arachis ipaensis]	-1.31465	0.183728	0.283848	0.915963	1.40999	0.106505
	arahy.Tifrunner.gnm1.ann1.YYFQ06	XP_025637426.1|2.1e-270|squamosa promoter-binding-like protein 13A isoform X1 [Arachis hypogaea]	2.01039	1.12278e-07	2.14674	8.73939e-06	1.54313	0.258391
GRF	arahy.Tifrunner.gnm1.ann1.21S57B	XP_025618395.1|2.5e-232|growth-regulating factor 5-like isoform X1 [Arachis hypogaea]	-5.13855	3.98353e-11	-1.67437	0.000475965	-0.460495	0.699881
	arahy.Tifrunner.gnm1.ann1.2A7ZAY	XP_016189098.1|7.4e-201|growth-regulating factor 6-like isoform X1 [Arachis ipaensis]	-2.11527	0.00199179	-1.79701	3.17436e-05	-0.906472	0.404057
	arahy.Tifrunner.gnm1.ann1.41Y8R9	XP_025606812.1|0.0e+00|growth-regulating factor 7-like [Arachis hypogaea]	-2.76817	0.000195604	-1.80604	1.11359e-05	-0.848576	0.169388
	arahy.Tifrunner.gnm1.ann1.727QPL	XP_015954766.1|1.3e-198|growth-regulating factor 6 isoform X1 [Arachis duranensis]	-1.50421	0.294768	-1.31727	0.072297	-0.376121	0.87219
	arahy.Tifrunner.gnm1.ann1.7VQ11G	XP_016202762.1|1.5e-204|growth-regulating factor 1 isoform X1 [Arachis ipaensis]	-1.3336	0.00745953	-1.18924	0.0446222	-0.394739	0.724056
	arahy.Tifrunner.gnm1.ann1.858S2J	XP_015935173.1|0.0e+00|growth-regulating factor 1 [Arachis duranensis]	-4.03204	1.47516e-18	-1.81108	0.000686009	0.50843	0.326106
	arahy.Tifrunner.gnm1.ann1.95DHJ9	XP_016181626.1|0.0e+00|growth-regulating factor 1 [Arachis ipaensis]	-6.84108	7.2177e-15	-2.17832	1.80666e-06	-0.158828	0.944703
	arahy.Tifrunner.gnm1.ann1.AF8ALP	XP_016162978.1|0.0e+00|growth-regulating factor 1 [Arachis ipaensis]	-3.95272	9.21511e-08	-1.94447	8.3443e-07	-0.51625	0.66497
	arahy.Tifrunner.gnm1.ann1.AFHS7R	XP_025654028.1|4.3e-209|growth-regulating factor 4-like isoform X1 [Arachis hypogaea]	-2.33863	5.64246e-07	-1.03901	0.0359788	-0.54891	0.341556
	arahy.Tifrunner.gnm1.ann1.BA31TH	XP_016181626.1|1.9e-22|growth-regulating factor 1 [Arachis ipaensis]	-0.525333	0.631863	-0.626275	0.666056	-0.0775369	0.977979
	arahy.Tifrunner.gnm1.ann1.BWV8RN	XP_025654028.1|6.5e-208|growth-regulating factor 4-like isoform X1 [Arachis hypogaea]	-3.06471	2.45678e-11	-1.17768	0.0724127	-0.163959	0.919016
	arahy.Tifrunner.gnm1.ann1.E8HE72	XP_025605227.1|1.8e-236|growth-regulating factor 1-like [Arachis hypogaea]	-0.762743	0.386026	-1.20546	0.0947105	-0.348118	0.732033
	arahy.Tifrunner.gnm1.ann1.EY9JW7	XP_025697970.1|1.0e-212|growth-regulating factor 3-like [Arachis hypogaea]	-2.8318	1.33427e-22	-1.96652	2.74894e-07	-0.76141	0.247426
	arahy.Tifrunner.gnm1.ann1.FF6C67	XP_016184232.1|1.2e-268|growth-regulating factor 9 isoform X2 [Arachis ipaensis]	-2.48881	0.0103994	-1.28445	0.000631653	-1.16536	0.049193
	arahy.Tifrunner.gnm1.ann1.G4PR1G	XP_016208121.1|2.2e-241|growth-regulating factor 3 [Arachis ipaensis]	0.166408	0.828491	-0.0136285	0.996363	-0.286132	0.909157
	arahy.Tifrunner.gnm1.ann1.HL76U9	XP_025697970.1|1.0e-212|growth-regulating factor 3-like [Arachis hypogaea]	-2.8318	1.33427e-22	-1.96652	2.74894e-07	-0.76141	0.247426
	arahy.Tifrunner.gnm1.ann1.HNU9BA	XP_025657433.1|1.9e-270|growth-regulating factor 9-like isoform X1 [Arachis hypogaea]	-1.93785	0.0641691	-1.40613	0.000457434	-1.06646	0.0477572
	arahy.Tifrunner.gnm1.ann1.IE1EN5	XP_025652083.1|3.7e-216|growth-regulating factor 1-like isoform X1 [Arachis hypogaea]	0.0237868	0.979467	-0.804259	0.293071	-0.290216	0.841708
	arahy.Tifrunner.gnm1.ann1.KV1X6M	XP_015970411.1|2.8e-241|growth-regulating factor 3 [Arachis duranensis]	-0.409034	0.195018	-0.0505952	0.96284	-0.294976	0.828071
	arahy.Tifrunner.gnm1.ann1.LH07PZ	XP_020959953.1|1.8e-210|growth-regulating factor 6 isoform X1 [Arachis ipaensis]	1.77271	2.374e-05	-0.578466	0.360187	-0.835196	0.428171
	arahy.Tifrunner.gnm1.ann1.MSLW3U	XP_025623248.1|0.0e+00|growth-regulating factor 1-like [Arachis hypogaea]	-4.95228	5.54197e-08	-2.83303	1.56044e-07	-0.595739	0.743577
	arahy.Tifrunner.gnm1.ann1.N7G5LN	XP_016163885.1|0.0e+00|growth-regulating factor 1 [Arachis ipaensis]	-4.26796	1.07877e-22	-1.31593	0.0172371	0.424407	0.714175
	arahy.Tifrunner.gnm1.ann1.Q5GPDS	XP_015944680.1|1.8e-11|growth-regulating factor 1 [Arachis duranensis]	-0.764788	0.586219	0.122503	0.970896	0.640371	0.843729
	arahy.Tifrunner.gnm1.ann1.V829EQ	XP_025677411.1|4.7e-231|growth-regulating factor 5-like isoform X1 [Arachis hypogaea]	-4.61623	3.97287e-07	-1.43188	0.00125929	-1.00926	0.0773451
	arahy.Tifrunner.gnm1.ann1.0DN2NX	XP_015958159.1|3.2e-142|14-3-3-like protein C [Arachis duranensis]	0.181133	0.844829	-0.286023	0.530698	-0.464269	0.595474
	arahy.Tifrunner.gnm1.ann1.2XH6EA	XP_016191365.1|7.2e-142|14-3-3-like protein C [Arachis ipaensis]	0.0513318	0.951301	-0.101121	0.915963	-0.386618	0.710054
	arahy.Tifrunner.gnm1.ann1.37SQSE	XP_027364232.1|6.0e-111|14-3-3-like protein isoform X1 [Abrus precatorius]	0.397128	0.720731	-0.0890764	0.915963	0.0576822	0.95392
	arahy.Tifrunner.gnm1.ann1.3M7PWZ	XP_015936498.1|1.9e-143|14-3-3-like protein D [Arachis duranensis]	0.688032	0.427623	-0.185344	0.875172	0.194162	0.887089
	arahy.Tifrunner.gnm1.ann1.3WX4S3	XP_025610332.1|1.6e-141|14-3-3-like protein [Arachis hypogaea]	-0.986013	0.221344	-2.19813	3.67385e-07	-0.374332	0.909157
	arahy.Tifrunner.gnm1.ann1.58PDLX	EXB91535.1|5.6e-122|14-3-3-like protein B [Morus notabilis]	0.170095	0.883719	-0.000166612	0.999765	-0.298165	0.769322
	arahy.Tifrunner.gnm1.ann1.9B275P	XP_015943028.1|3.0e-139|14-3-3-like protein C [Arachis duranensis]	-0.0452804	0.967452	-0.295591	0.469039	-0.286536	0.861847
	arahy.Tifrunner.gnm1.ann1.CC9DVG	XP_015936498.1|1.9e-143|14-3-3-like protein D [Arachis duranensis]	0.480614	0.585426	-0.229108	0.717176	0.0603443	0.953923
	arahy.Tifrunner.gnm1.ann1.FDKJ7Q	XP_020965809.1|4.0e-22|14-3-3-like protein B isoform X4 [Arachis ipaensis]	-0.582755	0.434833	-0.549607	0.599978	1.02666	0.205856
	arahy.Tifrunner.gnm1.ann1.HQ7EPF	XP_015933571.1|1.7e-144|14-3-3-like protein D isoform X1 [Arachis duranensis]	1.42446	0.199185	0.358085	0.795831	0.261803	0.906803
	arahy.Tifrunner.gnm1.ann1.I3F13H	XP_016169750.1|1.3e-144|14-3-3-like protein D [Arachis ipaensis]	0.703598	0.625269	0.129457	0.90908	-0.405431	0.778572
	arahy.Tifrunner.gnm1.ann1.JWB9EG	XP_015934848.1|9.7e-112|14-3-3-like protein B [Arachis duranensis]	-0.0413933	0.970756	0.104054	0.915963	-0.00523282	0.993986
	arahy.Tifrunner.gnm1.ann1.PE54XI	XP_020237739.1|7.7e-148|14-3-3-like protein isoform X2 [Cajanus cajan]	0.077369	0.945674	-0.268395	0.678029	-0.0421628	0.970746
	arahy.Tifrunner.gnm1.ann1.WH2NDV	XP_015943028.1|5.0e-139|14-3-3-like protein C [Arachis duranensis]	-0.0965495	0.919015	-0.083876	0.924062	-0.1552	0.919016
	arahy.Tifrunner.gnm1.ann1.ZP68QF	XP_016167550.1|7.0e-142|14-3-3-like protein [Arachis ipaensis]	-2.47576	0.000792337	-1.80393	6.76488e-08	0.0757872	0.975777
MADS-Box transcription factor	arahy.Tifrunner.gnm1.ann1.08P6PE	XP_020959103.1|4.9e-69|agamous-like MADS-box protein AGL11 isoform X4 [Arachis ipaensis]	0.212486	0.885385	0.800174	0.559829	-0.648818	0.768294
	arahy.Tifrunner.gnm1.ann1.3Z25D4	XP_016179342.1|3.5e-142|MADS-box protein GGM13 [Arachis ipaensis]	0.558858	0.518136	0.176662	0.933559	0.0372919	0.989075
	arahy.Tifrunner.gnm1.ann1.40TXUY	XP_025625061.1|4.6e-108|MADS-box protein GGM13-like isoform X2 [Arachis hypogaea]	0.825982	0.289211	1.28803	0.00359691	0.710566	0.518613
	arahy.Tifrunner.gnm1.ann1.5M65ZF	XP_025690359.1|3.0e-135|agamous-like MADS-box protein AGL80 [Arachis hypogaea]	0.991332	0.424878	-0.424532	0.915963	0.235975	0.933763
	arahy.Tifrunner.gnm1.ann1.5R195S	XP_015935036.1|7.4e-79|MADS-box protein AGL24 [Arachis duranensis]	2.31573	0.00356278	0.992318	0.535761	-0.887219	0.743862
	arahy.Tifrunner.gnm1.ann1.61ZCUX	XP_020984553.1|9.2e-62|MADS-box transcription factor 23 isoform X3 [Arachis duranensis]	0.372459	0.804962	-0.248142	0.915963	-0.438191	0.893393
	arahy.Tifrunner.gnm1.ann1.6TKF7G	XP_025657914.1|1.7e-138|MADS-box transcription factor 6-like [Arachis hypogaea]	0.573297	0.452352	0.147968	0.957306	-0.96242	0.446663
	arahy.Tifrunner.gnm1.ann1.7X505H	XP_016202920.1|8.0e-105|MADS-box protein CMB1-like isoform X1 [Arachis ipaensis]	0.733568	0.537896	0.726953	0.64052	1.02831	0.583614
	arahy.Tifrunner.gnm1.ann1.7ZKY56	XP_020989842.1|3.4e-07|MADS-box transcription factor ANR1 isoform X2 [Arachis duranensis]	0.273407	0.814428	-0.11553	0.941728	-0.782697	0.392305
	arahy.Tifrunner.gnm1.ann1.8A3KYS	XP_015933095.1|2.8e-111|MADS-box transcription factor 27 isoform X1 [Arachis duranensis]	1.84404	0.0502215	0.347854	0.915963	-1.17399	0.585779
	arahy.Tifrunner.gnm1.ann1.9B3PN7	XP_025668630.1|4.5e-98|agamous-like MADS-box protein AGL80 [Arachis hypogaea]	2.16166	0.000248131	1.23426	0.428358	-0.421584	0.86881
	arahy.Tifrunner.gnm1.ann1.9Y4GVD	XP_025622236.1|5.2e-124|MADS-box transcription factor 23-like [Arachis hypogaea]	-1.27147	0.0165553	0.656409	0.633939	1.61525	0.013021
	arahy.Tifrunner.gnm1.ann1.B128UN	XP_025622236.1|4.1e-153|MADS-box transcription factor 23-like [Arachis hypogaea]	-0.509217	0.659108	-0.108893	0.957942	1.04323	0.245513
	arahy.Tifrunner.gnm1.ann1.B498S2	XP_020992210.1|2.9e-23|MADS-box transcription factor 6 [Arachis duranensis]	3.76679	0.00198513	0.971775	0.633321	0.562286	0.840848
	arahy.Tifrunner.gnm1.ann1.CFQ0TD	XP_025683827.1|5.8e-91|MADS-box protein SVP-like isoform X1 [Arachis hypogaea]	-0.296421	0.807447	0.112464	0.965333	0.740881	0.654973
	arahy.Tifrunner.gnm1.ann1.D8U91S	XP_015931798.1|1.5e-116|agamous-like MADS-box protein AGL80 [Arachis duranensis]	4.006	3.00927e-06	1.35756	0.398619	-0.61673	0.806731
	arahy.Tifrunner.gnm1.ann1.E4ES0U	OMP01662.1|2.6e-07|Transcription factor, MADS-box [Corchorus olitorius]	0.575957	0.338798	0.200619	0.915963	-0.673663	0.55845
	arahy.Tifrunner.gnm1.ann1.E6J81H	XP_020961196.1|4.6e-75|MADS-box protein FBP24-like [Arachis ipaensis]	2.64146	0.00382051	0.809216	0.806471	0.486766	0.91877
	arahy.Tifrunner.gnm1.ann1.ES1ZP9	XP_025693014.1|4.8e-130|agamous-like MADS-box protein AGL5 [Arachis hypogaea]	0.672774	0.105191	0.587472	0.136751	-0.0611483	0.951654
	arahy.Tifrunner.gnm1.ann1.F9YQ6H	XP_016188090.1|6.1e-115|agamous-like MADS-box protein AGL12 isoform X1 [Arachis ipaensis]	1.13167	0.105632	0.835724	0.630764	0.774043	0.671364
	arahy.Tifrunner.gnm1.ann1.G7PZ6B	XP_025702550.1|6.1e-193|MADS-box transcription factor PHERES 2-like [Arachis hypogaea]	3.09451	0.00312237	1.2358	0.488504
	arahy.Tifrunner.gnm1.ann1.GAA875	XP_015958023.1|2.9e-134|MADS-box transcription factor 1 isoform X4 [Arachis duranensis]	1.10465	7.1384e-05	0.911776	0.0131381	0.198505	0.884016
	arahy.Tifrunner.gnm1.ann1.GD5YP7	XP_015956916.1|1.8e-209|agamous-like MADS-box protein AGL30 isoform X2 [Arachis duranensis]	0.625851	0.453133	0.37188	0.726041	0.48577	0.725866
	arahy.Tifrunner.gnm1.ann1.H6RS04	XP_016189945.1|5.2e-116|agamous-like MADS-box protein AGL19 isoform X2 [Arachis ipaensis]	0.516191	0.353713	0.898231	0.164155	-0.746107	0.700671
	arahy.Tifrunner.gnm1.ann1.JS19XH	XP_025613272.1|4.0e-06|MADS-box transcription factor 23-like isoform X3 [Arachis hypogaea]	1.8948	0.0918646	0.0705013	0.992682	0.621011	0.887089
	arahy.Tifrunner.gnm1.ann1.K1S2P8	XP_015942816.1|7.2e-206|agamous-like MADS-box protein AGL65 isoform X1 [Arachis duranensis]	0.531948	0.776326	-0.373736	0.910627	-0.958217	0.598166
	arahy.Tifrunner.gnm1.ann1.L31RK0	XP_020989841.1|1.1e-24|MADS-box transcription factor 23 isoform X1 [Arachis duranensis]	-0.592213	0.747069	-0.0818036	0.992332	0.12414	0.974933
	arahy.Tifrunner.gnm1.ann1.M2T8LS	XP_020997060.1|2.0e-84|agamous-like MADS-box protein AGL19 isoform X2 [Arachis duranensis]	1.73785	0.0021497	0.585383	0.750408	0.481692	0.909157
	arahy.Tifrunner.gnm1.ann1.PIZ1S4	XP_015956913.1|1.4e-216|agamous-like MADS-box protein AGL30 isoform X1 [Arachis duranensis]	0.240622	0.847061	0.382579	0.762511	-0.108563	0.943797
	arahy.Tifrunner.gnm1.ann1.S6RW25	XP_020962185.1|5.9e-78|MADS-box transcription factor 23 isoform X1 [Arachis ipaensis]	-0.0324516	0.980389	-0.100212	0.952546	0.436839	0.842982
	arahy.Tifrunner.gnm1.ann1.SFDP8A	XP_016199181.1|3.2e-42|MADS-box transcription factor PHERES 2-like [Arachis ipaensis]	2.61258	0.0571127	0.614057	0.885284
	arahy.Tifrunner.gnm1.ann1.SGCV4P	XP_015958021.1|2.5e-135|MADS-box transcription factor 1 isoform X2 [Arachis duranensis]	0.496691	0.32504	0.75767	0.00877248	-0.18418	0.919016
	arahy.Tifrunner.gnm1.ann1.SGD688	XP_016189875.1|1.7e-114|MADS-box protein AGL24 isoform X1 [Arachis ipaensis]	0.378434	0.845153	0.670823	0.868369	0.657391	0.803849
	arahy.Tifrunner.gnm1.ann1.SLJ44W	XP_025626279.1|6.6e-135|agamous-like MADS-box protein AGL5 [Arachis hypogaea]	1.10074	0.00706699	0.517819	0.221755	0.113146	0.919016
	arahy.Tifrunner.gnm1.ann1.SP53YQ	XP_016176334.2|2.2e-66|MADS-box protein FBP24 [Arachis ipaensis]	1.99663	5.05566e-09	0.595739	0.171651	-0.00648697	0.994201
	arahy.Tifrunner.gnm1.ann1.U9RCFT	XP_015942830.1|1.1e-209|agamous-like MADS-box protein AGL65 isoform X3 [Arachis duranensis]	0.745683	0.239042	0.754332	0.62456	0.618847	0.717284
	arahy.Tifrunner.gnm1.ann1.USZI6Q	XP_016206709.1|8.4e-84|agamous-like MADS-box protein AGL16 [Arachis ipaensis]	1.21554	0.166959	-0.123046	0.974372	-0.0799231	0.984378
	arahy.Tifrunner.gnm1.ann1.XBYN1J	XP_025634251.1|1.7e-138|MADS-box transcription factor 6-like [Arachis hypogaea]	1.60626	0.00441773	-0.202143	0.931603	-0.458633	0.909157
	arahy.Tifrunner.gnm1.ann1.XIQ273	XP_016187996.1|2.1e-137|agamous-like MADS-box protein AGL15 [Arachis ipaensis]	-2.80849	1.06171e-17	-1.53833	2.28461e-09	-0.875354	0.238367
	arahy.Tifrunner.gnm1.ann1.YEU6LJ	XP_016206709.1|1.1e-26|agamous-like MADS-box protein AGL16 [Arachis ipaensis]	0.404143	0.844829	0.0928415	0.987288	0.133072	0.919016
	arahy.Tifrunner.gnm1.ann1.YR30XE	XP_020988400.1|2.9e-71|MADS-box protein GGM13 isoform X2 [Arachis duranensis]	0.647689	0.258895	0.272394	0.898441	0.166359	0.919016
	arahy.Tifrunner.gnm1.ann1.Z4CR3N	XP_015933095.1|2.8e-111|MADS-box transcription factor 27 isoform X1 [Arachis duranensis]	0.597443	0.519252	0.76459	0.431089	-1.34463	0.0929978
