# Supplementary material for: Transcriptome Analysis and Gene Expression Profiling of the Peanut Small Seed Mutant Identified Genes Involved in Seed Size Control
Source: Int J Mol Sci. 2022 Aug 27;23(17):9726. doi: 10.3390/ijms23179726 (PMC9456316; doi:10.3390/ijms23179726)
Supplement: Supplementary file 1 [file ijms-23-09726-s001.zip › Supplementary Table S6.xls]

## Sheet: Supplementary Table S6
Supplementary Table S6. Primers for qRT-PCR analysis
Primer Name	Sequence (5'-3')
D9C186-F	TATTGCCAAAGAAAGCAGCAG
D9C186-R	GCATGTGCGTTAACAAATTCTC
Z6Z4XE-F	CATCATCAGGGTAGGCTCTC
Z6Z4XE-R	GTTTGGCCAGTATCTATAGCG
ZQC39I-F	AAACACTTAGATCCGTCTCC
ZQC39I-R	CAATATTACCGGGTTTGTGAG
XF22CN-F	TATATCCTTCCCAGCAACAGTC
XF22CN-R	AATGTTTGAGGCGGATTCAG
CD5B6Y-F	CGTCCTTCTTTCTGTGATGAG
CD5B6Y-R	CTTCATCCTTCTTCGCTCCA
63C1KK-F	GGGACTAATAACAATGGACTTGG
63C1KK-R	TCTGCTTCTAGTTCAACCGT
YD7UU4-F	TGACGACCAATAATCATCCC
YD7UU4-R	GTACAACCATAGCATACAACTG
452FBF-F	ATCAATCTTCACCTCCACCA
452FBF-R	ATTTCAGAGACCCATTTGCC
NQ9BEQ-F	GAATACGATGAAGAGGATAGAAGG
NQ9BEQ-R	CAAACAATGCATTCCTGTAGAG
MVX6TJ-F	TACAAATGCAGCATCATCAG
MVX6TJ-R	CTGCATAATCAGCTTGTTCC
V5BWWI-F	GATTCACTTCAGGTTATGACGA
V5BWWI-R	CTTTCCTTTCCAAGCATGAG
G27FXG-F	CCTTGTTCATTCCTCAGTACCT
G27FXG-R	AATATAGAAGGAATGGAAGGTGGG
AhActin-F	GTCATCGTCATCCTCTTCTC
AhActin-R	CATTCCTGTTCCATTGTCAC
